# Supplementary material for: Human myelomeningocele risk and ultra-rare deleterious variants in genes associated with cilium, WNT-signaling, ECM, cytoskeleton and cell migration
Source: Sci Rep. 2021 Feb 11;11:3639. doi: 10.1038/s41598-021-83058-7 (PMC7878900; doi:10.1038/s41598-021-83058-7)
Supplement: Supplementary file 1 — Supplementary Information. [file 41598_2021_83058_MOESM1_ESM.xlsx]

## Sheet: Supplementary Table 1
Title: Human Myelomeningocele Risk and Ultra-rare Deleterious Variants in Genes Associated with Cilium, WNT-Signaling, ECM, Cytoskeleton and Cell Migration
Authors: Au KS, Hebert L, Hillman P, Baker C, Brown MR, Kim D-K, Soldano K, Garrett M, Ashley-Koch A, Lee S, Gleeson J, Hixson JE, Morrison AC, Northrup H.
Supplementary Table 1. Description of NTD candidate genes
1	Human gene (ntd candidates)	Mouse candidate genes	Abnormal NT closure MP:0003720	Open NT MP:00000929	Craniorachischisis MP:0008784	Exencephaly MP:0000914	Anencephaly MP:0001890	Spina Bifida MP:0003054	OMIM NTD	Other studies	HGNC_id	gene description	cds_length (bp)	Human Chr	Human Chr arm	human chr location	EA #URDV	MA #URDV	Total URDV/Kb CDS	Cilium	cytoskeleton GO	ECM	cell migration	WNT signaling pathway	GO:0030175/filopodium		human CS12_gene*	human CS13_Gene*	mouse spinal cord TS11-19 f	embryonic lethality €		DECIPHER Haploinsufficiency Predictions	DECIPHER ranking score	gnomad_pLI	gnomad oe_syn	gnomad oe_mis	gnomad oe_lof	gnomad syn_z	gnomad mis_z	gnomad lof_z
17	CTNNBIP1	Ctnnbip1	.	.	.	Ctnnbip1	.	.	.		HGNC:16913	catenin beta interacting protein 1	243	1	p	1p36.22	0	1	4.11523	.	.	.	.	GO:0016055/WNT signaling pathway	.		.	.	.	embryonic lethality		0.373556	0.225	0.024772	1.2957	0.79717	0.54444	-1.061	0.52937	0.99095
392	TM2D3	Tm2d3	Tm2d3	.	.	.	.	.	.		HGNC:24128	TM2 domain containing 3	741	15	q	15q26.3	0	3	4.04858	.	.	.	.	.	.		.	.	.	.		0.0506387	0.6245	7.9392e-09	1.2819	1.1714	1.0694	-1.6836	-0.74253	-0.21557
305	FOLR2	Folr2	.	.	.	.	.	.	FOLR2	Findley et al. 2017. PMID: 28948692	HGNC:3793	folate receptor beta	765	11	q	11q13.4	3	0	3.92157	.	.	.	.	.	.		.	.	.	.		0.0131486	0.7841	5.4816e-06	0.96637	0.97166	0.8191	0.19392	0.12302	0.55566
66	PCGF1	Pcgf1	Pcgf1	.	.	.	.	.	.		HGNC:17615	polycomb group ring finger 1	777	2	p	2p13.1	0	3	3.861	.	.	.	.	.	.		CS12	.	.	embryonic lethality		0.344111	0.2456	0.99713	0.94248	0.51668	0	0.33259	2.1102	3.8423
58	LBX2	Lbx2	Lbx2	Lbx2	.	Lbx2	.	.	.		HGNC:15525	ladybird homeobox 2	582	2	p	2p13.1	2	0	3.43643	.	.	.	.	.	.		.	.	.	.		0.0291586	0.698	0.0058839	0.96032	1.0412	0.64067	0.23392	-0.15797	0.83201
421	B9D1	B9d1	.	.	.	B9d1	.	.	B9D1		HGNC:24123	B9 domain containing 1	612	17	p	17p11.2	1	1	3.26797	GO:0005929/cilium	GO:0005856/cytoskeleton	.	.	.	.		.	.	.	embryonic lethality		0.0810153	0.5499	0.0028034	1.1069	0.97435	0.48209	-0.58165	0.10157	1.6931
238	SLC25A32	Slc25a32	Slc25a32	Slc25a32	Slc25a32	Slc25a32	.	.	SLC25A32		HGNC:29683	solute carrier family 25 member 32	945	8	q	8q22.3	0	3	3.1746	.	.	.	.	.	.		.	.	.	embryonic lethality		0.240512	0.3238	6.7625e-09	1.1976	0.92228	0.84392	-1.3086	0.36943	0.58908
334	ALX1	Alx1	Alx1	Alx1	.	Alx1	Alx1	.	ALX1		HGNC:1494	ALX homeobox 1	978	12	q	12q21.31	2	1	3.06748	.	.	.	GO:0016477/cell migration	.	.		.	.	.	.		0.658648	0.0977	0.17618	1.0376	0.9802	0.2654	-0.24946	0.09612	2.6427
181	TBXT	T	T	T	.	.	.	T	.		HGNC:11515	T-box transcription factor T	1305	6	q	6q27	2	2	3.06513	.	.	.	GO:0016477/cell migration	GO:0016055/WNT signaling pathway	.		.	.	mouse spinal cord TS11-19	embryonic lethality		0.227728	0.3356	0.024262	0.97178	0.82521	0.33083	0.23167	0.98374	2.6407
276	CHCHD1	Chchd1	Chchd1	.	.	.	.	.	.		HGNC:23518	coiled-coil-helix-coiled-coil-helix domain containing 1	354	10	q	10q22.2	1	0	2.82486	.	.	.	.	.	.		.	.	.	embryonic lethality		0.156245	0.4212	6.7411e-06	0.97156	0.75479	1.2857	0.12003	0.73016	-0.61776
335	ALDH2	Aldh2	.	.	.	Aldh2	.	.	.		HGNC:404	aldehyde dehydrogenase 2 family member	1551	12	q	12q24.12	2	2	2.57898	.	.	.	.	.	.		CS12	CS 13	.	embryonic lethality		0.217036	0.3474	3.3959e-10	1.06	0.79088	0.73792	-0.54773	1.3212	1.1995
435	TMEM100	Tmem100	Tmem100	.	.	.	.	.	.		HGNC:25607	transmembrane protein 100	402	17	q	17q23.1	1	0	2.48756	.	.	.	.	.	.		.	.	mouse spinal cord TS11-19	embryonic lethality		0.11595	0.4813	0.53437	0.80726	0.75033	0	0.8762	0.7934	1.3896
177	CITED2	Cited2	Cited2	Cited2	.	Cited2	.	.	CITED2		HGNC:1987	Cbp/p300 interacting transactivator with Glu/Asp rich carboxy-terminal domain 2	810	6	q	6q24.1	1	1	2.46914	.	.	.	GO:0016477/cell migration	.	.		CS12	CS 13	mouse spinal cord TS11-19	embryonic lethality		0.898344	0.0347	0.76271	1.7557	1.1048	0	-4.7236	-0.47385	2.0222
226	FDFT1	Fdft1	Fdft1	.	.	.	.	.	.		HGNC:3629	farnesyl-diphosphate farnesyltransferase 1	1251	8	p	8p23.1	1	2	2.39808	.	.	.	.	.	.		CS12	CS 13	.	embryonic lethality		0.104063	0.5039	4.0998e-15	2.0011	1.707	1.0972	-7.2961	-3.884	-0.39398
389	SNX1	Snx1	Snx1	.	.	Snx1	.	.	.		HGNC:11172	sorting nexin 1	1671	15	q	15q22.31	2	2	2.39378	.	.	.	.	.	.		.	.	.	embryonic lethality		0.411489	0.201	0.93179	0.96161	0.87082	0.16346	0.32571	0.80383	4.2873
424	TMEM107	Tmem107	Tmem107	.	.	Tmem107	.	.	TMEM107		HGNC:28128	transmembrane protein 107	438	17	p	17p13.1	0	1	2.28311	GO:0005929/cilium	.	.	.	.	.		.	.	.	embryonic lethality		0.1411	0.4425	3.0521e-08	0.85809	0.67013	1.3607	0.68121	1.0905	-0.9062
403	KDM8	Kdm8	Kdm8	Kdm8	.	.	.	.	.		HGNC:25840	lysine demethylase 8	1362	16	p	16p12.1	2	1	2.20264	.	.	.	.	.	.		.	.	.	embryonic lethality		0.00762486	0.8294	2.5238e-05	1.0046	0.89585	0.50478	-0.039863	0.61454	2.1422
525	SLC25A1	Slc25a1	Slc25a1	.	.	Slc25a1	.	.	.		HGNC:10979	solute carrier family 25 member 1	933	22	q	22q11.21	1	1	2.14362	.	.	.	.	.	.		.	CS 13	.	embryonic lethality		0.128687	0.4607	0.058829	1.1507	0.73574	0.30876	-1.0064	1.2386	2.5776
60	EPCAM	Epcam	Epcam	.	.	.	.	.	.		HGNC:11529	epithelial cell adhesion molecule	942	2	p	2p21	1	1	2.12314	.	.	.	GO:0016477/cell migration	.	.		.	.	mouse spinal cord TS11-19	embryonic lethality		0.057518	0.6055	1.2844e-07	1.2739	1.3117	0.72911	-1.6518	-1.431	1.0599
436	SLC25A19	Slc25a19	Slc25a19	Slc25a19	.	Slc25a19	.	.	SLC25A19		HGNC:14409	solute carrier family 25 member 19	960	17	q	17q25.1	1	1	2.08333	.	.	.	.	.	.		.	.	.	embryonic lethality		0.0773809	0.5579	0.64923	0.92345	0.88135	0.16633	0.5387	0.58732	2.6788
185	SNX3	Snx3	Snx3	Snx3	.	Snx3	.	Snx3	.		HGNC:11174	sorting nexin 3	486	6	q	6q21	0	1	2.05761	.	.	.	.	GO:0016055/WNT signaling pathway	.		CS12	CS 13	.	embryonic lethality		0.631282	0.1072	0.24928	1.2404	0.48821	0.26607	-1.1253	1.7265	1.8646
311	CFL1	Cfl1	Cfl1	Cfl1	.	Cfl1	.	.	.		HGNC:1874	cofilin 1	498	11	q	11q13.1	0	1	2.00803	.	GO:0005856/cytoskeleton GO:0015629/actin cytoskeleton	.	GO:0016477/cell migration	.	GO:0030175/filopodium		.	.	mouse spinal cord TS11-19	embryonic lethality		0.15961	0.4162	0.55563	1.599	0.21074	0.15086	-3.0929	2.7998	2.0259
249	SHB	Shb	Shb	Shb	.	.	.	.	.		HGNC:10838	SH2 domain containing adaptor protein B	1527	9	p	9p13.1	0	3	1.96464	.	.	.	.	.	.		CS12	CS 13	.	.		0.254064	0.312	0.96874	0.94528	0.95766	0.1023	0.44679	0.24113	3.6781
176	TFB1M	Tfb1m	Tfb1m	Tfb1m	.	.	.	.	.		HGNC:17037	transcription factor B1, mitochondrial	1038	6	q	6q25.3	2	0	1.92678	.	.	.	.	.	.		.	.	.	.		0.0871778	0.5375	6.3927e-10	0.9824	0.96906	0.91008	0.11512	0.15026	0.33829
21	VANGL1	Vangl1	.	.	Vangl1	.	.	.	VANGL1		HGNC:15512	VANGL planar cell polarity protein 1	1572	1	p	1p13.1	0	3	1.9084	.	.	.	.	GO:0016055/WNT signaling pathway	.		.	.	mouse spinal cord TS11-19	.		0.303753	0.2737	0.020285	1.0927	0.99603	0.31745	-0.80665	0.024885	2.9701
529	SPECC1L	Specc1l	Specc1l	.	.	.	.	.	SPECC1L		HGNC:29022	sperm antigen with calponin homology and coiled-coil domains 1 like	3351	22	q	22q11.23	3	3	1.79051	.	GO:0005856/cytoskeleton GO:0015629/actin cytoskeleton	.	.	.	.		.	.	.	embryonic lethality		0.0895712	0.5331	0.85887	1.0089	0.81756	0.20043	-0.10566	1.5985	5.489
215	CEP41	Cep41	.	.	.	Cep41	.	.	.		HGNC:12370	centrosomal protein 41	1119	7	q	7q32.2	0	2	1.78731	GO:0005929/cilium	GO:0005856/cytoskeleton	.	.	.	.		.	.	.	embryonic lethality		0.307152	0.2706	3.5915e-06	0.95285	0.93122	0.56915	0.32883	0.34726	1.8333
415	RPGRIP1L	Rpgrip1l	.	.	.	Rpgrip1l	.	.	.		HGNC:29168	RPGRIP1 like	3945	16	q	16q12.2	5	2	1.7744	GO:0005929/cilium	GO:0005856/cytoskeleton GO:0005874/microtubule	.	.	.	.		.	.	.	embryonic lethality		0.676797	0.0918	4.083e-31	1.0001	1.0116	0.76685	-0.0013097	-0.10819	1.8627
187	GJA1	Gja1	Gja1	.	.	Gja1	.	.	GJA1		HGNC:4274	gap junction protein alpha 1	1146	6	q	6q22.31	0	2	1.7452	.	GO:0005856/cytoskeleton	.	GO:0016477/cell migration	.	.		.	.	mouse spinal cord TS11-19	embryonic lethality		0.987487	0.0117	0.15523	1.3759	0.74626	0.2727	-2.6541	1.2784	2.5812
306	RAD9A	Rad9a	Rad9a	.	.	.	.	.	.		HGNC:9827	RAD9 checkpoint clamp component A	1173	11	q	11q13.2	2	0	1.70503	.	.	.	.	.	.		.	.	.	embryonic lethality		0.147915	0.433	4.0279e-06	1.2466	1.0012	0.63549	-1.9563	-0.0066543	1.4053
492	BMP2	Bmp2	Bmp2	Bmp2	.	Bmp2	.	.	BMP2		HGNC:1069	bone morphogenetic protein 2	1188	20	p	20p12.3	2	0	1.6835	.	.	.	GO:0016477/cell migration	GO:0016055/WNT signaling pathway	.		.	.	mouse spinal cord TS11-19	embryonic lethality		0.997317	0.0064	0.98799	1.0639	0.79205	0	-0.49696	1.1385	3.385
340	TMED2	Tmed2	Tmed2	Tmed2	.	.	.	.	.		HGNC:16996	transmembrane p24 trafficking protein 2	603	12	q	12q24.31	0	1	1.65837	.	.	.	.	.	.		.	.	mouse spinal cord TS11-19	embryonic lethality		0.374708	0.2243	0.89231	1.282	0.49485	0	-1.4255	1.9096	2.4914
401	CLUAP1	Cluap1	Cluap1	Cluap1	.	.	.	.	.		HGNC:19009	clusterin associated protein 1	1239	16	p	16p13.3	1	1	1.61421	GO:0005929/cilium	GO:0005856/cytoskeleton	.	.	.	.		.	.	mouse spinal cord TS11-19	embryonic lethality		0.139278	0.4451	0.0004184	1.0523	0.99168	0.40242	-0.38008	0.044918	2.7604
432	JMJD6	Jmjd6	.	.	.	Jmjd6	.	.	.		HGNC:19355	jumonji domain containing 6, arginine demethylase and lysine hydroxylase	1242	17	q	17q25.1	2	0	1.61031	.	.	.	.	.	.		.	.	mouse spinal cord TS11-19	embryonic lethality		0.341155	0.2476	0.93353	1.1147	0.73616	0.13734	-0.89572	1.4782	3.7361
464	CALR	Calr	Calr	.	.	Calr	.	.	.		HGNC:1455	calreticulin	1251	19	p	19p13.13	1	1	1.59872	.	.	GO:0031012/ECM	GO:0016477/cell migration	.	.		CS12	CS 13	.	embryonic lethality		0.709696	0.0824	0.89133	1.3356	0.94551	0.14702	-2.5524	0.29064	3.5706
388	PYGO1	Pygo1	.	.	.	Pygo1	.	.	.		HGNC:30256	pygopus family PHD finger 1	1257	15	q	15q21.3	1	1	1.59109	.	.	.	.	GO:0016055/WNT signaling pathway	.		.	.	.	.		0.20929	0.3565	0.98683	1.0754	1.0203	0	-0.54195	-0.1089	3.3532
354	FREM2	Frem2	Frem2	Frem2	.	.	Frem2	.	FREM2		HGNC:25396	FRAS1 related extracellular matrix protein 2	9507	13	q	13q13.3	6	9	1.57778	.	.	GO:0031012/ECM	.	.	.		.	.	.	.		0.138478	0.4462	3.5958e-11	1.0723	1.058	0.36258	-1.4795	-0.85877	6.0469
102	IFT57	Ift57	Ift57	Ift57	.	Ift57	.	.	.		HGNC:17367	intraflagellar transport 57	1287	3	q	3q13.12-q13.13	1	1	1.554	GO:0005929/cilium	GO:0005856/cytoskeleton	.	.	.	.		.	.	mouse spinal cord TS11-19	embryonic lethality		0.435475	0.1892	3.3347e-10	1.0216	0.94397	0.73878	-0.1555	0.30188	1.1948
14	LUZP1	Luzp1	Luzp1	.	.	Luzp1	Luzp1	.	.		HGNC:14985	leucine zipper protein 1	3228	1	p	1p36.12	1	4	1.54895	.	.	.	.	.	.		CS12	CS 13	.	embryonic lethality		0.0675121	0.5801	0.52955	1.0491	0.91618	0.21385	-0.59151	0.72117	4.1679
493	FLRT3	Flrt3	Flrt3	.	.	.	.	.	FLRT3		HGNC:3762	fibronectin leucine rich transmembrane protein 3	1947	20	p	20p12.1	3	0	1.54083	.	.	GO:0031012/ECM	GO:0016477/cell migration	.	.		.	.	.	embryonic lethality		0.705822	0.0834	0.22014	1.013	0.72146	0.24732	-0.11609	1.8572	3.136
530	EP300	Ep300	Ep300	Ep300	.	Ep300	.	.	.		HGNC:3373	E1A binding protein p300	7242	22	q	22q13.2	4	7	1.51892	.	.	.	.	.	.		CS12	CS 13	mouse spinal cord TS11-19	embryonic lethality		0.997013	0.0067	1	1.4158	0.8429	0.049966	-7.0523	2.0341	9.6471
352	ZIC5	Zic5	Zic5	Zic5	.	Zic5	.	.	.		HGNC:20322	Zic family member 5	1989	13	q	13q32.3	3	0	1.5083	.	.	.	.	.	.		CS12	CS 13	mouse spinal cord TS11-19	embryonic lethality		0.189826	0.3783	0.76534	0.92794	0.82785	0.10941	0.59093	0.96265	2.495
105	NPHP3	Nphp3	.	.	.	Nphp3	.	.	.		HGNC:7907	nephrocystin 3	3990	3	q	3q22.1	3	3	1.50376	GO:0005929/cilium	.	.	.	GO:0016055/WNT signaling pathway	.		CS12	CS 13	.	embryonic lethality		0.172448	0.4002	9.836e-16	0.88772	0.90755	0.49536	1.4144	0.86354	4.0957
216	POR	Por	Por	.	.	Por	.	.	.		HGNC:9208	cytochrome p450 oxidoreductase	2040	7	q	7q11.23	0	3	1.47059	GO:0007224/SMO signalling	.	.	.	.	.		CS12	CS 13	.	embryonic lethality		0.0310758	0.6894	3.4212e-10	1.0598	1.0096	0.58462	-0.66823	-0.071711	2.3069
333	RARG	Rarg	.	Rarg	.	Rarg	.	.	.	Lohnes et al., Development 120, 2723-2748 (1994) PMID: 7607067	HGNC:9866	retinoic acid receptor gamma	1362	12	q	12q13.13	1	1	1.46843	.	.	.	.	GO:0016055/WNT signaling pathway	.		.	.	mouse spinal cord TS11-19	.		0.536749	0.1435	0.99478	0.96367	0.46596	0.050001	0.29671	3.1331	3.9369
541	PORCN	Porcn	Porcn	Porcn	.	.	.	.	.		HGNC:17652	porcupine O-acyltransferase	1383	X	p	Xp11.23	1	1	1.44613	.	.	.	.	GO:0016055/WNT signaling pathway	.		.	CS 13	mouse spinal cord TS11-19	embryonic lethality		0.578842	0.1263	0.99953	0.69199	0.53771	0	2.2732	2.3709	4.3515
2	BCL10	Bcl10	Bcl10	Bcl10	.	Bcl10	.	.	.		HGNC:989	B cell CLL/lymphoma 10	699	1	p	1p22.3	1	0	1.43062	.	GO:0005856/cytoskeleton GO:0005874/microtubule	.	.	.	.		CS12	CS 13	mouse spinal cord TS11-19	embryonic lethality		0.233643	0.3303	0.33709	1.1552	0.64772	0.23217	-0.8183	1.3912	2.0883
504	RBM12	Rbm12	Rbm12	Rbm12	.	.	.	.	.		HGNC:9898	RNA binding motif protein 12	2796	20	q	20q11.22	2	2	1.43062	.	.	.	.	.	.		.	.	.	.		0.539215	0.1423	0.0021086	1.0135	0.84704	0.43766	-0.14747	1.243	2.084
505	BCL2L1	Bcl2l1	.	.	.	Bcl2l1	.	.	.		HGNC:992	BCL2 like 1	699	20	q	20q11.21	0	1	1.43062	.	GO:0005856/cytoskeleton	.	.	.	.		CS12	CS 13	mouse spinal cord TS11-19	.		0.984694	0.013	0.93667	0.91193	0.62285	0	0.54731	1.62	2.7434
128	HHIP	Hhip	Hhip	Hhip	.	Hhip	.	Hhip	.		HGNC:14866	hedgehog interacting protein	2100	4	q	4q31.21	1	2	1.42857	GO:0005929/cilium	.	.	.	.	.		.	.	.	embryonic lethality		0.838597	0.049	0.95436	1.081	0.80229	0.1576	-0.76534	1.3631	4.397
364	PSEN1	Psen1	Psen1	.	.	.	.	.	PSEN1		HGNC:9508	presenilin 1	1401	14	q	14q24.2	1	1	1.42755	GO:0005929/cilium	GO:0005856/cytoskeleton	.	GO:0016477/cell migration	GO:0016055/WNT signaling pathway	.		CS12	CS 13	mouse spinal cord TS11-19	embryonic lethality		0.926333	0.0284	0.97322	1.0569	0.6209	0.12302	-0.44148	2.1558	4.0131
524	NUP50	Nup50	.	.	.	Nup50	.	.	.		HGNC:8065	nucleoporin 50	1404	22	q	22q13.31	1	1	1.4245	.	.	.	.	.	.		.	.	mouse spinal cord TS11-19	embryonic lethality		0.088425	0.5355	0.28337	1.2013	1.0127	0.23937	-1.5881	-0.072815	2.8813
287	UNC5B	Unc5b	Unc5b	.	.	.	.	.	.		HGNC:12568	unc-5 netrin receptor B	2835	10	q	10q22.1	2	2	1.41093	.	.	.	.	.	.		CS12	CS 13	.	embryonic lethality		0.295022	0.2803	2.6935e-07	1.0653	0.99402	0.42334	-0.83073	0.052297	3.5799
342	CORO1C	Coro1c	.	.	.	Coro1c	.	.	.		HGNC:2254	coronin 1C	1422	12	q	12q24.11	0	2	1.40647	.	GO:0005856/cytoskeleton GO:0015629/actin cytoskeleton	.	GO:0016477/cell migration	.	.		.	.	.	.		0.224081	0.3394	0.99813	1.0347	0.60847	0.043951	-0.27494	2.3325	4.2258
149	EDIL3	Edil3	Edil3	Edil3	.	Edil3	.	Edil3	.		HGNC:3173	EGF like repeats and discoidin domains 3	1440	5	q	5q14.3	0	2	1.38889	.	.	GO:0031012/ECM	.	.	.		CS12	.	.	embryonic lethality		0.469631	0.1718	0.00014584	0.93528	0.7963	0.38902	0.4764	1.1643	3.1445
44	CGN	Cgn	Cgn	.	Cgn	Cgn	.	.	.		HGNC:17429	cingulin	3609	1	q	1q21.3	2	3	1.38543	.	GO:0005856/cytoskeleton GO:0015629/actin cytoskeleton	.	.	.	.		.	.	.	.		0.0267989	0.71	1.8942e-31	0.88484	0.98202	0.76162	1.5001	0.16995	1.9276
277	FGF8	Fgf8	Fgf8	Fgf8	.	.	.	.	FGF8		HGNC:3686	fibroblast growth factor 8	732	10	q	10q24.32	1	0	1.36612	.	.	.	GO:0016477/cell migration	GO:0016055/WNT signaling pathway	.		.	.	mouse spinal cord TS11-19	embryonic lethality		0.981526	0.0142	0.67676	0.9893	0.64421	0.16191	0.068718	1.5674	2.7295
284	CHUK	Chuk	Chuk	Chuk	.	.	.	.	.		HGNC:1974	conserved helix-loop-helix ubiquitous kinase	2235	10	q	10q24.31	2	1	1.34228	.	.	.	.	.	.		CS12	CS 13	.	embryonic lethality		0.906139	0.0332	0.99403	0.8961	0.60774	0.15187	0.93324	2.7816	5.3356
161	JARID2	Jarid2	Jarid2	.	.	.	.	.	JARID2		HGNC:6196	jumonji and AT-rich interaction domain containing 2	3738	6	p	6p22.3	1	4	1.33761	.	.	.	.	.	.		CS12	CS 13	mouse spinal cord TS11-19	embryonic lethality		0.589826	0.1214	0.99999	1.1473	0.73053	0.089409	-2.1161	2.6866	6.3101
480	SPINT2	Spint2	Spint2	Spint2	.	Spint2	.	Spint2	.		HGNC:11247	serine peptidase inhibitor, Kunitz type 2	756	19	q	19q13.2	1	0	1.32275	.	.	GO:0030198/ECM organization	.	.	.		.	.	mouse spinal cord TS11-19	embryonic lethality		0.0168485	0.7599	0.00075147	0.92467	0.77284	0.52344	0.47701	0.99743	1.6149
227	DLC1	Dlc1	Dlc1	Dlc1	.	.	.	.	.		HGNC:2897	DLC1 Rho GTPase activating protein	4584	8	p	8p22	1	5	1.3089	.	GO:0005856/cytoskeleton GO:0015629/actin cytoskeleton	.	GO:0016477/cell migration	.	.		CS12	.	mouse spinal cord TS11-19	embryonic lethality		0.140256	0.4436	0.99948	1.3036	1.2783	0.15182	-4.517	-2.931	6.3788
367	SEC23A	Sec23a	Sec23a	Sec23a	.	Sec23a	.	.	.		HGNC:10701	Sec23 homolog A, coat complex II component	2295	14	q	14q21.1	2	1	1.30719	.	.	.	.	.	.		CS12	CS 13	mouse spinal cord TS11-19	embryonic lethality		0.585481	0.1232	1.0698e-11	0.9435	0.75554	0.53439	0.5071	1.785	3.0095
145	SNX2	Snx2	Snx2	.	.	Snx2	.	.	.		HGNC:11173	sorting nexin 2	1557	5	q	5q23.2	2	0	1.28452	.	.	.	.	.	.		CS12	CS 13	.	embryonic lethality		0.676816	0.0918	0.98462	1.0671	0.89703	0.13198	-0.50034	0.59601	4.4283
290	CYP26C1	Cyp26c1	Cyp26c1	Cyp26c1	.	.	.	.	.		HGNC:20577	cytochrome P450 family 26 subfamily C member 1	1566	10	q	10q23.33	0	2	1.27714	.	.	.	.	.	.		.	.	.	embryonic lethality		0.180777	0.3894	0.0016358	0.82881	0.99011	0.4565	1.5432	0.058494	1.9722
494	PAX1	Pax1	Pax1	Pax1	.	.	.	Pax1	PAX1		HGNC:8615	paired box 1	1602	20	p	20p11.22	1	1	1.24844	.	.	.	.	.	.		.	CS 13	.	.		0.184502	0.384	0.70019	1.2827	1.1298	0.15818	-2.4351	-0.75795	2.7738
115	CC2D2A	Cc2d2a	Cc2d2a	.	.	Cc2d2a	.	.	.		HGNC:29253	coiled-coil and C2 domain containing 2A	4860	4	p	4p15.32	3	3	1.23457	GO:0005929/cilium	GO:0005856/cytoskeleton	.	.	.	.		.	.	.	embryonic lethality		0.0117826	0.7939	1.6721e-27	0.95918	0.93605	0.6274	0.54823	0.6467	3.3198
336	KITLG	Kitl	Kitl	Kitl	.	.	.	Kitl	.		HGNC:6343	KIT ligand	819	12	q	12q21.32	0	1	1.221	.	GO:0005856/cytoskeleton	.	GO:0016477/cell migration	.	GO:0030175/filopodium		CS12	.	mouse spinal cord TS11-19	embryonic lethality		0.998656	0.0047	0.85024	0.98048	0.8078	0.13321	0.10622	0.81139	3.1123
467	PNPLA6	Pnpla6	Pnpla6	.	.	.	.	.	.		HGNC:16268	patatin like phospholipase domain containing 6	4125	19	p	19p13.2	3	2	1.21212	.	.	.	.	.	.		.	.	.	embryonic lethality		0.241067	0.3235	1.94e-13	1.0093	0.59055	0.47969	-0.14639	4.3547	3.9991
496	OVOL2	Ovol2	Ovol2	Ovol2	.	.	.	Ovol2	.		HGNC:15804	ovo like zinc finger 2	825	20	p	20p11.23	0	1	1.21212	.	.	.	GO:0016477/cell migration	.	.		.	.	.	embryonic lethality		0.0915878	0.5291	0.70889	0.88043	0.75108	0.1195	0.76941	1.0897	2.3603
515	CBS	Cbs	.	.	.	.	.	.	.	Martinez et al., 2009. PMID: 19683694. Tilley et al. 2012. PMID: 21957013.	HGNC:1550	cystathionine-beta-synthase	1653	21	q	21q22.3	1	1	1.20992	.	.	.	.	.	.		CS12	CS 13	mouse spinal cord TS11-19	.		0.170289	0.4028	3.0799e-05	1.1121	0.87388	0.44953	-1.1083	0.8318	2.6355
365	DACT1	Dact1	Dact1	Dact1	Dact1	.	.	Dact1	DACT1		HGNC:17748	dishevelled binding antagonist of beta catenin 1	2508	14	q	14q23.1	1	2	1.19617	.	.	.	.	GO:0016055/WNT signaling pathway	.		.	.	mouse spinal cord TS11-19	.		0.0567687	0.6074	0.40017	1.0608	1.0695	0.22207	-0.69862	-0.52676	3.4206
99	HES1	Hes1	Hes1	.	.	Hes1	Hes1	.	.		HGNC:5192	hes family bHLH transcription factor 1	840	3	q	3q29	1	0	1.19048	GO:0007224/SMO signalling	.	.	GO:0016477/cell migration	.	.		.	.	mouse spinal cord TS11-19	embryonic lethality		0.610491	0.1145	0.7072	0.90893	0.82264	0.11981	0.60069	0.79532	2.3564
194	HUS1	Hus1	Hus1	.	.	.	.	.	.		HGNC:5309	HUS1 checkpoint clamp component	840	7	p	7p12.3	1	0	1.19048	.	.	.	.	.	.		.	.	.	embryonic lethality		0.0526792	0.6185	3.0073e-05	0.89018	1.0957	0.6436	0.64049	-0.4147	1.235
213	TMEM209	Tmem209	.	.	.	Tmem209	.	.	.		HGNC:21898	transmembrane protein 209	1683	7	q	7q32.2	2	0	1.18835	.	.	.	.	.	.		.	.	.	embryonic lethality		0.23373	0.3302	6.0536e-13	0.93578	0.87969	0.71509	0.52959	0.7462	1.5295
103	MBD4	Mbd4	Mbd4	Mbd4	.	.	.	.	.		HGNC:6919	methyl-CpG binding domain 4, DNA glycosylase	1740	3	q	3q21.3	1	1	1.14943	.	.	.	.	.	.		CS12	CS 13	mouse spinal cord TS11-19	embryonic lethality		0.0450122	0.6421	1.9706e-14	1.1462	0.92419	0.87679	-1.1661	0.46048	0.58477
207	DLX6	Dlx6	.	Dlx6	.	Dlx6	Dlx6	.	.		HGNC:2919	distal-less homeobox 6	879	7	q	7q21.3	1	0	1.13766	.	.	.	.	.	.		.	.	mouse spinal cord TS11-19	embryonic lethality		0.87939	0.0397	0.92126	1.3822	0.72631	0.079747	-2.2711	1.1694	3.0197
65	TCF7L1	Tcf7l1	.	.	.	Tcf7l1	.	.	.		HGNC:11640	transcription factor 7 like 1	1764	2	p	2p11.2	0	2	1.13379	.	.	.	.	GO:0016055/WNT signaling pathway	.		.	CS 13	.	embryonic lethality		0.467215	0.173	0.36022	1.0105	0.8151	0.22666	-0.099805	1.1892	3.687
147	NDST1	Ndst1	.	.	.	.	Ndst1	.	.		HGNC:7680	N-deacetylase and N-sulfotransferase 1	2646	5	q	5q33.1	2	1	1.13379	.	.	.	.	.	.		.	CS 13	.	embryonic lethality		0.361942	0.2331	0.99995	1.0102	0.64759	0.072234	-0.12592	2.9238	5.5405
405	TSC2	Tsc2	Tsc2	Tsc2	.	.	.	.	.		HGNC:12363	TSC complex subunit 2	5421	16	p	16p13.3	3	3	1.10681	.	.	.	.	GO:0016055/WNT signaling pathway	.		.	CS 13	mouse spinal cord TS11-19	embryonic lethality		0.625816	0.1092	1	1.482	1.0284	0.023406	-8.3918	-0.33027	8.3653
455	TYMS	Tyms	.	.	.	.	.	.	.	Martinez et al., 2009. PMID: 19683694.	HGNC:12441	thymidylate synthetase	939	18	p	18p11.32	0	1	1.06496	.	.	.	.	.	.		.	.	.	.		0.850689	0.0462	0.72247	0.94305	0.43307	0.17303	0.36589	2.5796	3.1909
43	NUAK2	Nuak2	Nuak2	Nuak2	.	Nuak2	.	Nuak2	.		HGNC:29558	NUAK family kinase 2	1884	1	q	1q32.1	1	1	1.06157	.	.	.	.	.	.		.	.	mouse spinal cord TS11-19	embryonic lethality		0.0679362	0.5793	4.9899e-05	0.96311	0.83146	0.46638	0.36793	1.1823	2.4015
298	PGAP2	Pgap2	.	.	.	Pgap2	.	.	.		HGNC:17893	post-GPI attachment to proteins 2	945	11	p	11p15.4	1	0	1.0582	.	.	.	.	.	.		.	.	.	embryonic lethality		0.294943	0.2804	0.93451	1.0286	0.81687	0.076514	-0.21121	0.93325	3.0937
130	SEC24B	Sec24b	Sec24b	Sec24b	Sec24b	.	.	Sec24b	.		HGNC:10704	SEC24 homolog B, COPII coat complex component	3804	4	q	4q25	2	2	1.05152	.	.	.	.	.	.		.	CS 13	.	.		0.26627	0.3017	1	0.94338	0.86342	0.098206	0.69492	1.2338	6.5318
289	SFRP5	Sfrp5	Sfrp5	Sfrp5	Sfrp5	.	.	Sfrp5	.		HGNC:10779	secreted frizzled related protein 5	951	10	q	10q24.2	0	1	1.05152	.	.	.	.	GO:0016055/WNT signaling pathway	.		.	.	mouse spinal cord TS11-19	embryonic lethality		0.344965	0.245	5.1843e-06	0.76486	0.8693	0.82532	1.6908	0.63206	0.53453
323	LRP6	Lrp6	Lrp6	Lrp6	Lrp6	Lrp6	.	Lrp6	LRP6		HGNC:6698	LDL receptor related protein 6	4839	12	p	12p13.2	3	2	1.03327	.	.	.	.	GO:0016055/WNT signaling pathway	.		.	CS 13	.	embryonic lethality		0.939861	0.0249	0.69664	1.067	0.73992	0.21702	-0.91949	2.7541	6.789
208	FZD1	Fzd1	Fzd1	Fzd1	.	.	.	.	.		HGNC:4038	frizzled class receptor 1	1941	7	q	7q21.13	2	0	1.0304	.	.	.	.	GO:0016055/WNT signaling pathway	.		CS12	.	mouse spinal cord TS11-19	.		0.72747	0.0775	0.042428	1.1658	0.73654	0.30493	-1.7066	1.7959	2.8571
9	YBX1	Ybx1	Ybx1	.	.	Ybx1	.	.	.		HGNC:8014	Y-box binding protein 1	972	1	p	1p34.2	1	0	1.02881	.	.	.	.	.	.		.	.	.	embryonic lethality		0.820953	0.0529	0.94646	0.95165	0.64359	0.11081	0.29413	1.715	3.5007
179	MTHFD1L	Mthfd1l	Mthfd1l	Mthfd1l	Mthfd1l	Mthfd1l	.	.	MTHFD1L		HGNC:21055	methylenetetrahydrofolate dehydrogenase	2934	6	q	6q25.1	1	2	1.02249	.	.	.	.	.	.		CS12	CS 13	mouse spinal cord TS11-19	embryonic lethality		0.114197	0.4845	1.9355e-12	1.0201	0.8779	0.52931	-0.22592	0.99212	3.1724
309	C2CD3	C2cd3	.	.	.	C2cd3	.	.	.		HGNC:24564	C2 calcium dependent domain containing 3	5889	11	q	11q13.4	3	3	1.01885	GO:0005929/cilium	GO:0005856/cytoskeleton	.	.	.	.		.	.	.	embryonic lethality		0.0972524	0.5167	4.4437e-19	1.0032	0.95306	0.50333	-0.049636	0.53494	4.3999
20	MTHFR	Mthfr	.	.	.	.	.	.	MTHFR	Martinez et al., 2009. PMID: 19683694.	HGNC:7436	methylenetetrahydrofolate reductase	1968	1	p	1p36.22	0	2	1.01626	.	.	.	.	.	.		.	.	mouse spinal cord TS11-19	.		0.736731	0.0744	3.2068e-10	1.1377	0.87268	0.63433	-1.3694	0.89567	1.9027
527	SCUBE1	Scube1	Scube1	.	.	Scube1	.	.	.		HGNC:13441	signal peptide, CUB domain and EGF like domain containing 1	2964	22	q	22q13.2	1	2	1.01215	GO:0007224/SMO signalling	.	GO:0030198/ECM organization	.	.	.		.	CS 13	.	embryonic lethality		0.0846995	0.5428	0.96076	1.0274	0.77935	0.18452	-0.35347	1.9781	5.5631
214	SLC35B4	Slc35b4	Slc35b4	.	.	.	.	.	.		HGNC:20584	solute carrier family 35 member B4	993	7	q	7q33	0	1	1.00705	.	.	.	.	.	.		.	.	.	embryonic lethality		0.393529	0.2117	2.6127e-05	1.0481	0.75242	0.56744	-0.31971	1.2001	1.6827
414	SALL1	Sall1	Sall1	Sall1	.	Sall1	.	.	.		HGNC:10524	spalt like transcription factor 1	3972	16	q	16q12.1	2	2	1.00705	.	.	.	.	GO:0016055/WNT signaling pathway	.		CS12	CS 13	mouse spinal cord TS11-19	embryonic lethality		0.807151	0.0563	0.99971	1.0359	0.92546	0.062296	-0.50397	0.72174	4.9235
175	MARCKS	Marcks	Marcks	Marcks	.	Marcks	.	.	.		HGNC:6759	myristoylated alanine rich protein kinase C substrate	996	6	q	6q21	1	0	1.00402	.	GO:0005856/cytoskeleton GO:0015629/actin cytoskeleton	.	.	.	.		.	.	.	embryonic lethality		0.0433326	0.6472	0.32648	0.87013	0.92315	0.23428	0.79677	0.28987	1.466
104	OPA1	Opa1	.	.	.	Opa1	.	.	.		HGNC:8140	OPA1, mitochondrial dynamin like GTPase	2991	3	q	3q29	1	2	1.00301	.	.	.	.	.	.		CS12	CS 13	.	embryonic lethality		0.756692	0.0694	0.98636	0.94491	0.76096	0.18487	0.57395	1.9741	6.334
259	ELP1	Elp1	Elp1	.	.	.	.	.	.		HGNC:5959	elongator complex protein 1	3996	9	q	9q31.3	2	2	1.001	.	.	.	GO:0016477/cell migration	.	.		.	.	.	embryonic lethality		0.877129	0.0404	2.1199e-21	0.99463	1.0085	0.57662	0.067644	-0.07981	3.5421
193	HOXA1	Hoxa1	Hoxa1	.	.	.	.	.	HOXA1		HGNC:5099	homeobox A1	1005	7	p	7p15.2	1	0	0.995025	.	.	.	.	.	.		.	.	mouse spinal cord TS11-19	.		0.672616	0.0931	0.28514	1.1013	1.0209	0.24317	-0.73183	-0.103	2.4633
374	SALL2	Sall2	Sall2	Sall2	.	Sall2	.	.	.		HGNC:10526	spalt like transcription factor 2	3021	14	q	14q11.2	0	3	0.993049	.	.	.	.	.	.		CS12	CS 13	mouse spinal cord TS11-19	embryonic lethality		0.0707061	0.5731	0.00013767	1.0694	0.91614	0.41847	-0.84183	0.7147	2.7628
275	CASP7	Casp7	.	.	.	Casp7	.	.	.		HGNC:1508	caspase 7	1008	10	q	10q25.3	1	0	0.992063	.	.	.	.	.	.		.	.	.	.		0.0371764	0.6673	5.3589e-05	1.1425	0.85741	0.5148	-0.96633	0.70291	1.9816
195	BMPER	Bmper	.	.	.	Bmper	.	.	.		HGNC:24154	BMP binding endothelial regulator	2055	7	p	7p14.3	1	1	0.973236	.	.	.	GO:0016477/cell migration	.	.		.	.	mouse spinal cord TS11-19	embryonic lethality		0.520309	0.15	6.5881e-07	0.97008	0.99852	0.44208	0.28353	0.010229	3.206
131	PDGFC	Pdgfc	Pdgfc	Pdgfc	.	.	.	Pdgfc	PDGFC		HGNC:8801	platelet derived growth factor C	1035	4	q	4q32.1	0	1	0.966184	.	.	.	GO:0016477/cell migration	.	.		.	.	mouse spinal cord TS11-19	embryonic lethality		0.302106	0.2748	0.99374	0.95067	0.75638	0	0.32309	1.1736	3.6009
253	CDK20	Cdk20	Cdk20	Cdk20	.	Cdk20	.	.	.		HGNC:21420	cyclin dependent kinase 20	1038	9	q	9q22.1	1	0	0.963391	GO:0005929/cilium	.	.	.	.	.		.	.	.	embryonic lethality		0.0836894	0.5451	5.9487e-14	1.1871	1.1834	1.1332	-1.3766	-0.93971	-0.50527
77	GBX2	Gbx2	.	.	.	Gbx2	.	.	.		HGNC:4186	gastrulation brain homeobox 2	1044	2	q	2q37.2	0	1	0.957854	.	.	.	GO:0016477/cell migration	.	.		.	CS 13	mouse spinal cord TS11-19	embryonic lethality		0.840854	0.0487	0.71347	0.77775	0.71195	0.11867	1.6215	1.4043	2.3708
470	PRKACA	Prkaca	Prkaca	Prkaca	.	Prkaca	.	Prkaca	.		HGNC:9380	protein kinase cAMP-activated catalytic subunit alpha	1053	19	p	19p13.1	0	1	0.949668	GO:0005929/cilium	GO:0005856/cytoskeleton	.	.	.	.		.	.	.	embryonic lethality		0.509739	0.1538	0.97142	1.0298	0.429	0.10102	-0.22137	2.9714	3.7066
531	GNAZ	Gnaz	Gnaz	Gnaz	.	Gnaz	.	Gnaz	.		HGNC:4395	G protein subunit alpha z	1065	22	q	22q11.22-q11.23	0	1	0.938967	.	.	.	.	.	.		.	.	.	.		0.206092	0.3602	0.96272	1.1748	0.39541	0	-1.3944	3.3476	2.9666
437	ITGA3	Itga3	Itga3	.	.	.	.	.	.		HGNC:6139	integrin subunit alpha 3	3198	17	q	17q21.33	2	1	0.938086	.	.	GO:0030198/ECM organization	GO:0016477/cell migration	GO:0016055/WNT signaling pathway	GO:0030175/filopodium		.	.	mouse spinal cord TS11-19	.		0.328976	0.2555	3.5545e-07	0.87569	0.73657	0.37383	1.6042	2.3622	4.4513
11	MIB2	Mib2	.	.	.	Mib2	.	.	.		HGNC:30577	mindbomb E3 ubiquitin protein ligase 2	3210	1	p	1p36.33	1	2	0.934579	.	.	.	.	.	.		.	.	.	embryonic lethality		0.0386929	0.6621	2.8024e-07	1.2394	0.93326	0.42234	-3.3591	0.62299	3.5903
343	GRIP1	Grip1	Grip1	Grip1	.	.	.	.	.		HGNC:18708	glutamate receptor interacting protein 1	3228	12	q	12q14.3	0	3	0.929368	.	.	.	.	.	.		.	CS 13	.	embryonic lethality		0.435977	0.1889	0.50828	1.0421	0.81606	0.21998	-0.50001	1.582	5.3386
160	PTK7	Ptk7	Ptk7	Ptk7	Ptk7	Ptk7	.	Ptk7	PTK7		HGNC:9618	protein tyrosine kinase 7	3234	6	p	6p21.1	1	2	0.927644	.	.	.	GO:0016477/cell migration	GO:0016055/WNT signaling pathway	.		.	CS 13	mouse spinal cord TS11-19	embryonic lethality		0.276397	0.2942	0.99721	1.0427	0.75665	0.15225	-0.55174	2.2407	5.6945
76	ITGA6	Itga6	Itga6	.	.	.	.	.	.		HGNC:6142	integrin subunit alpha 6	3273	2	q	2q31.1	2	1	0.91659	.	.	GO:0031012/ECM	GO:0016477/cell migration	.	GO:0030175/filopodium		CS12	CS 13	mouse spinal cord TS11-19	.		0.610578	0.1144	1.9014e-07	0.9189	0.80658	0.37345	0.94517	1.6467	4.5564
404	USP7	Usp7	Usp7	Usp7	.	.	.	.	.		HGNC:12630	ubiquitin specific peptidase 7	3306	16	p	16p13.2	2	1	0.907441	.	.	.	.	.	.		CS12	CS 13	.	embryonic lethality		0.774292	0.0646	1	1.2042	0.36226	0.012958	-2.4429	5.648	8.0351
90	FANCD2	Fancd2	.	.	.	Fancd2	.	.	.		HGNC:3585	FA complementation group D2	4413	3	p	3p25.3	3	1	0.906413	.	.	.	.	.	.		.	CS 13	.	embryonic lethality		0.244996	0.3201	1.0974e-30	0.95943	0.99613	0.71476	0.52897	0.037339	2.4217
211	PLOD3	Plod3	.	.	.	Plod3	.	.	.		HGNC:9083	procollagen-lysine,2-oxoglutarate 5-dioxygenase 3	2214	7	q	7q22.1	2	0	0.903342	.	.	GO:0031012/ECM	.	.	.		CS12	CS 13	.	embryonic lethality		0.100158	0.5113	6.1305e-13	1.0293	0.97941	0.59411	-0.32274	0.15755	2.5356
263	PSAT1	Psat1	.	.	.	Psat1	.	.	.		HGNC:19129	phosphoserine aminotransferase 1	1110	9	q	9q21.2	0	1	0.900901	.	.	.	.	.	.		.	.	.	embryonic lethality		0.361863	0.2331	1.0621e-08	0.9281	0.91809	0.81454	0.50123	0.41319	0.71251
282	SIRT1	Sirt1	.	.	.	Sirt1	.	.	.		HGNC:14929	sirtuin 1	2241	10	q	10q21.3	1	1	0.892459	.	.	.	GO:0016477/cell migration	.	.		.	.	mouse spinal cord TS11-19	embryonic lethality		0.994225	0.0087	0.087326	1.1152	0.72429	0.26777	-0.9779	1.7946	3.4692
100	NCK1	Nck1	Nck1	.	.	.	.	.	.		HGNC:7664	NCK adaptor protein 1	1131	3	q	3q22.3	1	0	0.884173	.	.	.	GO:0016477/cell migration	.	.		CS12	.	mouse spinal cord TS11-19	embryonic lethality		0.808878	0.056	0.0020702	1.0369	0.74796	0.43898	-0.24521	1.2684	2.076
286	VCL	Vcl	Vcl	.	.	Vcl	.	.	VCL		HGNC:12665	vinculin	3402	10	q	10q22.2	2	1	0.881834	.	GO:0005856/cytoskeleton GO:0015629/actin cytoskeleton	.	GO:0016477/cell migration	.	.		CS12	CS 13	.	embryonic lethality		0.962714	0.019	0.046788	0.87759	0.69758	0.25352	1.4563	2.7082	5.1404
71	FIGN	Fign	Fign	Fign	.	.	.	.	.		HGNC:13285	fidgetin, microtubule severing factor	2277	2	q	2q24.3	2	0	0.878349	.	GO:0005856/cytoskeleton GO:0005874/microtubule	.	.	.	.		.	.	.	.		0.928038	0.028	0.98917	1.2268	0.84199	0.089124	-2.3273	1.1578	3.9985
74	NCK2	Nck2	Nck2	.	.	.	.	.	.		HGNC:7665	NCK adaptor protein 2	1140	2	q	2q12.2	1	0	0.877193	.	.	.	GO:0016477/cell migration	.	.		CS12	CS 13	mouse spinal cord TS11-19	embryonic lethality		0.365054	0.2308	0.45789	0.949	0.58446	0.20931	0.47099	2.4508	2.7739
402	PIGQ	Pigq	Pigq	.	.	.	.	.	.		HGNC:14135	phosphatidylinositol glycan anchor biosynthesis class Q	2280	16	p	16p13.3	1	1	0.877193	.	.	.	.	.	.		CS12	CS 13	.	embryonic lethality		0.0413855	0.6533	1.3575e-06	1.1623	1.0122	0.56848	-1.9079	-0.094985	1.9122
485	VASP	Vasp	.	.	.	Vasp	.	.	.		HGNC:12652	vasodilator stimulated phosphoprotein	1140	19	q	19q13.32	0	1	0.877193	.	GO:0005856/cytoskeleton GO:0015629/actin cytoskeleton	.	.	.	GO:0030175/filopodium		.	.	.	.		0.174633	0.3971	0.94665	1.0482	0.77529	0.13352	-0.37165	1.2065	3.806
40	LMX1A	Lmx1a	Lmx1a	Lmx1a	.	.	.	Lmx1a	LMX1A		HGNC:6653	LIM homeobox transcription factor 1 alpha	1146	1	q	1q23.3	1	0	0.8726	.	.	.	.	.	.		.	.	mouse spinal cord TS11-19	embryonic lethality		0.910076	0.0324	0.99114	0.92375	0.80841	0.087022	0.56476	1.0017	4.0558
300	BBOX1	Bbox1	Bbox1	.	.	.	.	.	.		HGNC:964	gamma-butyrobetaine hydroxylase 1	1161	11	p	11p14.2	0	1	0.861326	.	.	.	.	.	.		CS12	.	.	.		0.370127	0.2269	2.094e-12	0.94276	0.88292	0.99724	0.37649	0.59403	0.010877
368	ALKBH1	Alkbh1	Alkbh1	.	.	Alkbh1	.	.	.		HGNC:17911	alkB homolog 1, histone H2A dioxygenase	1167	14	q	14q24.3	0	1	0.856898	.	.	.	GO:0016477/cell migration	.	.		.	.	mouse spinal cord TS11-19	embryonic lethality		0.129415	0.4595	4.8961e-06	0.88366	0.99006	0.62005	0.85923	0.053489	1.483
425	TP53	Trp53	Trp53	Trp53	Trp53	Trp53	.	Trp53	.		HGNC:11998	tumor protein p53	1179	17	p	17p13.1	0	1	0.848176	.	.	.	.	.	.		CS12	CS 13	mouse spinal cord TS11-19	embryonic lethality		0.999869	0.002	0.53235	1.0732	0.81938	0.20476	-0.54438	0.98255	3.2571
212	SMO	Smo	Smo	Smo	.	Smo	.	.	.		HGNC:11119	smoothened, frizzled class receptor	2361	7	q	7q32.1	2	0	0.847099	GO:0005929/cilium	.	.	GO:0016477/cell migration	.	.		.	CS 13	mouse spinal cord TS11-19	embryonic lethality		0.952917	0.0216	4.2771e-07	0.99108	0.75103	0.45577	0.095242	1.8962	3.0801
433	MED1	Med1	Med1	.	.	.	.	.	.		HGNC:9234	mediator complex subunit 1	4743	17	q	17q12	4	0	0.843348	.	.	.	.	.	.		.	.	mouse spinal cord TS11-19	embryonic lethality		0.877224	0.0403	1	0.86801	0.79168	0.037292	1.8332	2.1391	6.5332
308	TENM4	Tenm4	Tenm4	Tenm4	.	.	.	.	.		HGNC:29945	teneurin transmembrane protein 4	8307	11	q	11q14.1	2	5	0.842663	.	.	.	.	.	.		.	.	.	embryonic lethality		0.718815	0.08	1	0.88371	0.81092	0.10454	2.384	2.7323	8.5116
332	MVK	Mvk	Mvk	.	.	.	.	.	.		HGNC:7530	mevalonate kinase	1188	12	q	12q24.11	1	0	0.841751	.	.	.	.	.	.		CS12	CS 13	.	embryonic lethality		0.0436038	0.6465	0.16679	0.88896	0.8225	0.25909	0.88314	0.94087	3.0161
517	TIAM1	Tiam1	.	.	.	Tiam1	Tiam1	.	.		HGNC:11805	T cell lymphoma invasion and metastasis 1	4773	21	q	21q22.11	1	3	0.838047	.	GO:0005856/cytoskeleton GO:0005874/microtubule	.	GO:0016477/cell migration	GO:0016055/WNT signaling pathway	.		CS12	CS 13	mouse spinal cord TS11-19	.		0.52787	0.1465	0.95662	1.0378	0.84481	0.19747	-0.59547	1.6982	6.4816
16	HSPG2	Hspg2	.	.	.	Hspg2	.	.	.		HGNC:5273	heparan sulfate proteoglycan 2	13173	1	p	1p36.12	4	7	0.835041	.	.	GO:0031012/ECM	.	.	.		CS12	CS 13	mouse spinal cord TS11-19	embryonic lethality		0.106943	0.4981	1.0376e-19	1.0513	0.93887	0.34121	-1.39	1.1367	9.2302
283	WDR11	Wdr11	.	.	.	Wdr11	.	.	.		HGNC:13831	WD repeat domain 11	3672	10	q	10q26.12	1	2	0.816993	GO:0005929/cilium	GO:0005856/cytoskeleton	.	.	.	.		.	CS 13	.	embryonic lethality		0.176317	0.395	1.3704e-08	0.90434	0.80289	0.38358	1.1702	1.7963	4.7028
369	BMP4	Bmp4	Bmp4	.	.	.	.	.	.		HGNC:1071	bone morphogenetic protein 4	1224	14	q	14q22.2	0	1	0.816993	GO:0007224/SMO signalling	.	GO:0008201/haperin binding	GO:0016477/cell migration	.	.		.	.	mouse spinal cord TS11-19	embryonic lethality		0.999825	0.0022	0.9564	0.97769	0.82338	0.070331	0.17555	1.0071	3.2484
49	ADAR	Adar	Adar	.	.	.	.	.	.		HGNC:225	adenosine deaminase, RNA specific	3678	1	q	1q21.3	0	3	0.815661	.	.	.	.	.	.		CS12	CS 13	mouse spinal cord TS11-19	embryonic lethality		0.149817	0.4306	0.026282	1.1285	0.75252	0.26415	-1.6221	2.2714	4.7835
413	AP1G1	Ap1g1	Ap1g1	.	.	.	.	.	.		HGNC:555	adaptor related protein complex 1 subunit gamma 1	2475	16	q	16q22.2	1	1	0.808081	.	.	.	.	.	.		CS12	CS 13	.	embryonic lethality		0.673747	0.0926	0.99998	1.0304	0.60695	0.095868	-0.30271	2.9839	6.0506
3	CASP9	Casp9	Casp9	.	.	Casp9	.	.	.		HGNC:1511	caspase 9	1248	1	p	1p36.21	1	0	0.801282	.	.	.	.	.	.		.	.	mouse spinal cord TS11-19	embryonic lethality		0.380238	0.2203	7.3826e-06	0.97005	0.99511	0.58845	0.23177	0.026941	1.6488
278	IPMK	Ipmk	Ipmk	Ipmk	.	.	.	.	.		HGNC:20739	inositol polyphosphate multikinase	1248	10	q	10q21.1	1	0	0.801282	.	.	.	.	.	.		.	.	mouse spinal cord TS11-19	embryonic lethality		0.260785	0.3068	0.96258	1.1023	0.85169	0.10497	-0.73069	0.77253	3.6202
441	PIP4K2B	Pip4k2b	Pip4k2b	Pip4k2b	.	Pip4k2b	.	.	.		HGNC:8998	phosphatidylinositol-5-phosphate 4-kinase type 2 beta	1248	17	q	17q12	0	1	0.801282	.	.	.	.	.	.		.	.	.	embryonic lethality		0.40347	0.2055	0.99837	1.0491	0.47631	0	-0.3968	3.0507	4.0085
356	IFT88	Ift88	Ift88	Ift88	.	Ift88	.	.	.		HGNC:20606	intraflagellar transport 88	2499	13	q	13q12.11	0	2	0.80032	GO:0005929/cilium	GO:0005856/cytoskeleton	.	.	.	.		.	.	.	embryonic lethality		0.56161	0.133	7.1224e-11	0.8931	0.95361	0.50698	0.98218	0.33508	3.2081
478	FUZ	Fuz	Fuz	.	.	Fuz	.	.	FUZ		HGNC:26219	fuzzy planar cell polarity protein	1254	19	q	19q13.33	1	0	0.797448	GO:0060271/cilium assembly	GO:0005856/cytoskeleton	.	GO:0016477/cell migration	GO:0016055/WNT signaling pathway	.		.	.	mouse spinal cord TS11-19	.		0.0577273	0.6048	1.2613e-05	0.88943	0.9192	0.54975	0.9077	0.44013	1.8663
516	TRAPPC10	Trappc10	.	.	.	.	Trappc10	.	.		HGNC:11868	trafficking protein particle complex 10	3777	21	q	21q22.3	1	2	0.794281	.	.	.	.	.	.		.	.	mouse spinal cord TS11-19	.		0.11776	0.478	0.99999	1.008	0.83604	0.10865	-0.11096	1.5609	6.6299
142	F2R	F2r	F2r	F2r	.	F2r	.	F2r	.		HGNC:3537	coagulation factor II thrombin receptor	1275	5	q	5q13.3	1	0	0.784314	.	.	.	GO:0016477/cell migration	.	.		.	CS 13	mouse spinal cord TS11-19	embryonic lethality		0.0270305	0.7085	0.0084678	0.76618	0.77517	0.45423	1.8063	1.1936	1.6779
225	FGFR1	Fgfr1	Fgfr1	Fgfr1	Fgfr1	.	.	Fgfr1	.		HGNC:3688	fibroblast growth factor receptor 1	2559	8	p	8p11.23	1	1	0.781555	.	.	GO:0008201/haperin binding	GO:0016477/cell migration	.	.		CS12	CS 13	mouse spinal cord TS11-19	embryonic lethality		0.99898	0.0042	0.99984	1.1227	0.68885	0.094037	-1.4017	2.4852	5.4753
279	MAPK8	Mapk8	Mapk8	.	.	Mapk8	.	.	MAPK8		HGNC:6881	mitogen-activated protein kinase 8	1281	10	q	10q11.22	1	0	0.78064	.	.	.	.	.	.		CS12	CS 13	.	embryonic lethality		0.997211	0.0065	0.99823	0.92308	0.46421	0.043681	0.53027	2.8771	4.2401
339	RAD9B	Rad9b	Rad9b	Rad9b	.	.	.	.	.		HGNC:21700	RAD9 checkpoint clamp component B	1287	12	q	12q24.11	0	1	0.777001	.	.	.	.	.	.		.	.	.	embryonic lethality		0.0449887	0.6422	3.0239e-13	0.91467	0.93607	0.94145	0.54776	0.32111	0.25006
237	AGO2	Ago2	Ago2	Ago2	.	.	.	.	.		HGNC:3263	argonaute 2, RISC catalytic component	2577	8	q	8q24.3	0	2	0.776096	.	.	.	GO:0016477/cell migration	GO:0016055/WNT signaling pathway	.		.	.	mouse spinal cord TS11-19	embryonic lethality		0.736135	0.0747	1	0.92622	0.28501	0.022251	0.90393	6.0576	6.0739
500	E2F1	E2f1	.	.	.	E2f1	.	.	.		HGNC:3113	E2F transcription factor 1	1311	20	q	20q11.22	1	0	0.762777	.	GO:0005856/cytoskeleton	.	.	.	.		.	.	mouse spinal cord TS11-19	embryonic lethality		0.640413	0.1044	0.9877	0.88702	0.60244	0	0.87957	2.0673	3.3767
62	IFT172	Ift172	Ift172	Ift172	.	Ift172	.	.	IFT172		HGNC:30391	intraflagellar transport 172	5247	2	p	2p23.3	3	1	0.76234	GO:0005929/cilium	GO:0005856/cytoskeleton	.	.	.	.		.	.	.	embryonic lethality		0.496395	0.1602	3.2682e-33	0.9157	0.89436	0.61948	1.2732	1.1855	3.7749
59	SOX11	Sox11	Sox11	Sox11	.	.	.	.	.		HGNC:11191	SRY-box 11	1323	2	p	2p25.2	1	0	0.755858	.	.	.	.	.	.		.	.	mouse spinal cord TS11-19	embryonic lethality		0.412437	0.2002	0.85844	1.3526	0.59438	0.092703	-2.9481	2.2591	2.7614
143	MGAT1	Mgat1	Mgat1	.	.	.	.	.	.		HGNC:7044	mannosyl	1335	5	q	5q35.3	1	0	0.749064	.	.	.	.	.	.		CS12	.	.	embryonic lethality		0.0386287	0.6624	0.98879	1.1637	0.75639	0	-1.5274	1.5095	3.4086
116	HTT	Htt	.	.	.	Htt	.	.	.		HGNC:4851	huntingtin	9426	4	p	4p16.3	5	2	0.742627	GO:0060271/cilium assembly	GO:0005856/cytoskeleton	.	.	.	.		.	.	.	embryonic lethality		0.73216	0.0759	1	1.0975	0.81188	0.11983	-2.042	2.7799	10.27
483	TEAD2	Tead2	Tead2	Tead2	.	Tead2	.	.	.		HGNC:11715	TEA domain transcription factor 2	1353	19	q	19q13.3	0	1	0.739098	.	.	.	.	.	.		CS12	CS 13	mouse spinal cord TS11-19	embryonic lethality		0.127947	0.462	1.5226e-06	1.0133	0.85694	0.50932	-0.11535	0.85782	2.3839
146	DHX29	Dhx29	Dhx29	.	.	.	.	.	.		HGNC:15815	DExH-box helicase 29	4107	5	q	5q11.2	1	2	0.73046	.	.	.	.	.	.		.	.	.	embryonic lethality		0.264915	0.3029	3.773e-09	0.98698	0.79248	0.38276	0.15762	1.9285	4.892
391	RGMA	Rgma	Rgma	.	.	Rgma	.	.	.		HGNC:30308	repulsive guidance molecule BMP co-receptor a	1374	15	q	15q26.1	0	1	0.727802	.	.	.	.	.	.		.	.	mouse spinal cord TS11-19	embryonic lethality		0.312125	0.2668	0.16472	1.0942	0.83941	0.26925	-0.87518	0.99462	2.61
442	RARA	Rara	.	Rara	.	Rara	.	.	.	Lohnes et al., Development 120, 2723-2748 (1994) PMID: 7607067	HGNC:9864	retinoic acid receptor alpha	1386	17	q	17q21.2	0	1	0.721501	.	GO:0005856/cytoskeleton GO:0015629/actin cytoskeleton	.	.	.	.		CS12	CS 13	mouse spinal cord TS11-19	.		0.985802	0.0125	0.96305	0.98875	0.49284	0.10478	0.10104	3.0806	3.6243
184	PLAGL1	Plagl1	Plagl1	.	.	.	.	.	.		HGNC:9046	PLAG1 like zinc finger 1	1389	6	q	6q24.2	0	1	0.719942	.	.	.	.	.	.		.	.	mouse spinal cord TS11-19	.		0.0578309	0.6044	0.9764	0.97698	0.77185	0	0.19115	1.2985	3.1434
459	KATNAL2	Katnal2	Katnal2	.	.	.	.	.	.	Willsey et al. PMID: 30096282 PMCID: PMC6143417 DOI: 10.1016/j.ydbio.2018.08.002. Xenopus open NT	HGNC:25387	katanin catalytic subunit A1 like 2	1398	18	q	18q21.1	1	0	0.715308	.	GO:0005856/cytoskeleton GO:0005874/microtubule	.	.	.	.		.	.	.	.		0.15734	0.4198	1.1784e-06	1.1675	0.92697	0.52215	-1.3064	0.42107	2.2928
460	SMAD2	Smad2	.	.	.	Smad2	.	.	.		HGNC:6768	SMAD family member 2	1401	18	q	18q21.1	1	0	0.713776	.	.	.	.	.	.		CS12	CS 13	mouse spinal cord TS11-19	embryonic lethality		0.99953	0.0033	0.99661	1.0879	0.34999	0.10008	-0.65608	3.6626	4.5657
546	ZIC3	Zic3	Zic3	Zic3	.	Zic3	Zic3	.	ZIC3		HGNC:12874	Zic family member 3	1401	X	q	Xq26.3	1	0	0.713776	.	.	.	.	.	.		.	.	mouse spinal cord TS11-19	embryonic lethality		0.843631	0.0479	0.92495	0.87168	0.48912	0	0.91675	2.5168	2.6665
370	COQ6	Coq6	Coq6	.	.	.	.	.	.		HGNC:20233	coenzyme Q6, monooxygenase	1404	14	q	14q24.3	0	1	0.712251	.	.	.	.	.	.		CS12	CS 13	.	embryonic lethality		0.155476	0.4222	4.3324e-15	0.84484	0.89216	0.93759	1.2519	0.61796	0.28644
526	ZNRF3	Znrf3	Znrf3	.	.	.	.	.	.		HGNC:18126	zinc and ring finger 3	2808	22	q	22q12.1	1	1	0.712251	.	.	.	.	GO:0016055/WNT signaling pathway	.		CS12	CS 13	.	.		0.247803	0.3175	0.98884	1.1611	0.88257	0.1283	-1.967	0.97519	4.5103
163	SOX4	Sox4	Sox4	Sox4	.	.	.	.	.		HGNC:11200	SRY-box 4	1422	6	p	6p22.3	0	1	0.703235	.	.	.	.	GO:0016055/WNT signaling pathway	.		.	.	.	embryonic lethality		0.342127	0.2467	0.92656	1.6747	0.76546	0	-5.1353	1.1667	2.6764
13	PTPRF	Ptprf	.	.	.	Ptprf	.	.	.		HGNC:9670	protein tyrosine phosphatase, receptor type F	5721	1	p	1p34.2	1	3	0.699178	.	.	GO:0008201/haperin binding	GO:0016477/cell migration	.	.		CS12	CS 13	.	.		0.266872	0.3011	1	1.0327	0.77928	0.11017	-0.59596	2.7957	7.856
280	SUFU	Sufu	Sufu	Sufu	.	Sufu	.	.	SUFU		HGNC:16466	SUFU negative regulator of hedgehog signaling	1452	10	q	10q24.32	1	0	0.688705	GO:0005929/cilium	.	.	.	.	.		.	.	mouse spinal cord TS11-19	embryonic lethality		0.829062	0.051	0.99992	0.91613	0.6782	0	0.71586	1.9341	4.8039
101	ATP2C1	Atp2c1	Atp2c1	Atp2c1	.	Atp2c1	.	.	.		HGNC:13211	ATPase secretory pathway Ca2+ transporting 1	2919	3	q	3q22.1	1	1	0.685166	.	.	.	.	.	.		.	.	.	embryonic lethality		0.628731	0.1083	1	0.96835	0.54424	0.08672	0.32179	3.6736	6.4261
466	PTPRS	Ptprs	.	.	.	Ptprs	.	.	.		HGNC:9681	protein tyrosine phosphatase, receptor type S	5844	19	p	19p13.3	3	1	0.684463	.	.	GO:0008201/haperin binding	.	.	.		.	.	mouse spinal cord TS11-19	.		0.0386657	0.6622	0.99983	1.2444	0.70443	0.165	-4.5798	3.7772	7.3775
506	STK4	Stk4	Stk4	Stk4	.	.	.	.	.		HGNC:11408	serine/threonine kinase 4	1461	20	q	20q13.12	0	1	0.684463	.	.	.	.	GO:0016055/WNT signaling pathway	.		CS12	CS 13	.	embryonic lethality		0.631838	0.1071	0.014598	0.94853	0.74576	0.30028	0.38299	1.4684	3.5498
10	PKN2	Pkn2	Pkn2	Pkn2	Pkn2	.	.	.	.		HGNC:9406	protein kinase N2	2952	1	p	1p22.2	1	1	0.677507	.	GO:0005856/cytoskeleton	.	GO:0016477/cell migration	.	.		CS12	.	.	embryonic lethality		0.575669	0.128	1	0.94994	0.62894	0.058011	0.51234	2.9696	6.2773
337	MDM2	Mdm2	.	.	.	Mdm2	.	.	.		HGNC:6973	MDM2 proto-oncogene	1491	12	q	12q15	0	1	0.670691	.	.	.	GO:0016477/cell migration	.	.		.	.	.	embryonic lethality		0.989314	0.0112	0.99981	0.91923	0.58876	0.034611	0.59601	2.3326	4.8086
129	RAPGEF2	Rapgef2	Rapgef2	Rapgef2	.	.	Rapgef2	Rapgef2	.		HGNC:16854	Rap guanine nucleotide exchange factor 2	4497	4	q	4q32.1	1	2	0.667111	.	.	.	GO:0016477/cell migration	.	.		CS12	CS 13	.	embryonic lethality		0.393196	0.2119	1	1.0278	0.64538	0.10939	-0.3779	3.618	7.0578
322	TULP3	Tulp3	Tulp3	Tulp3	.	Tulp3	.	Tulp3	TULP3		HGNC:12425	tubby like protein 3	1503	12	p	12p13.33	1	0	0.665336	GO:0005929/cilium	GO:0005856/cytoskeleton	.	.	.	.		CS12	CS 13	mouse spinal cord TS11-19	embryonic lethality		0.055258	0.6113	1.7488e-06	1.06	0.9579	0.55293	-0.47795	0.25717	2.0088
63	APOB	Apob	.	.	.	Apob	.	.	APOB		HGNC:603	apolipoprotein B	13689	2	p	2p24.1	6	3	0.657462	.	.	GO:0008201/haperin binding	GO:0016477/cell migration	.	.		.	.	.	embryonic lethality		0.575926	0.1278	1.9234e-16	1.0594	1.101	0.36911	-1.3998	-1.7037	7.2009
272	ABI1	Abi1	Abi1	Abi1	.	Abi1	.	.	.		HGNC:11320	abl interactor 1	1524	10	p	10p12.1	0	1	0.656168	.	GO:0005856/cytoskeleton	.	.	.	GO:0030175/filopodium		CS12	CS 13	.	embryonic lethality		0.696517	0.0859	0.63911	1.0251	0.64818	0.199	-0.19549	2.0949	3.7206
248	GLDC	Gldc	Gldc	Gldc	.	Gldc	.	.	.		HGNC:4313	glycine decarboxylase	3060	9	p	9p24.1	1	1	0.653595	.	.	.	.	.	.		.	.	mouse spinal cord TS11-19	embryonic lethality		0.258152	0.3092	6.5777e-28	1.4276	1.1922	0.86494	-4.8075	-1.5884	0.91272
261	NOTCH1	Notch1	Notch1	Notch1	.	.	.	.	.		HGNC:7881	notch 1	7665	9	q	9q34.3	2	3	0.652316	GO:0060271/cilium assembly	.	GO:0030198/ECM organization	GO:0016477/cell migration	GO:0016055/WNT signaling pathway	.		.	CS 13	mouse spinal cord TS11-19	embryonic lethality		0.999931	0.0016	1	1.1714	0.7631	0.046153	-3.7944	3.4451	9.1999
141	MYO10	Myo10	.	.	Myo10	Myo10	.	.	.		HGNC:7593	myosin X	6174	5	p	5p15.1	1	3	0.647878	.	GO:0005856/cytoskeleton GO:0015629/actin cytoskeleton	.	.	.	GO:0030175/filopodium		CS12	CS 13	mouse spinal cord TS11-19	embryonic lethality		0.141886	0.4416	3.1562e-05	1.0877	0.86766	0.27841	-1.5381	1.618	7.1688
390	ALDH1A2	Aldh1a2	Aldh1a2	.	.	.	.	.	ALDH1A2		HGNC:15472	aldehyde dehydrogenase 1 family member A2	1554	15	q	15q21.3	0	1	0.643501	.	.	.	.	.	.		.	.	mouse spinal cord TS11-19	embryonic lethality		0.864934	0.0439	0.36331	1.2166	0.75945	0.22636	-1.7463	1.4383	3.691
234	STK3	Stk3	Stk3	Stk3	.	.	.	.	.		HGNC:11406	serine/threonine kinase 3	1557	8	q	8q22.2	1	0	0.642261	.	.	.	.	GO:0016055/WNT signaling pathway	.		CS12	CS 13	.	embryonic lethality		0.844913	0.0475	6.2043e-07	0.92089	0.72811	0.55685	0.58324	1.5771	2.0591
299	TRAF6	Traf6	.	.	.	Traf6	.	.	.		HGNC:12036	TNF receptor associated factor 6	1566	11	p	11p12	1	0	0.63857	.	.	.	.	.	.		CS12	CS 13	.	embryonic lethality		0.200523	0.3671	0.99739	0.94303	0.55336	0.045755	0.44709	2.7157	4.1339
106	SLC2A2	Slc2a2	.	.	.	.	.	.	.	Ruggiero et al. 2015. PMID: 25776730	HGNC:11006	solute carrier family 2 member 2	1572	3	q	3q26.2	0	1	0.636132	.	.	.	.	.	.		.	.	.	.		0.482627	0.1662	3.4337e-08	0.98653	0.83987	0.60768	0.10441	0.93553	1.8654
387	SPINT1	Spint1	Spint1	Spint1	.	Spint1	.	Spint1	.		HGNC:11246	serine peptidase inhibitor, Kunitz type 1	1587	15	q	15q15.1	1	0	0.63012	.	.	GO:0030198/ECM organization	.	.	.		CS12	.	.	embryonic lethality		0.0487878	0.6302	1.0175e-05	0.91836	0.98861	0.50504	0.74871	0.073065	2.2357
523	BRD1	Brd1	Brd1	Brd1	.	.	.	.	.		HGNC:1102	bromodomain containing 1	3174	22	q	22q13.33	1	1	0.63012	.	.	.	.	.	.		CS12	CS 13	.	embryonic lethality		0.0869623	0.5378	0.99949	1.1674	0.70801	0.12432	-2.3392	2.7601	5.6373
18	PHGDH	Phgdh	.	.	.	Phgdh	.	.	.		HGNC:8923	phosphoglycerate dehydrogenase	1599	1	p	1p12	0	1	0.625391	.	.	.	.	.	.		.	.	.	embryonic lethality		0.317635	0.2626	0.00013308	1.0636	0.9666	0.45865	-0.57181	0.20738	2.3424
310	DYNC2H1	Dync2h1	.	.	.	Dync2h1	.	.	DYNC2H1		HGNC:2962	dynein cytoplasmic 2 heavy chain 1	12942	11	q	11q22.3	5	3	0.618142	GO:0005929/cilium	GO:0005856/cytoskeleton GO:0005874/microtubule	.	.	.	.		.	.	.	embryonic lethality		0.272755	0.2966	1.1366e-44	1.0359	0.94285	0.4929	-0.73159	0.90927	7.115
331	ACVR1B	Acvr1b	Acvr1b	.	.	.	.	.	.		HGNC:172	activin A receptor type 1B	1638	12	q	12q13.13	1	0	0.610501	.	.	.	GO:0016477/cell migration	.	.		.	.	mouse spinal cord TS11-19	embryonic lethality		0.615893	0.1126	0.99969	0.93591	0.46683	0.036324	0.55354	3.3735	4.6855
366	KIAA0586	Kiaa0586	Kiaa0586	.	.	.	.	.	KIAA0586	Chicken & mouse NTD. Bangs et al. 2011. PMID: 21750036 . Anencephaly OMIM #616546, short-rib thoracic dysplasia-14 with polydactyly (SRTD14)	HGNC:19960	KIAA0586	4932	14	q	14q23.1	2	1	0.608273	GO:0005929/cilium	GO:0005856/cytoskeleton	.	.	.	.		.	.	.	.		0.0779255	0.5569	5.1344e-16	1.0022	0.96221	0.54417	-0.028277	0.37111	3.4356
38	GPR161	Gpr161	Gpr161	Gpr161	.	Gpr161	.	Gpr161	.		HGNC:23694	G protein-coupled receptor 161	1647	1	q	1q24.2	1	0	0.607165	GO:0005929/cilium	.	.	.	.	.		.	.	mouse spinal cord TS11-19	embryonic lethality		0.0933624	0.5252	0.00034935	1.1671	0.76605	0.45045	-1.5426	1.5139	2.2763
88	SMARCC1	Smarcc1	Smarcc1	Smarcc1	.	Smarcc1	.	.	.		HGNC:11104	SWI/SNF related, matrix associated, actin dependent regulator of chromatin subfamily c member 1	3315	3	p	3p21.31	1	1	0.603318	.	.	.	.	.	.		.	.	.	embryonic lethality		0.521537	0.1493	1	0.97946	0.72072	0.044984	0.23757	2.4466	7.2271
440	MKS1	Mks1	Mks1	.	.	.	.	.	MKS1		HGNC:7121	Meckel syndrome, type 1	1677	17	q	17q22	0	1	0.596303	GO:0005929/cilium	GO:0005856/cytoskeleton	.	.	GO:0016055/WNT signaling pathway	.		.	.	.	embryonic lethality		0.216081	0.3489	3.3768e-16	0.99287	0.92271	0.76431	0.062417	0.49195	1.3453
297	DEAF1	Deaf1	Deaf1	Deaf1	.	Deaf1	.	.	.		HGNC:14677	DEAF1 transcription factor	1695	11	p	11p15.5	1	0	0.589971	.	.	.	.	.	.		CS12	CS 13	.	embryonic lethality		0.0165461	0.7616	0.00034113	1.0566	0.76708	0.41144	-0.54068	1.4973	2.6888
48	TP53BP2	Trp53bp2	.	Trp53bp2	.	Trp53bp2	.	.	.		HGNC:12000	tumor protein p53 binding protein 2	3402	1	q	1q41	0	2	0.587889	.	.	.	.	.	.		.	.	.	embryonic lethality		0.0826756	0.5466	0.0025482	0.96669	0.78822	0.28501	0.40033	1.8916	4.9642
495	MKKS	Mkks	.	.	.	Mkks	.	.	.		HGNC:7108	McKusick-Kaufman syndrome	1710	20	p	20p12.2	0	1	0.584795	GO:0005929/cilium	GO:0005856/cytoskeleton	.	.	.	.		.	.	.	embryonic lethality		0.183417	0.3861	2.1265e-09	1.1838	1.0087	0.8349	-1.5079	-0.051993	0.64846
80	SLC40A1	Slc40a1	Slc40a1	.	.	.	.	.	.		HGNC:10909	solute carrier family 40 member 1	1713	2	q	2q32.2	0	1	0.583771	.	.	.	.	.	.		.	.	.	embryonic lethality		0.151137	0.4281	0.98835	0.86167	0.6917	0.11256	1.1714	1.9225	4.2454
15	ARID1A	Arid1a	Arid1a	Arid1a	.	.	.	.	.		HGNC:11110	AT-rich interaction domain 1A	6855	1	p	1p36.11	2	2	0.583516	.	.	.	.	.	.		CS12	CS 13	mouse spinal cord TS11-19	embryonic lethality		0.661737	0.0963	1	1.0756	0.69981	0.022463	-1.2737	3.6582	8.5475
72	FZD7	Fzd7	Fzd7	Fzd7	.	.	.	.	.		HGNC:4045	frizzled class receptor 7	1722	2	q	2q33.1	1	0	0.58072	.	.	.	.	GO:0016055/WNT signaling pathway	.		CS12	CS 13	mouse spinal cord TS11-19	embryonic lethality		0.734007	0.0753	0.08835	1.2068	0.70122	0.28799	-2.1447	2.0326	2.7492
180	CRYBG1	Crybg1	Crybg1	.	.	.	.	.	.		HGNC:356	crystallin beta-gamma domain containing 1	5169	6	q	6q21	2	1	0.580383	.	.	.	.	.	.		.	.	.	embryonic lethality		0.106091	0.4997	3.5143e-33	1.0616	1.0052	0.80864	-0.90763	-0.056671	1.5018
307	KDM2A	Kdm2a	Kdm2a	.	.	.	.	.	.		HGNC:13606	lysine demethylase 2A	3486	11	q	11q13.2	1	1	0.573723	.	.	.	.	.	.		.	.	.	embryonic lethality		0.493492	0.1617	1	1.0328	0.43371	0	-0.40958	5.3101	7.5023
264	TSC1	Tsc1	Tsc1	Tsc1	.	Tsc1	.	.	TSC1		HGNC:12362	TSC complex subunit 1	3492	9	q	9q34	0	2	0.572738	.	GO:0005856/cytoskeleton GO:0015629/actin cytoskeleton	.	.	.	.		CS12	.	mouse spinal cord TS11-19	embryonic lethality		0.596038	0.119	1	0.95309	0.74273	0.037521	0.58519	2.3217	6.5116
386	PTPN9	Ptpn9	Ptpn9	Ptpn9	.	Ptpn9	.	Ptpn9	.		HGNC:9661	protein tyrosine phosphatase, non-receptor type 9	1779	15	q	15q24.2	1	0	0.562114	.	.	.	.	.	.		.	.	.	embryonic lethality		0.114502	0.4839	0.10956	0.87653	0.67468	0.25622	1.0723	2.1018	3.8513
285	KIF20B	Kif20b	.	.	.	Kif20b	.	.	.		HGNC:7212	kinesin family member 20B	5340	10	q	10q23.31	2	1	0.561798	.	GO:0005856/cytoskeleton GO:0005874/microtubule	.	GO:0016477/cell migration	.	.		.	.	.	embryonic lethality		0.159497	0.4164	3.7396e-23	1.0579	1.0585	0.54544	-0.77294	-0.60346	4.1522
5	GLMN	Glmn	Glmn	.	.	.	.	.	.		HGNC:14373	glomulin, FKBP associated protein	1782	1	p	1p22.1	1	0	0.561167	.	.	.	.	.	.		.	.	.	embryonic lethality		0.526891	0.1469	1.1537e-12	1.0189	0.8401	0.64853	-0.14711	0.9544	2.0221
528	CELSR1	Celsr1	Celsr1	Celsr1	Celsr1	Celsr1	.	Celsr1	CELSR1		HGNC:1850	cadherin EGF LAG seven-pass G-type receptor 1	9042	22	q	22q13.31	2	3	0.552975	.	.	.	GO:0016477/cell migration	GO:0016055/WNT signaling pathway	.		.	CS 13	mouse spinal cord TS11-19	embryonic lethality		0.0338784	0.6781	0.99994	1.1525	0.92189	0.16835	-3.5366	1.2028	7.9688
301	AMBRA1	Ambra1	Ambra1	Ambra1	.	Ambra1	.	Ambra1	AMBRA1		HGNC:25990	autophagy and beclin 1 regulator 1	3624	11	p	11p11.2	0	2	0.551876	GO:0005929/cilium	GO:0005856/cytoskeleton	.	.	.	.		.	.	.	embryonic lethality		0.699376	0.085	1	0.91005	0.692	0.054064	1.1812	2.948	6.5296
7	HIPK1	Hipk1	.	.	.	Hipk1	.	.	.		HGNC:19006	homeodomain interacting protein kinase 1	3630	1	p	1p13.2	2	0	0.550964	GO:0007224/SMO signalling	GO:0005856/cytoskeleton	.	.	.	.		.	.	.	embryonic lethality		0.526135	0.1472	1	1.0177	0.72747	0.038558	-0.22431	2.4799	6.4165
164	EHMT2	Ehmt2	Ehmt2	Ehmt2	.	.	.	.	.		HGNC:14129	euchromatic histone lysine methyltransferase 2	3630	6	p	6p21.33	0	2	0.550964	.	.	.	.	.	.		.	.	.	embryonic lethality		0.178387	0.3923	0.00010292	0.89754	0.62446	0.3068	1.4149	3.7115	5.1863
183	MAP3K7	Map3k7	Map3k7	Map3k7	.	.	.	.	.		HGNC:6859	mitogen-activated protein kinase kinase kinase 7	1818	6	q	6q15	0	1	0.550055	.	.	.	.	GO:0016055/WNT signaling pathway	.		.	.	mouse spinal cord TS11-19	embryonic lethality		0.930653	0.0275	0.99971	0.96877	0.57446	0.08209	0.26044	2.786	5.142
260	SPTAN1	Sptan1	Sptan1	.	.	.	.	.	.		HGNC:11273	spectrin alpha, non-erythrocytic 1	7431	9	q	9q34.11	2	2	0.538286	.	GO:0005856/cytoskeleton GO:0015629/actin cytoskeleton	.	.	.	.		CS12	CS 13	mouse spinal cord TS11-19	embryonic lethality		0.694942	0.0865	1	1.0686	0.5815	0.055885	-1.2504	5.523	10.467
258	PCSK5	Pcsk5	Pcsk5	.	.	.	.	.	.		HGNC:8747	proprotein convertase subtilisin/kexin type 5	5580	9	q	9q21.13	2	1	0.537634	.	.	.	.	.	.		.	.	.	embryonic lethality		0.396702	0.2098	2.5352e-12	0.96106	0.78003	0.38189	0.62296	2.5652	5.7882
468	COLGALT1	Colgalt1	.	.	.	Colgalt1	.	.	.		HGNC:26182	collagen beta	1866	19	p	19p13.11	0	1	0.535906	.	.	GO:0030198/ECM organization	.	.	.		.	.	.	embryonic lethality		0.0654229	0.585	5.9074e-08	0.97703	0.92299	0.5779	0.22076	0.5229	2.0581
341	APAF1	Apaf1	Apaf1	Apaf1	.	Apaf1	.	Apaf1	APAF1		HGNC:576	apoptotic peptidase activating factor 1	3744	12	q	12q23.1	0	2	0.534188	.	.	.	.	.	.		CS12	CS 13	.	embryonic lethality		0.914616	0.0312	9.6242e-06	1.034	0.84149	0.3251	-0.40216	1.4322	5.1447
6	GRHL3	Grhl3	Grhl3	Grhl3	.	Grhl3	Grhl3	Grhl3	GRHL3		HGNC:25839	grainyhead like transcription factor 3	1878	1	p	1p36.11	1	0	0.532481	.	.	.	.	GO:0016055/WNT signaling pathway	.		.	.	mouse spinal cord TS11-19	embryonic lethality		0.357401	0.2363	0.99292	0.96115	0.78912	0.10716	0.37247	1.4216	4.3777
196	COBL	Cobl	.	.	.	Cobl	.	.	.		HGNC:22199	cordon-bleu WH2 repeat protein	3783	7	p	7p12.1	1	1	0.528681	.	GO:0005856/cytoskeleton GO:0015629/actin cytoskeleton	.	.	.	.		.	.	mouse spinal cord TS11-19	.		0.00528837	0.8544	0.0039121	1.0113	1.0539	0.29505	-0.15788	-0.52133	4.3361
89	SETD2	Setd2	Setd2	Setd2	.	.	.	.	.		HGNC:18420	SET domain containing 2	7692	3	p	3p21.31	2	2	0.520021	.	.	.	GO:0016477/cell migration	.	.		.	.	.	embryonic lethality		0.695117	0.0864	1	0.97353	0.76432	0.13162	0.45176	3.0459	8.299
423	EPN2	Epn2	Epn2	Epn2	.	.	.	.	.		HGNC:18639	epsin 2	1923	17	p	17p11.2	0	1	0.520021	.	.	.	.	.	.		.	.	.	embryonic lethality		0.107226	0.4974	0.74755	0.85656	0.79886	0.18868	1.4467	1.3874	3.8702
461	GREB1L	Greb1l	Greb1l	.	.	.	.	.	.		HGNC:31042	GREB1 like retinoic acid receptor coactivator	5769	18	q	18q11.1-q11.2	1	2	0.520021	.	.	.	.	.	.		.	.	.	embryonic lethality		0.672051	0.0933	1	0.75746	0.52328	0.023739	3.7752	5.3659	8.3036
262	INPP5E	Inpp5e	Inpp5e	.	.	Inpp5e	Inpp5e	.	.		HGNC:21474	inositol polyphosphate-5-phosphatase E	1932	9	q	9q34.3	0	1	0.517598	GO:0005929/cilium	GO:0005856/cytoskeleton	.	.	.	.		CS12	.	.	embryonic lethality		0.0147558	0.7732	0.0031048	1.0939	0.92703	0.37385	-0.98834	0.50742	2.684
481	Znf568	Zfp568	Zfp568	Zfp568	.	.	.	.	.		HGNC:25392	zinc finger protein 568	1932	19	q	19q13.12	1	0	0.517598	.	.	.	.	.	.		.	CS 13	mouse spinal cord TS11-19	embryonic lethality		0.00303775	0.8858	2.2849e-09	0.80189	0.77463	0.64172	1.6498	1.4729	1.7584
373	NUMB	Numb	Numb	Numb	.	.	.	.	.		HGNC:8060	NUMB, endocytic adaptor protein	1953	14	q	14q24.3	0	1	0.512033	.	.	.	GO:0016477/cell migration	.	.		.	CS 13	mouse spinal cord TS11-19	embryonic lethality		0.883733	0.0389	0.0039959	1.0252	0.80197	0.33987	-0.22823	1.3678	3.1478
375	HECTD1	Hectd1	.	.	.	Hectd1	.	.	HECTD1		HGNC:20157	HECT domain E3 ubiquitin protein ligase 1	7830	14	q	14q12	0	4	0.510856	.	.	.	.	.	.		.	CS 13	mouse spinal cord TS11-19	.		0.690392	0.0877	1	0.9425	0.62255	0.10096	0.99194	5.0113	9.8105
224	FZD3	Fzd3	Fzd3	Fzd3	.	.	.	.	.		HGNC:4041	frizzled class receptor 3	1998	8	p	8p21.1	1	0	0.500501	.	.	.	GO:0016477/cell migration	GO:0016055/WNT signaling pathway	GO:0030175/filopodium		CS12	CS 13	mouse spinal cord TS11-19	embryonic lethality		0.528937	0.1463	0.00043561	0.96698	0.62217	0.37461	0.29158	2.637	3.1403
4	DVL1	Dvl1	Dvl1	Dvl1	Dvl1	Dvl1	.	.	DVL1		HGNC:3084	dishevelled segment polarity protein 1	2010	1	p	1p36.33	1	0	0.497512	.	GO:0005856/cytoskeleton GO:0005874/microtubule	.	.	GO:0016055/WNT signaling pathway	.		.	.	mouse spinal cord TS11-19	.		0.502066	0.1575	3.7313e-06	1.4431	1.1442	0.46872	-4.9719	-1.1276	2.6906
385	KIF7	Kif7	.	.	.	Kif7	.	.	KIF7		HGNC:30497	kinesin family member 7	4029	15	q	15q26.1	2	0	0.496401	GO:0005929/cilium	GO:0005856/cytoskeleton GO:0005874/microtubule	.	.	.	.		.	.	.	embryonic lethality		0.130533	0.4581	2.2711e-22	1.0713	1.0677	0.71773	-1.0668	-0.68939	2.0246
117	FBXL5	Fbxl5	Fbxl5	Fbxl5	.	.	.	.	.		HGNC:13602	F-box and leucine rich repeat protein 5	2073	4	p	4p15.32	0	1	0.482393	.	.	.	.	.	.		.	.	mouse spinal cord TS11-19	embryonic lethality		0.36352	0.2319	0.99854	1.0188	0.72357	0.093097	-0.16498	1.8477	4.7706
124	FBXW7	Fbxw7	Fbxw7	Fbxw7	.	.	.	.	.		HGNC:16712	F-box and WD repeat domain containing 7	2121	4	q	4q31.3	1	0	0.471476	.	.	.	GO:0016477/cell migration	.	.		.	CS 13	.	embryonic lethality		0.956474	0.0206	0.99949	1.0037	0.45595	0.10134	-0.033487	3.7111	5.2317
438	NF1	Nf1	.	.	.	Nf1	.	.	.		HGNC:7765	neurofibromin 1	8517	17	q	17q11.2	3	1	0.469649	.	.	GO:0030198/ECM organization	GO:0016477/cell migration	.	.		CS12	CS 13	mouse spinal cord TS11-19	embryonic lethality		0.993937	0.0088	0.90175	0.93806	0.52127	0.21503	1.1207	6.5427	8.7339
123	BBS7	Bbs7	.	.	.	Bbs7	.	.	.		HGNC:18758	Bardet-Biedl syndrome 7	2145	4	q	4q27	1	0	0.4662	GO:0005929/cilium	GO:0005856/cytoskeleton	.	.	.	.		.	.	mouse spinal cord TS11-19	embryonic lethality		0.399631	0.208	7.0515e-09	0.82732	0.82066	0.50564	1.5509	1.2326	2.8811
98	DVL3	Dvl3	Dvl3	.	Dvl3	Dvl3	.	.	.		HGNC:3087	dishevelled segment polarity protein 3	2148	3	q	3q27.1	1	0	0.465549	.	.	.	.	GO:0016055/WNT signaling pathway	.		.	.	mouse spinal cord TS11-19	embryonic lethality		0.349159	0.242	0.38544	0.94635	0.70497	0.22458	0.59598	2.3193	4.0116
434	SMURF2	Smurf2	Smurf2	Smurf2	.	Smurf2	.	Smurf2	.		HGNC:16809	SMAD specific E3 ubiquitin protein ligase 2	2244	17	q	17q23.3-q24.1	1	0	0.445633	.	.	.	GO:0016477/cell migration	GO:0016055/WNT signaling pathway	.		CS12	CS 13	.	embryonic lethality		0.806522	0.0564	0.87235	0.90239	0.59266	0.19692	0.9138	2.9007	5.3032
351	PIBF1	Pibf1	Pibf1	.	.	.	.	.	.		HGNC:23352	progesterone immunomodulatory binding factor 1	2271	13	q	13q21.33-q22.1	1	0	0.440335	GO:0060271/cilium assembly	GO:0005856/cytoskeleton	.	.	.	.		.	.	.	.		0.462114	0.1756	1.9044e-11	1.092	1.067	0.51799	-0.8129	-0.45649	3.1645
82	LRP2	Lrp2	Lrp2	.	.	Lrp2	.	.	.		HGNC:6694	LDL receptor related protein 2	13965	2	q	2q31.1	0	6	0.429646	.	.	.	.	.	.		CS12	CS 13	.	embryonic lethality		0.176273	0.395	0.99999	1.0327	0.88445	0.19529	-0.77926	2.0673	11.568
70	BARD1	Bard1	Bard1	Bard1	.	.	.	.	.		HGNC:952	BRCA1 associated RING domain 1	2331	2	q	2q35	1	0	0.429	.	.	.	.	.	.		CS12	CS 13	.	embryonic lethality		0.230179	0.3335	1.3777e-24	1.1146	1.0757	1.028	-1.1188	-0.54844	-0.15341
8	RERE	Rere	Rere	Rere	.	.	.	.	RERE		HGNC:9965	arginine-glutamic acid dipeptide repeats	4698	1	p	1p36.23	2	0	0.425713	.	.	.	GO:0016477/cell migration	.	.		CS12	CS 13	.	embryonic lethality		0.962237	0.0192	1	1.1838	0.81038	0.046333	-2.8264	2.0321	7.111
197	GLI3	Gli3	Gli3	.	.	Gli3	.	.	.		HGNC:4319	GLI family zinc finger 3	4740	7	p	7p14.1	1	1	0.421941	GO:0005929/cilium	GO:0005856/cytoskeleton	.	GO:0016477/cell migration	GO:0016055/WNT signaling pathway	.		CS12	CS 13	mouse spinal cord TS11-19	embryonic lethality		0.399227	0.2082	0.99999	1.1247	0.95301	0.092871	-2.0246	0.5222	6.1678
73	GLI2	Gli2	Gli2	.	.	Gli2	.	.	.		HGNC:4318	GLI family zinc finger 2	4758	2	q	2q14.2	2	0	0.420345	GO:0005929/cilium	GO:0005856/cytoskeleton	.	.	.	.		.	.	mouse spinal cord TS11-19	embryonic lethality		0.838872	0.0489	0.97303	0.95532	0.9261	0.17709	0.74337	0.8168	5.4362
127	SOWAHB	Sowahb	.	.	.	Sowahb	.	.	.		HGNC:32958	sosondowah ankyrin repeat domain family member B	2379	4	q	4q21.1	1	0	0.420345	.	.	.	.	.	.		.	.	.	.		0.00808789	0.8256	0.00071474	0.98908	0.93638	0.41137	0.11735	0.46666	2.5514
384	FURIN	Furin	.	.	.	Furin	.	.	.		HGNC:8568	furin, paired basic amino acid cleaving enzyme	2382	15	q	15q26.1	1	0	0.419815	.	.	GO:0030198/ECM organization	.	.	.		CS12	CS 13	.	embryonic lethality		0.826928	0.0518	0.99994	1.0548	0.69338	0.073795	-0.66165	2.5033	5.4724
87	CNOT10	Cnot10	Cnot10	.	.	.	.	.	.		HGNC:23817	CCR4-NOT transcription complex subunit 10	2412	3	p	3p22.3	1	0	0.414594	.	.	.	.	.	.		.	.	.	.		0.270833	0.2982	0.98194	0.83677	0.75501	0.16241	1.5682	1.781	5.0955
178	MAP3K4	Map3k4	Map3k4	Map3k4	Map3k4	Map3k4	.	Map3k4	MAP3K4		HGNC:6856	mitogen-activated protein kinase kinase kinase 4	4824	6	q	6q26	1	1	0.414594	.	.	.	.	.	.		.	CS 13	mouse spinal cord TS11-19	embryonic lethality		0.0625235	0.5919	1	1.0451	0.72964	0.10564	-0.64265	2.8742	7.6494
39	LAMC1	Lamc1	Lamc1	.	.	Lamc1	.	.	.		HGNC:6492	laminin subunit gamma 1	4827	1	q	1q25.3	2	0	0.414336	.	.	GO:0031012/ECM	GO:0016477/cell migration	.	.		CS12	CS 13	mouse spinal cord TS11-19	embryonic lethality		0.212041	0.3536	1	1.0644	0.85345	0.11325	-0.9441	1.5804	7.3252
465	SMARCA4	Smarca4	.	.	.	Smarca4	.	.	.		HGNC:11100	SWI/SNF related, matrix associated, actin dependent regulator of chromatin, subfamily a, member 4	4941	19	p	19p13.2	1	1	0.404776	.	.	.	.	GO:0016055/WNT signaling pathway	.		CS12	CS 13	.	embryonic lethality		0.921266	0.0295	1	1.1188	0.40437	0.011662	-1.9956	6.8459	8.4809
338	PRICKLE1	Prickle1	Prickle1	.	.	.	.	.	PRICKLE1		HGNC:17019	prickle planar cell polarity protein 1	2493	12	q	12q12	0	1	0.401123	.	.	.	.	GO:0016055/WNT signaling pathway	.		CS12	CS 13	mouse spinal cord TS11-19	embryonic lethality		0.12878	0.4606	0.99999	0.91356	0.75902	0.027138	0.90483	1.8336	5.4724
79	SEMA4C	Sema4c	.	.	.	Sema4c	.	.	.		HGNC:10731	semaphorin 4C	2499	2	q	2q11.2	0	1	0.40016	.	.	.	GO:0016477/cell migration	.	.		.	.	.	embryonic lethality		0.151716	0.4272	1	0.94826	0.70958	0.025727	0.62225	2.3851	5.6286
484	TRIM28	Trim28	Trim28	Trim28	.	.	.	.	.		HGNC:16384	tripartite motif containing 28	2505	19	q	19q13.4	0	1	0.399202	.	.	.	.	.	.		.	.	mouse spinal cord TS11-19	embryonic lethality		0.298021	0.2781	1	1.4286	0.69805	0	-4.5454	2.3295	5.5865
162	BRD2	Brd2	Brd2	Brd2	.	Brd2	.	Brd2	.		HGNC:1103	bromodomain containing 2	2508	6	p	6p21.32	0	1	0.398724	.	.	.	.	.	.		.	.	.	embryonic lethality		0.972653	0.0163	0.99957	1.4426	0.92154	0.084546	-4.4499	0.59311	5.0532
439	KAT2A	Kat2a	Kat2a	Kat2a	.	Kat2a	.	.	.		HGNC:4201	lysine acetyltransferase 2A	2511	17	q	17q21.2	0	1	0.398248	.	GO:0005856/cytoskeleton	.	.	.	.		.	.	.	embryonic lethality		0.368086	0.2283	0.57331	0.97093	0.51718	0.21416	0.32303	3.8173	4.7207
371	HIF1A	Hif1a	Hif1a	Hif1a	.	.	.	.	.		HGNC:4910	hypoxia inducible factor 1 subunit alpha	2550	14	q	14q23.2	0	1	0.392157	GO:0005929/cilium	.	.	GO:0016477/cell migration	.	.		CS12	CS 13	mouse spinal cord TS11-19	embryonic lethality		0.997457	0.0062	0.9777	0.98172	0.70486	0.16461	0.17993	2.2242	5.0481
312	ST14	St14	St14	St14	.	St14	.	St14	.		HGNC:11344	suppression of tumorigenicity 14	2565	11	q	11q24.3	0	1	0.389864	.	.	.	.	.	.		.	.	.	embryonic lethality		0.0496153	0.6279	0.56042	0.96926	0.84823	0.21488	0.37792	1.2518	4.7085
91	TRIM71	Trim71	Trim71	.	.	Trim71	.	.	TRIM71		HGNC:32669	tripartite motif containing 71	2604	3	p	3p22.3	0	1	0.384025	.	.	.	.	.	.		.	.	.	embryonic lethality		0.203354	0.3631	0.99969	1.2985	0.58798	0.036284	-3.531	3.2795	4.6883
125	MTTP	Mttp	Mttp	.	.	Mttp	.	.	.		HGNC:7467	microsomal triglyceride transfer protein	2682	4	q	4q23	1	0	0.372856	.	.	.	.	.	.		.	.	.	embryonic lethality		0.16469	0.4096	1.04e-05	0.94795	0.86558	0.38627	0.53821	1.0294	3.6603
64	GEN1	Gen1	Gen1	.	.	.	.	.	.		HGNC:26881	GEN1, Holliday junction 5' flap endonuclease	2724	2	p	2p24.2	0	1	0.367107	.	GO:0005856/cytoskeleton	.	.	.	.		.	.	mouse spinal cord TS11-19	.		0.0662298	0.5831	3.7299e-15	0.9738	0.98685	0.69761	0.26146	0.099931	1.8067
232	ENPP2	Enpp2	Enpp2	Enpp2	.	.	.	.	.		HGNC:3357	ectonucleotide pyrophosphatase/phosphodiesterase 2	2745	8	q	8q24.12	1	0	0.364299	.	.	.	GO:0016477/cell migration	.	.		CS12	CS 13	mouse spinal cord TS11-19	embryonic lethality		0.381803	0.2193	0.0027913	1.0067	0.82826	0.28378	-0.071303	1.3825	4.9836
522	PLXNB2	Plxnb2	Plxnb2	Plxnb2	.	Plxnb2	.	Plxnb2	.		HGNC:9104	plexin B2	5514	22	q	22q13.33	2	0	0.362713	.	.	.	GO:0016477/cell migration	.	.		CS12	CS 13	.	embryonic lethality		0.0222892	0.7304	0.99234	1.1677	0.72992	0.18991	-3.1686	3.3625	7.1022
545	AR	Ar	.	.	.	Ar	.	.	.		HGNC:644	androgen receptor	2760	X	q	Xq12	1	0	0.362319	.	.	.	.	.	.		.	.	.	.		0.999436	0.0035	0.98837	1.0882	0.81558	0.11254	-0.83775	1.2272	4.2459
372	MTHFD1	Mthfd1	Mthfd1	Mthfd1	.	.	.	.	MTHFD1		HGNC:7432	methylenetetrahydrofolate dehydrogenase, cyclohydrolase and formyltetrahydrofolate synthetase 1	2805	14	q	14q23.3	0	1	0.356506	.	.	.	.	.	.		.	.	mouse spinal cord TS11-19	embryonic lethality		0.0988994	0.5137	0.0044614	1.0158	0.79078	0.28676	-0.17249	1.6825	4.6181
363	DICER1	Dicer1	Dicer1	Dicer1	.	.	.	Dicer1	.		HGNC:17098	dicer 1, ribonuclease III	5766	14	q	14q32.13	1	1	0.346861	.	.	.	.	.	.		CS12	CS 13	.	embryonic lethality		0.959526	0.0199	1	1.007	0.6244	0.091986	-0.10613	4.2261	7.8469
61	GREB1	Greb1	.	.	.	Greb1	.	.	.		HGNC:24885	growth regulating estrogen receptor binding 1	5847	2	p	2p25.1	1	1	0.342056	.	.	.	.	.	.		CS12	CS 13	.	.		0.0736354	0.566	6.6023e-09	1.0379	0.86249	0.35277	-0.69312	1.682	5.6224
209	GTF2IRD1	Gtf2ird1	.	.	.	Gtf2ird1	.	.	.		HGNC:4661	GTF2I repeat domain containing 1	2928	7	q	7q11.23	1	0	0.34153	.	.	.	.	.	.		.	.	mouse spinal cord TS11-19	embryonic lethality		0.11965	0.4751	0.90039	0.97499	0.70225	0.19406	0.32658	2.6604	5.3611
288	CTBP2	Ctbp2	Ctbp2	.	.	.	.	.	.		HGNC:2495	C-terminal binding protein 2	2955	10	q	10q26.13	0	1	0.338409	.	.	.	.	.	.		.	.	mouse spinal cord TS11-19	.		0.585435	0.1233	0.0013557	1.0799	0.88377	0.326	-1.0704	1.059	3.7894
235	TMEM67	Tmem67	Tmem67	Tmem67	.	Tmem67	.	Tmem67	TMEM67		HGNC:28396	transmembrane protein 67	2985	8	q	8q22.1	0	1	0.335008	GO:0005929/cilium	GO:0005856/cytoskeleton	.	.	.	.		.	.	.	embryonic lethality		0.1783	0.3926	2.0654e-24	0.8761	0.9389	0.73805	1.2744	0.4925	1.9164
182	EPHA7	Epha7	.	.	.	.	Epha7	.	EPHA7		HGNC:3390	EPH receptor A7	2994	6	q	6q16.1	0	1	0.334001	.	.	.	.	.	.		.	CS 13	mouse spinal cord TS11-19	.		0.928719	0.0277	1	1.0357	0.71144	0.040592	-0.3835	2.3854	6.2404
422	MYH10	Myh10	.	.	.	Myh10	.	.	.		HGNC:7568	myosin heavy chain 10	6021	17	p	17p13.1	1	1	0.332171	.	GO:0005856/cytoskeleton GO:0015629/actin cytoskeleton	.	GO:0016477/cell migration	.	.		CS12	CS 13	mouse spinal cord TS11-19	embryonic lethality		0.223016	0.3406	1	0.92774	0.58431	0.10329	1.1912	5.0058	8.9566
41	PARP1	Parp1	.	.	.	Parp1	.	.	.		HGNC:270	poly	3042	1	q	1q42.12	1	0	0.328731	.	.	.	.	.	.		.	.	.	embryonic lethality		0.909671	0.0325	0.00033366	1.18	0.90165	0.31561	-2.112	0.81805	4.5156
532	HIRA	Hira	Hira	Hira	.	.	.	.	HIRA		HGNC:4916	histone cell cycle regulator	3051	22	q	22q11.21	0	1	0.327761	.	.	.	.	.	.		.	.	mouse spinal cord TS11-19	embryonic lethality		0.422512	0.1948	1	1.034	0.57752	0.052563	-0.42349	3.7065	6.6327
313	TMEM132A	Tmem132a	Tmem132a	Tmem132a	.	.	.	Tmem132a	TMEM132A		HGNC:31092	transmembrane protein 132A	3072	11	q	11q12.2	0	1	0.325521	.	.	.	.	.	.		.	.	.	.		0.0325527	0.6837	2.041e-09	0.85318	0.91189	0.55164	1.9316	0.79643	2.5017
502	SALL4	Sall4	Sall4	Sall4	.	Sall4	.	.	.		HGNC:15924	spalt like transcription factor 4	3159	20	q	20q13.2	1	0	0.316556	.	.	.	.	.	.		.	CS 13	mouse spinal cord TS11-19	embryonic lethality		0.188578	0.3801	0.99997	1.1846	0.87791	0	-2.3851	1.075	5.0361
78	HDAC4	Hdac4	.	.	.	Hdac4	.	.	.		HGNC:14063	histone deacetylase 4	3252	2	q	2q37.3	0	1	0.307503	.	GO:0005856/cytoskeleton GO:0015629/actin cytoskeleton	.	GO:0016477/cell migration	.	.		CS12	CS 13	.	embryonic lethality		0.732602	0.0756	1	1.1872	0.69262	0	-2.6701	2.926	7.0211
126	PDGFRA	Pdgfra	Pdgfra	Pdgfra	.	.	.	Pdgfra	PDGFRA		HGNC:8803	platelet derived growth factor receptor alpha	3267	4	q	4q12	1	0	0.306091	GO:0005929/cilium	.	GO:0030198/ECM organization	GO:0016477/cell migration	.	.		CS12	.	mouse spinal cord TS11-19	embryonic lethality		0.732815	0.0755	1	1.0087	0.77536	0.074	-0.10277	1.9401	6.3088
499	ADNP	Adnp	Adnp	.	.	.	.	.	.		HGNC:15766	activity dependent neuroprotector homeobox	3306	20	q	20q13.13	1	0	0.30248	.	.	.	.	.	.		CS12	CS 13	mouse spinal cord TS11-19	embryonic lethality		0.657974	0.0979	1	1.3405	0.75774	0.025868	-3.9236	2.0722	5.6124
144	PDGFRB	Pdgfrb	Pdgfrb	Pdgfrb	.	.	.	.	.		HGNC:8804	platelet derived growth factor receptor beta	3318	5	q	5q32	1	0	0.301386	.	.	.	GO:0016477/cell migration	.	.		CS12	CS 13	.	.		0.916746	0.0306	0.9041	1.0799	0.80414	0.19624	-1.0947	1.8417	5.5762
12	TRIM33	Trim33	Trim33	.	.	.	.	.	.		HGNC:16290	tripartite motif containing 33	3381	1	p	1p13.2	0	1	0.29577	.	.	.	.	.	.		CS12	CS 13	.	embryonic lethality		0.648902	0.1016	1	1.0735	0.46512	0.018203	-0.80963	4.4853	6.7432
159	BAG6	Bag6	.	.	.	Bag6	.	.	.		HGNC:13919	BCL2 associated athanogene 6	3396	6	p	6p21.33	1	0	0.294464	.	.	.	.	.	.		.	.	.	embryonic lethality		0.203831	0.3626	1	0.92197	0.70766	0.076118	0.98958	2.7197	6.2062
42	RC3H1	Rc3h1	Rc3h1	.	.	.	.	.	.		HGNC:29434	ring finger and CCCH-type domains 1	3399	1	q	1q25.1	1	0	0.294204	.	.	.	.	.	.		.	.	.	.		0.457179	0.178	0.99309	0.86438	0.68619	0.17713	1.5889	2.7947	6.2762
75	NCKAP1	Nckap1	Nckap1	Nckap1	.	.	.	.	.		HGNC:7666	NCK associated protein 1	3402	2	q	2q32.1	1	0	0.293945	.	GO:0005856/cytoskeleton GO:0015629/actin cytoskeleton	.	GO:0016477/cell migration	.	.		CS12	CS 13	mouse spinal cord TS11-19	embryonic lethality		0.669864	0.0937	1	0.98	0.50127	0	0.22117	4.2701	7.5981
355	ATP11A	Atp11a	.	.	.	Atp11a	.	.	.		HGNC:13552	ATPase phospholipid transporting 11A	3402	13	q	13q34	0	1	0.293945	.	.	.	.	.	.		.	.	mouse spinal cord TS11-19	embryonic lethality		0.133142	0.4542	4.0487e-06	1.0835	0.85391	0.32968	-1.1345	1.3669	5.1882
252	ABL1	Abl1	Abl1	.	.	.	.	.	.		HGNC:76	ABL proto-oncogene 1, non-receptor tyrosine kinase	3447	9	q	9q34.12	1	0	0.290107	.	GO:0005856/cytoskeleton GO:0015629/actin cytoskeleton	GO:0030198/ECM organization	GO:0016477/cell migration	GO:0016055/WNT signaling pathway	.		CS12	CS 13	.	embryonic lethality		0.915754	0.031	0.99998	1.0338	0.73089	0.068016	-0.47146	2.5581	5.7357
47	NUP133	Nup133	.	.	.	Nup133	.	.	NUP133		HGNC:18016	nucleoporin 133	3468	1	q	1q42.13	0	1	0.288351	.	.	.	.	.	GO:0030175/filopodium		.	.	mouse spinal cord TS11-19	embryonic lethality		0.189366	0.3789	9.2587e-05	1.0416	0.882	0.30814	-0.48569	1.024	5.1651
45	ABL2	Abl2	Abl2	.	.	.	.	.	.		HGNC:77	ABL proto-oncogene 2, non-receptor tyrosine kinase	3546	1	q	1q25.2	0	1	0.282008	.	GO:0005856/cytoskeleton GO:0015629/actin cytoskeleton	.	.	.	.		.	.	.	embryonic lethality		0.343693	0.2457	3.6365e-07	1.0656	0.81253	0.39926	-0.81298	1.6853	3.94
406	PALB2	Palb2	.	.	.	Palb2	.	.	.		HGNC:26144	partner and localizer of BRCA2	3558	16	p	16p12.2	0	1	0.281057	.	.	.	.	.	.		.	.	.	embryonic lethality		0.0637882	0.5894	3.0379e-19	1.0624	0.96793	0.75888	-0.73298	0.27604	1.5174
210	HIPK2	Hipk2	.	.	.	Hipk2	.	.	.		HGNC:14402	homeodomain interacting protein kinase 2	3594	7	q	7q34	1	0	0.278242	GO:0007224/SMO signalling	.	.	.	.	.		CS12	CS 13	mouse spinal cord TS11-19	embryonic lethality		0.358753	0.2352	1	0.94081	0.70106	0.060345	0.82245	2.8624	6.1394
81	ZEB2	Zeb2	Zeb2	Zeb2	.	Zeb2	.	.	ZEB2		HGNC:14881	zinc finger E-box binding homeobox 2	3642	2	q	2q22.3	0	1	0.274574	.	.	.	GO:0016477/cell migration	GO:0016055/WNT signaling pathway	.		.	.	mouse spinal cord TS11-19	embryonic lethality		0.999366	0.0037	1	1.0184	0.56934	0.022589	-0.23341	3.9433	6.0262
501	RTEL1	Rtel1	Rtel1	.	.	.	.	.	.		HGNC:15888	regulator of telomere elongation helicase 1	3729	20	q	20q13.33	1	0	0.268168	.	.	.	.	.	.		.	.	.	embryonic lethality		0.0145237	0.7748	8.8674e-10	1.3722	1.1156	0.39354	-5.443	-1.1507	4.8242
186	TBC1D32	Tbc1d32	.	.	.	Tbc1d32	.	.	.		HGNC:21485	TBC1 domain family member 32	3771	6	q	6q22.31	0	1	0.265182	GO:0005929/cilium	.	.	.	.	.		.	.	.	.		0.15985	0.4157	8.002e-27	1.1098	0.99585	0.71762	-1.2616	0.036877	2.2274
254	CRB2	Crb2	Crb2	Crb2	.	.	.	.	.		HGNC:18688	crumbs 2, cell polarity complex component	3855	9	q	9q33.3	1	0	0.259403	.	.	.	GO:0016477/cell migration	.	.		CS12	CS 13	.	embryonic lethality		0.0357238	0.6722	1.4884e-14	1.0172	0.88606	0.65134	-0.25239	1.1068	2.1559
19	STIL	Stil	Stil	.	.	.	.	.	STIL		HGNC:10879	STIL, centriolar assembly protein	3864	1	p	1p33	0	1	0.258799	GO:0060271/cilium assembly	GO:0005856/cytoskeleton	.	.	.	.		.	.	.	embryonic lethality		0.246627	0.3188	0.20105	0.87392	0.87758	0.23634	1.5363	1.1251	5.0424
148	HMGXB3	Hmgxb3	.	.	.	Hmgxb3	.	.	.		HGNC:28982	HMG-box containing 3	3876	5	q	5q32	0	1	0.257998	.	.	.	.	.	.		.	.	.	embryonic lethality		0.367643	0.2289	0.999	0.75957	0.62357	0.13754	3.15	3.5086	5.7016
255	EHMT1	Ehmt1	Ehmt1	Ehmt1	.	.	.	.	.		HGNC:24650	euchromatic histone lysine methyltransferase 1	3894	9	q	9q34.3	1	0	0.256805	.	.	.	.	.	.		CS12	CS 13	.	embryonic lethality		0.0489998	0.6296	1	1.2156	0.88468	0.015126	-3.1692	1.1633	7.4206
114	WDR19	Wdr19	.	.	.	Wdr19	.	.	.		HGNC:18340	WD repeat domain 19	4026	4	p	4p14	1	0	0.248385	GO:0005929/cilium	GO:0005856/cytoskeleton	.	.	.	.		.	.	.	embryonic lethality		0.167993	0.4057	4.632e-11	0.97372	0.8382	0.41546	0.31608	1.5033	4.679
236	TONSL	Tonsl	Tonsl	.	.	.	.	.	.		HGNC:7801	tonsoku like, DNA repair protein	4134	8	q	8q24.3	0	1	0.241896	.	.	.	.	.	.		.	.	.	embryonic lethality		0.0239281	0.7224	2.5965e-13	0.96967	1.0092	0.51024	0.44903	-0.092851	3.5375
479	MEGF8	Megf8	.	.	.	Megf8	.	.	.		HGNC:3233	multiple EGF like domains 8	8334	19	q	19q13.2	2	0	0.239981	GO:0007224/SMO signalling	.	.	GO:0016477/cell migration	.	.		.	.	.	embryonic lethality		0.0939381	0.5238	1.9329e-05	0.96384	0.76319	0.2759	0.76825	3.4785	7.5574
540	KDM6A	Kdm6a	Kdm6a	Kdm6a	.	Kdm6a	.	.	.		HGNC:12637	lysine demethylase 6A	4203	X	p	Xp11.3	1	0	0.237925	.	.	.	.	GO:0016055/WNT signaling pathway	.		.	.	.	embryonic lethality		0.845634	0.0472	1	0.99117	0.63033	0.070167	0.095036	2.946	6.5056
256	PTCH1	Ptch1	Ptch1	Ptch1	Ptch1	Ptch1	.	Ptch1	PTCH1		HGNC:9585	patched 1	4341	9	q	9q22.32	1	0	0.230362	GO:0005929/cilium	.	GO:0008201/haperin binding	.	.	.		.	.	mouse spinal cord TS11-19	embryonic lethality		0.9986	0.0048	1	1.2513	0.83764	0.015809	-3.7582	1.6774	7.2534
46	DISP1	Disp1	Disp1	Disp1	.	.	.	.	.		HGNC:19711	dispatched RND transporter family member 1	4572	1	q	1q41	0	1	0.218723	GO:0007224/SMO signalling	.	.	.	.	.		.	.	mouse spinal cord TS11-19	embryonic lethality		0.106844	0.4982	8.8581e-08	1.0405	0.9077	0.41399	-0.56285	0.93012	3.8676
469	DNMT1	Dnmt1	Dnmt1	Dnmt1	.	.	.	.	.		HGNC:2976	DNA methyltransferase 1	4896	19	p	19p13.2	0	1	0.204248	.	.	.	.	.	.		CS12	CS 13	mouse spinal cord TS11-19	embryonic lethality		0.310638	0.2678	1	1.0229	0.55041	0.076163	-0.36021	4.9903	8.2071
233	SCRIB	Scrib	Scrib	Scrib	Scrib	Scrib	.	Scrib	SCRIB		HGNC:30377	scribbled planar cell polarity protein	4965	8	q	8q24.3	1	0	0.20141	.	.	.	GO:0016477/cell migration	.	.		.	CS 13	mouse spinal cord TS11-19	embryonic lethality		0.0903246	0.5316	0.92926	1.3558	0.96639	0.19952	-6.0289	0.38071	6.2135
353	BRCA2	Brca2	Brca2	Brca2	.	Brca2	.	.	.		HGNC:1101	BRCA2, DNA repair associated	10254	13	q	13q13.1	1	1	0.195046	.	GO:0005856/cytoskeleton	.	.	.	.		.	.	.	embryonic lethality		0.561493	0.133	2.3581e-25	0.98882	1.0889	0.51305	0.21405	-1.2894	4.9203
503	LAMA5	Lama5	Lama5	.	.	Lama5	.	.	.		HGNC:6485	laminin subunit alpha 5	11085	20	q	20q13.33	1	1	0.180424	GO:0060271/cilium assembly	.	GO:0031012/ECM	GO:0016477/cell migration	.	.		.	CS 13	.	embryonic lethality		0.0469689	0.6361	0.0064742	1.2617	1.0161	0.24162	-6.449	-0.27216	9.4834
431	BRCA1	Brca1	Brca1	Brca1	.	Brca1	.	Brca1	BRCA1		HGNC:1100	BRCA1, DNA repair associated	5652	17	q	17q21.31	1	0	0.176929	.	GO:0005856/cytoskeleton	.	.	.	.		.	.	.	embryonic lethality		0.986985	0.012	9.2157e-29	0.9648	0.9466	0.7311	0.51097	0.58215	2.1613
132	SHROOM3	Shroom3	Shroom3	Shroom3	.	Shroom3	.	.	SHROOM3		HGNC:30422	shroom family member 3	5988	4	q	4q21.1	0	1	0.167001	.	GO:0005856/cytoskeleton GO:0015629/actin cytoskeleton GO:0005874/microtubule	.	.	GO:0016055/WNT signaling pathway	.		.	.	mouse spinal cord TS11-19	.		0.0175305	0.7558	0.31709	0.92033	0.89736	0.22852	1.3926	1.2399	5.792
257	TRPM6	Trpm6	Trpm6	.	.	Trpm6	.	.	TRPM6		HGNC:17995	transient receptor potential cation channel subfamily M member 6	6066	9	q	9q21.13	1	0	0.164853	.	.	.	.	.	.		.	.	.	embryonic lethality		0.228011	0.3352	2.719e-10	1.0916	0.85882	0.34479	-1.4046	1.6105	6.3741
281	TET1	Tet1	Tet1	.	.	.	Tet1	.	.		HGNC:29484	tet methylcytosine dioxygenase 1	6408	10	q	10q21.3	1	0	0.156055	.	.	.	.	.	.		.	.	mouse spinal cord TS11-19	embryonic lethality		0.0349626	0.6748	1	0.99575	0.86372	0.092479	0.069229	1.6229	7.3165
547	MED12	Med12	Med12	Med12	Med12	Med12	.	.	.		HGNC:11957	mediator complex subunit 12	6531	X	q	Xq13.1	0	1	0.153116	.	.	.	.	GO:0016055/WNT signaling pathway	.		.	.	.	embryonic lethality		0.779576	0.0634	1	0.9145	0.38205	0.022555	1.2454	6.5797	8.5292
482	KMT2B	Kmt2b	Kmt2b	Kmt2b	.	Kmt2b	.	.	.		HGNC:15840	lysine methyltransferase 2B	8145	19	q	19q13.12	0	1	0.122775	.	.	.	.	.	.		.	.	.	embryonic lethality		.	.	1	1.2152	0.75854	0.026915	-4.2755	3.4255	9.52
112	Terc	Terc	Terc	Terc	.	.	.	.	.		HGNC:11727	telomerase RNA component	451	3	q	3q26.2	0	0	0	.	.	.	.	.	.		.	.	.	.		.	.	0	0	0	0	0	0	0
477	UHRF1	Uhrf1	Uhrf1	.	.	.	.	.	.		HGNC:12556	ubiquitin like with PHD and ring finger domains 1	3898	19	p	19p13.3	0	0	0	.	.	.	.	.	.		.	.	mouse spinal cord TS11-19	embryonic lethality		.	.	0	0	0	0	0	0	0
550	XIST	Xist	Xist	Xist	.	.	.	.	.		HGNC:12810	X inactive specific transcript	19296	X	q	Xq13.2	0	0	0	.	.	.	.	withiut URDV	.		.	.	.	embryonic lethality		.	.	0	0	0	0	0	0	0
22	SKI	Ski	Ski	Ski	.	Ski	.	.	SKI		HGNC:10896	SKI proto-oncogene	2184	1	p	1p36.33-p36.32	0	0	0	.	GO:0005856/cytoskeleton	.	.	GO:0016055/WNT signaling pathway	.		.	.	.	embryonic lethality		0.223176	0.3404	0.99901	1.4276	0.79643	0.040872	-4.8729	1.5143	4.3963
23	GNB1	Gnb1	.	.	.	Gnb1	.	.	.		HGNC:4396	G protein subunit beta 1	1020	1	p	1p36.33	0	0	0	GO:0005929/cilium	.	.	.	GO:0016055/WNT signaling pathway	.		.	.	mouse spinal cord TS11-19	embryonic lethality		0.375126	0.224	0.9992	0.956	0.2829	0	0.32806	3.8328	4.2069
24	HES3	Hes3	.	.	.	Hes3	.	.	.		HGNC:26226	hes family bHLH transcription factor 3	558	1	p	1p36.31	0	0	0	.	.	.	.	.	.		.	.	mouse spinal cord TS11-19	.		0.0135686	0.7815	0.27711	1.2171	0.82145	0.26882	-1.049	0.57727	1.3068
25	DDOST	Ddost	Ddost	.	.	.	.	.	.		HGNC:2728	dolichyl-diphosphooligosaccharide--protein glycosyltransferase non-catalytic subunit	1368	1	p	1p36.12	0	0	0	.	.	.	.	.	.		.	.	.	embryonic lethality		0.272184	0.2971	0.00061409	1.1091	0.86662	0.4191	-0.93906	0.78711	2.4945
26	LIN28A	Lin28a	Lin28a	Lin28a	.	.	.	.	.		HGNC:15986	lin-28 homolog A	627	1	p	1p36.11	0	0	0	.	.	.	.	.	.		.	.	mouse spinal cord TS11-19	embryonic lethality		0.548034	0.1384	0.019369	0.97344	0.82137	0.44938	0.1481	0.7143	1.5223
27	PHACTR4	Phactr4	Phactr4	Phactr4	.	Phactr4	.	.	PHACTR4		HGNC:25793	phosphatase and actin regulator 4	2136	1	p	1p35.3	0	0	0	.	.	.	GO:0016477/cell migration	.	.		.	CS 13	mouse spinal cord TS11-19	embryonic lethality		0.129868	0.4588	2.8359e-06	0.8942	0.84416	0.44723	0.98719	1.1016	2.9665
28	MARCKSL1	Marcksl1	Marcksl1	Marcksl1	.	Marcksl1	.	Marcksl1	MARCKSL1		HGNC:7142	MARCKS like 1	585	1	p	1p35.1	0	0	0	.	GO:0005856/cytoskeleton	.	.	.	.		.	.	mouse spinal cord TS11-19	embryonic lethality		0.14126	0.4424	0.014253	1.144	1.052	0.68376	-0.73338	-0.18639	0.61382
29	SLC2A1	Slc2a1	.	.	.	.	.	.	.	Cormier et al., PMID: 21135204	HGNC:11005	solute carrier family 2 member 1	1476	1	p	1p34.2	0	0	0	.	GO:0005856/cytoskeleton GO:0015629/actin cytoskeleton	.	.	.	.		.	.	mouse spinal cord TS11-19	embryonic lethality		0.663937	0.0956	0.9941	0.98683	0.52735	0.050848	0.11607	2.9256	3.9005
30	PLPP3	Plpp3	Plpp3	Plpp3	.	.	.	.	.		HGNC:9229	phospholipid phosphatase 3	933	1	p	1p32.2	0	0	0	.	.	.	GO:0016477/cell migration	GO:0016055/WNT signaling pathway	.		.	.	mouse spinal cord TS11-19	embryonic lethality		0.277902	0.2928	0.917	0.87522	0.70721	0.080732	0.8582	1.4322	2.9981
31	JUN	Jun	.	.	.	Jun	.	.	.		HGNC:6204	Jun proto-oncogene, AP-1 transcription factor subunit	993	1	p	1p32.1	0	0	0	.	.	.	GO:0016477/cell migration	.	.		.	.	mouse spinal cord TS11-19	embryonic lethality		0.999994	0.0004	0.05962	1.161	0.75517	0.39491	-1.1862	1.193	1.5454
32	GADD45A	Gadd45a	.	.	.	Gadd45a	.	.	.		HGNC:4095	growth arrest and DNA damage inducible alpha	495	1	p	1p31.3	0	0	0	.	.	.	.	.	.		.	.	mouse spinal cord TS11-19	embryonic lethality		0.970723	0.0169	0.044075	1.2546	0.60275	0.43878	-1.3128	1.4084	1.3599
33	ROR1	Ror1	.	.	.	Ror1	.	.	.		HGNC:10256	receptor tyrosine kinase like orphan receptor 1	2811	1	p	1p31.3	0	0	0	.	GO:0005856/cytoskeleton GO:0015629/actin cytoskeleton	.	.	GO:0016055/WNT signaling pathway	.		.	.	.	embryonic lethality		0.640295	0.1045	0.99645	0.89975	0.72972	0.11675	1.0864	2.1715	4.7909
34	PRKACB	Prkacb	Prkacb	Prkacb	.	Prkacb	.	Prkacb	.		HGNC:9381	protein kinase cAMP-activated catalytic subunit beta	1194	1	p	1p31.1	0	0	0	GO:0005929/cilium	GO:0005856/cytoskeleton	.	.	.	.		.	.	.	embryonic lethality		0.449513	0.1816	0.35122	0.94665	0.44505	0.22772	0.34748	2.8044	3.3534
35	LMO4	Lmo4	Lmo4	Lmo4	.	Lmo4	Lmo4	Lmo4	.		HGNC:6644	LIM domain only 4	495	1	p	1p22.3	0	0	0	.	.	.	GO:0016477/cell migration	.	.		.	.	mouse spinal cord TS11-19	embryonic lethality		0.948461	0.023	0.67667	1.1735	0.41759	0.12548	-0.89888	2.1002	2.2878
36	CNN3	Cnn3	.	.	.	Cnn3	.	.	.		HGNC:2157	calponin 3	987	1	p	1p21.3	0	0	0	.	GO:0005856/cytoskeleton GO:0015629/actin cytoskeleton	.	.	.	.		.	.	.	embryonic lethality		0.412846	0.1998	0.59852	0.69552	0.52912	0.18929	1.9252	2.2421	2.9908
37	ALX3	Alx3	Alx3	Alx3	.	Alx3	.	.	.		HGNC:449	ALX homeobox 3	1029	1	p	1p13.3	0	0	0	.	.	.	.	.	.		.	.	.	embryonic lethality		0.187311	0.3814	0.019117	0.92675	0.90287	0.45102	0.47475	0.44635	1.515
50	CHTOP	Chtop	Chtop	Chtop	.	.	.	Chtop	CHTOP		HGNC:24511	chromatin target of PRMT1	744	1	q	1q21.3	0	0	0	.	.	.	.	.	.		.	.	.	.		0.732261	0.0759	0.76399	0.97754	0.62972	0.16741	0.1383	1.6991	3.2661
51	PYGO2	Pygo2	.	.	.	Pygo2	.	.	.		HGNC:30257	pygopus family PHD finger 2	1218	1	q	1q21.3	0	0	0	.	.	.	.	GO:0016055/WNT signaling pathway	.		.	.	.	embryonic lethality		0.24869	0.3165	0.96676	1.1222	0.78376	0	-0.86498	1.1013	3.0122
52	VANGL2	Vangl2	Vangl2	Vangl2	Vangl2	Vangl2	.	Vangl2	VANGL2		HGNC:15511	VANGL planar cell polarity protein 2	1563	1	q	1q23.2	0	0	0	GO:0060271/cilium assembly	GO:0005856/cytoskeleton GO:0015629/actin cytoskeleton	.	GO:0016477/cell migration	GO:0016055/WNT signaling pathway	.		.	.	mouse spinal cord TS11-19	embryonic lethality		0.692031	0.087	0.84283	0.99978	0.77656	0.16893	0.0020941	1.4332	3.7475
53	PRRX1	Prrx1	Prrx1	Prrx1	.	.	.	Prrx1	.		HGNC:9142	paired related homeobox 1	735	1	q	1q24.2	0	0	0	GO:0007224/SMO signalling	.	.	.	.	.		.	.	mouse spinal cord TS11-19	.		0.835904	0.0495	0.24291	1.2594	0.76441	0.25509	-1.6149	1.0224	2.3672
54	MDM4	Mdm4	Mdm4	.	.	Mdm4	.	.	.		HGNC:6974	MDM4, p53 regulator	1470	1	q	1q32.1	0	0	0	.	.	.	.	.	.		.	.	.	embryonic lethality		0.545079	0.1397	0.99992	1.0958	0.70013	0	-0.72278	1.7134	4.7912
55	ENAH	Enah	Enah	.	.	Enah	Enah	.	.		HGNC:18271	ENAH, actin regulator	1773	1	q	1q42.12	0	0	0	.	GO:0005856/cytoskeleton	.	.	.	GO:0030175/filopodium		CS12	CS 13	mouse spinal cord TS11-19	.		0.276012	0.2945	0.99994	0.97503	0.72454	0.054844	0.20561	1.7364	5.289
56	WNT3A	Wnt3a	Wnt3a	Wnt3a	.	.	.	Wnt3a	.		HGNC:15983	Wnt family member 3A	1056	1	q	1q42.13	0	0	0	.	.	GO:0030198/ECM organization	.	GO:0016055/WNT signaling pathway	.		.	.	mouse spinal cord TS11-19	embryonic lethality		0.984608	0.0131	0.96491	0.70924	0.64347	0.067467	2.4123	1.9978	3.3269
57	PSEN2	Psen2	Psen2	.	.	.	.	.	PSEN2		HGNC:9509	presenilin 2	1344	1	q	1q42.13	0	0	0	.	GO:0005856/cytoskeleton	.	.	.	.		.	.	mouse spinal cord TS11-19	embryonic lethality		0.663477	0.0957	0.00053736	1.2053	0.93111	0.42614	-1.77	0.40436	2.4438
67	MSGN1	Msgn1	Msgn1	.	.	.	.	.	.		HGNC:14907	mesogenin 1	579	2	p	2p24.2	0	0	0	.	.	.	.	.	.		.	.	.	embryonic lethality		0.0744762	0.5641	0.072006	1.0457	0.84395	0.48965	-0.26036	0.60062	0.95577
68	GDF7	Gdf7	Gdf7	Gdf7	.	.	.	.	GDF7		HGNC:4222	growth differentiation factor 7	1350	2	p	2p24.1	0	0	0	.	.	.	.	.	.		.	.	.	.		0.0676406	0.5797	0.63062	0.78936	0.64829	0.13447	1.6564	1.8035	2.1872
69	DYNC2LI1	Dync2li1	Dync2li1	Dync2li1	.	.	.	.	.		HGNC:24595	dynein cytoplasmic 2 light intermediate chain 1	1053	2	p	2p21	0	0	0	GO:0005929/cilium	GO:0005856/cytoskeleton GO:0005874/microtubule	.	.	.	.		.	.	.	embryonic lethality		0.17334	0.399	3.154e-09	0.93685	1.0679	0.74315	0.39729	-0.32613	1.1044
83	RALB	Ralb	Ralb	Ralb	.	.	.	.	.		HGNC:9840	RAS like proto-oncogene B	618	2	q	2q14.2	0	0	0	.	.	.	.	.	.		.	.	.	embryonic lethality		0.19641	0.3712	0.020067	0.99043	0.51496	0.44501	0.051819	1.8605	1.5419
84	TMEM163	Tmem163	Tmem163	Tmem163	.	Tmem163	.	.	.		HGNC:25380	transmembrane protein 163	867	2	q	2q21.3	0	0	0	.	.	.	.	.	.		.	.	.	embryonic lethality		0.334528	0.2514	0.039734	1.0007	0.58685	0.37208	-0.0043154	1.7669	1.9078
85	SESTD1	Sestd1	Sestd1	Sestd1	.	.	.	Sestd1	.		HGNC:18379	SEC14 and spectrin domain containing 1	2088	2	q	2q31.2	0	0	0	.	GO:0005856/cytoskeleton	.	.	.	.		.	.	.	.		0.522121	0.1488	0.99802	0.89766	0.65678	0.13441	0.9184	2.3071	5.3592
86	PAX3	Pax3	Pax3	Pax3	.	Pax3	.	Pax3	PAX3		HGNC:8617	paired box 3	1515	2	q	2q36.1	0	0	0	.	.	.	.	.	.		.	.	mouse spinal cord TS11-19	embryonic lethality		0.99818	0.0054	0.24063	1.0815	0.72912	0.24063	-0.68337	1.618	3.5137
92	NR2C2	Nr2c2	Nr2c2	.	.	.	.	.	.		HGNC:7972	nuclear receptor subfamily 2 group C member 2	1845	3	p	3p25.1	0	0	0	.	.	.	.	.	.		.	.	.	embryonic lethality		0.48284	0.166	0.99892	1.0576	0.53248	0.069846	-0.52268	3.1793	4.6123
93	CTNNB1	Ctnnb1	Ctnnb1	Ctnnb1	.	.	.	.	.		HGNC:2514	catenin beta 1	2343	3	p	3p22.1	0	0	0	.	GO:0005856/cytoskeleton	.	GO:0016477/cell migration	GO:0016055/WNT signaling pathway	.		.	.	mouse spinal cord TS11-19	embryonic lethality		0.999916	0.0018	0.99999	0.98506	0.47258	0.02724	0.13946	3.846	5.4616
94	AMT	Amt	Amt	.	Amt	Amt	.	.	.		HGNC:473	aminomethyltransferase	1209	3	p	3p21.31	0	0	0	.	.	.	.	.	.		CS12	CS 13	.	.		0.121815	0.4717	0.0027214	1.0615	1.0184	0.42008	-0.47165	-0.10117	2.1937
95	INKA1	Inka1	.	.	.	Inka1	.	.	.		HGNC:32480	inka box actin regulator 1	861	3	p	3p21.31	0	0	0	.	.	.	.	.	.		.	.	mouse spinal cord TS11-19	embryonic lethality		0.0723295	0.5694	0.00061425	0.90093	0.82879	0.66412	0.61943	0.79917	0.93551
96	RHOA	Rhoa	.	.	.	Rhoa	.	.	.		HGNC:667	ras homolog family member A	579	3	p	3p21.31	0	0	0	.	GO:0005856/cytoskeleton	.	GO:0016477/cell migration	GO:0016055/WNT signaling pathway	.		.	.	.	embryonic lethality		0.809852	0.0557	0.60405	1.0842	0.11423	0.13999	-0.43119	3.3579	2.13
97	RYBP	Rybp	Rybp	.	.	Rybp	.	.	.		HGNC:10480	RING1 and YY1 binding protein	949	3	p	3p13	0	0	0	.	.	.	.	.	.		.	.	.	embryonic lethality		0.220884	0.3432	0.17721	1.1976	0.8589	0.28009	-1.3007	0.65596	2.1833
107	CPOX	Cpox	Cpox	Cpox	.	.	.	.	.		HGNC:2321	coproporphyrinogen oxidase	1362	3	q	3q11.2	0	0	0	.	.	.	.	.	.		.	.	.	embryonic lethality		0.108402	0.4949	0.17152	1.079	0.75014	0.25789	-0.58239	1.3484	3.028
108	ARL13B	Arl13b	Arl13b	Arl13b	.	.	.	Arl13b	.		HGNC:25419	ADP ribosylation factor like GTPase 13B	1284	3	q	3q11.1-q11.2	0	0	0	GO:0005929/cilium	GO:0005856/cytoskeleton	.	GO:0016477/cell migration	.	.		.	.	mouse spinal cord TS11-19	embryonic lethality		0.209576	0.3563	2.6559e-09	1.039	1.0111	0.69124	-0.27038	-0.059241	1.4189
109	RPL24	Rpl24	.	.	.	Rpl24	.	.	.		HGNC:10325	ribosomal protein L24	471	3	q	3q12.3	0	0	0	.	.	.	.	.	.		.	.	.	embryonic lethality		0.509605	0.1539	0.64137	1.2993	0.51029	0.16761	-1.2722	1.6342	2.6645
110	ZNF148	Zfp148	Zfp148	Zfp148	.	.	.	.	.		HGNC:12933	zinc finger protein 148	2382	3	q	3q21.2	0	0	0	.	.	.	.	.	.		.	.	.	embryonic lethality		0.651025	0.1008	0.99997	1.0106	0.5139	0	-0.10224	3.5168	4.9945
111	IFT122	Ift122	Ift122	Ift122	.	Ift122	.	.	.		HGNC:13556	intraflagellar transport 122	3876	3	q	3q21.3-q22.1	0	0	0	GO:0005929/cilium	GO:0005856/cytoskeleton	.	.	.	.		.	.	.	embryonic lethality		0.51846	0.1505	2.3816e-24	0.97243	0.96357	0.67586	0.36444	0.34618	2.5576
113	PAK2	Pak2	Pak2	Pak2	.	.	.	.	.		HGNC:8591	p21	1572	3	q	3q29	0	0	0	.	.	.	.	.	.		.	.	.	embryonic lethality		0.474806	0.1698	0.97169	1.008	0.43116	0.13965	-0.063134	3.4003	4.2668
118	LYAR	Lyar	Lyar	Lyar	.	Lyar	.	Lyar	.		HGNC:26021	Ly1 antibody reactive	1137	4	p	4p16.3	0	0	0	GO:0005929/cilium	.	.	.	.	.		.	CS 13	.	.		0.040453	0.6563	3.758e-07	1.1968	1.0432	0.65445	-1.334	-0.21818	1.4271
119	CTBP1	Ctbp1	Ctbp1	.	.	.	.	.	.		HGNC:2494	C-terminal binding protein 1	1320	4	p	4p16.3	0	0	0	.	.	.	.	.	.		CS12	CS 13	mouse spinal cord TS11-19	.		0.263146	0.3046	0.98442	0.99808	0.44596	0.058665	0.017386	3.3093	3.6014
120	MSX1	Msx1	Msx1	Msx1	.	Msx1	.	Msx1	.		HGNC:7391	msh homeobox 1	909	4	p	4p16.2	0	0	0	.	.	.	.	.	.		CS12	CS 13	mouse spinal cord TS11-19	embryonic lethality		0.986385	0.0121	0.16517	1.2052	0.93968	0.32133	-1.4469	0.27793	1.569
121	HMX1	Hmx1	.	.	.	Hmx1	.	.	.		HGNC:5017	H6 family homeobox 1	1044	4	p	4p16.1	0	0	0	.	.	.	.	.	.		CS12	.	mouse spinal cord TS11-19	.		0.0381806	0.6638	0.72623	1.1024	1.0341	0	-0.46009	-0.10187	1.916
122	LIAS	Lias	Lias	Lias	.	Lias	.	.	.		HGNC:16429	lipoic acid synthetase	1116	4	p	4p14	0	0	0	.	.	.	.	.	.		CS12	CS 13	.	embryonic lethality		0.584632	0.1237	2.3146e-05	0.90646	0.75263	0.51006	0.61788	1.2534	2.1084
133	SRD5A3	Srd5a3	Srd5a3	Srd5a3	.	.	.	.	SRD5A3		HGNC:25812	steroid 5 alpha-reductase 3	954	4	q	4q12	0	0	0	.	.	.	.	.	.		.	.	.	embryonic lethality		0.0465302	0.6372	0.00024941	0.88088	0.8326	0.53945	0.80437	0.76027	1.6435
134	LARP7	Larp7	Larp7	Larp7	.	.	.	.	.		HGNC:24912	La ribonucleoprotein domain family member 7	1767	4	q	4q25	0	0	0	.	.	.	.	.	.		.	.	.	.		0.0773063	0.5582	9.3352e-08	1.2725	1.0447	0.55425	-2.0626	-0.26785	2.2193
135	PITX2	Pitx2	.	.	.	Pitx2	.	.	PITX2		HGNC:9005	paired like homeodomain 2	972	4	q	4q25	0	0	0	.	.	.	GO:0016477/cell migration	.	.		.	.	mouse spinal cord TS11-19	embryonic lethality		0.995206	0.008	0.97618	1.0953	0.67754	0	-0.66788	1.5502	3.14
136	INTU	Intu	.	.	.	Intu	.	.	INTU		HGNC:29239	inturned planar cell polarity protein	2826	4	q	4q28.1	0	0	0	GO:0005929/cilium	GO:0005856/cytoskeleton	.	.	.	.		.	.	mouse spinal cord TS11-19	embryonic lethality		0.516672	0.1511	7.6977e-10	0.88857	0.95103	0.51826	1.1717	0.38393	2.9085
137	SFRP2	Sfrp2	Sfrp2	Sfrp2	Sfrp2	.	.	Sfrp2	.		HGNC:10777	secreted frizzled related protein 2	885	4	q	4q31.3	0	0	0	.	.	GO:0031012/ECM	GO:0016477/cell migration	GO:0016055/WNT signaling pathway	.		.	.	mouse spinal cord TS11-19	embryonic lethality		0.954708	0.0209	0.0016693	1.255	0.71438	0.53623	-1.6972	1.31	1.4376
138	SMAD1	Smad1	Smad1	.	.	.	.	.	.		HGNC:6767	SMAD family member 1	1395	4	q	4q31.21	0	0	0	.	.	.	.	.	.		.	.	mouse spinal cord TS11-19	embryonic lethality		0.560951	0.1332	0.98803	1.0887	0.6043	0.056303	-0.67835	2.2809	3.6854
139	PALLD	Palld	Palld	Palld	.	Palld	.	.	.		HGNC:17068	palladin, cytoskeletal associated protein	3369	4	q	4q32.3	0	0	0	.	GO:0005856/cytoskeleton GO:0015629/actin cytoskeleton	.	GO:0016477/cell migration	.	GO:0030175/filopodium		.	.	.	embryonic lethality		0.242897	0.322	5.2547e-06	0.91455	0.8995	0.34944	1.0056	0.88148	4.5607
140	CASP3	Casp3	.	.	.	Casp3	.	.	.		HGNC:1504	caspase 3	831	4	q	4q35.1	0	0	0	.	.	.	.	.	.		CS12	CS 13	mouse spinal cord TS11-19	.		0.999802	0.0025	0.10017	0.76838	0.62809	0.2999	1.3136	1.6592	2.3693
150	TCOF1	Tcof1	Tcof1	Tcof1	.	Tcof1	.	.	.		HGNC:11654	treacle ribosome biogenesis factor 1	4464	5	q	5q32-q33.1	0	0	0	.	.	.	.	.	.		.	.	.	embryonic lethality		0.0292155	0.6976	0.9541	1.0858	0.96627	0.19177	-1.2364	0.33899	5.9246
151	F2RL1	F2rl1	F2rl1	F2rl1	.	F2rl1	.	F2rl1	.		HGNC:3538	F2R like trypsin receptor 1	1191	5	q	5q13.3	0	0	0	.	.	.	GO:0016477/cell migration	.	.		.	.	mouse spinal cord TS11-19	embryonic lethality		0.162805	0.4118	0.00014843	0.97992	0.90253	0.70801	0.14354	0.49453	0.85078
152	DHFR	Dhfr	.	.	.	.	.	.	.	Martinez et al., 2009. PMID: 19683694.	HGNC:2861	dihydrofolate reductase	561	5	q	5q14.1	0	0	0	.	.	.	.	.	.		.	.	.	embryonic lethality		0.849258	0.0467	0.0343	0.87828	0.70914	0.3861	0.5498	1.0121	1.831
153	EFNA5	Efna5	Efna5	.	.	.	Efna5	.	EFNA5		HGNC:3225	ephrin A5	684	5	q	5q21.3	0	0	0	.	.	GO:0031012/ECM	.	.	.		.	.	mouse spinal cord TS11-19	embryonic lethality		0.996768	0.007	0.96051	1.0301	0.63059	0	-0.17299	1.5151	2.9434
154	SMAD5	Smad5	Smad5	.	.	Smad5	.	.	.		HGNC:6771	SMAD family member 5	1392	5	q	5q31.1	0	0	0	.	.	.	.	.	.		.	.	.	embryonic lethality		0.615289	0.1129	0.99838	0.91251	0.46671	0	0.63588	3.0005	4.0093
155	KIF3A	Kif3a	Kif3a	.	.	.	.	.	.		HGNC:6319	kinesin family member 3A	2097	5	q	5q31.1	0	0	0	GO:0005929/cilium	GO:0005856/cytoskeleton GO:0005874/microtubule	.	.	.	.		.	.	mouse spinal cord TS11-19	embryonic lethality		0.78	0.0632	0.89775	0.87278	0.55255	0.18313	1.0916	3.0924	4.68
156	EGR1	Egr1	Egr1	.	.	.	.	.	.		HGNC:3238	early growth response 1	1629	5	q	5q31.2	0	0	0	.	.	.	.	GO:0016055/WNT signaling pathway	.		.	.	mouse spinal cord TS11-19	embryonic lethality		0.960157	0.0197	0.3509	0.94332	0.7052	0.22823	0.54276	1.9001	2.5928
157	MSX2	Msx2	Msx2	Msx2	.	Msx2	.	Msx2	.		HGNC:7392	msh homeobox 2	801	5	q	5q35.2	0	0	0	.	.	.	GO:0016477/cell migration	.	.		.	.	mouse spinal cord TS11-19	embryonic lethality		0.97901	0.0148	0.26173	0.9729	0.89446	0.26029	0.18067	0.47089	1.9001
158	MAPK9	Mapk9	Mapk9	.	.	Mapk9	.	.	MAPK9		HGNC:6886	mitogen-activated protein kinase 9	1272	5	q	5q35.3	0	0	0	.	.	.	.	.	.		.	.	.	embryonic lethality		0.977499	0.0153	0.069738	0.87843	0.58239	0.27462	0.8771	2.2844	3.3936
165	FOXQ1	Foxq1	.	.	.	Foxq1	.	.	.		HGNC:20951	forkhead box Q1	1209	6	p	6p25.3	0	0	0	.	.	.	.	.	.		.	.	.	embryonic lethality		0.0191558	0.7458	0.61849	1.0379	0.79405	0	-0.22261	0.80891	1.6211
166	FOXC1	Foxc1	Foxc1	.	.	.	.	.	.		HGNC:3800	forkhead box C1	1659	6	p	6p25.3	0	0	0	.	.	GO:0030198/ECM organization	GO:0016477/cell migration	.	.		.	.	mouse spinal cord TS11-19	embryonic lethality		0.682601	0.0901	0.95337	1.6133	0.93627	0	-4.9048	0.34156	2.8751
167	TFAP2A	Tfap2a	Tfap2a	Tfap2a	.	Tfap2a	Tfap2a	.	TFAP2A		HGNC:11742	transcription factor AP-2 alpha	1311	6	p	6p24.3	0	0	0	.	GO:0005856/cytoskeleton	.	.	.	.		.	.	mouse spinal cord TS11-19	embryonic lethality		0.987009	0.0119	0.98964	1.1646	0.54106	0.055092	-1.3618	2.5857	3.7305
168	GCM2	Gcm2	Gcm2	.	.	.	.	.	.		HGNC:4198	glial cells missing homolog 2	1518	6	p	6p24.2	0	0	0	.	.	.	.	.	.		.	.	mouse spinal cord TS11-19	embryonic lethality		0.0496086	0.6279	0.00091142	0.95769	0.88582	0.44095	0.34492	0.67613	2.2066
169	NOTCH4	Notch4	Notch4	Notch4	.	.	.	.	.		HGNC:7884	notch 4	6009	6	p	6p21.32	0	0	0	.	.	.	.	.	.		.	.	mouse spinal cord TS11-19	.		0.816388	0.0541	2.0544e-23	0.82113	0.82203	0.5879	3.0168	2.1351	3.5568
170	LEMD2	Lemd2	Lemd2	Lemd2	.	.	.	.	.		HGNC:21244	LEM domain containing 2	1509	6	p	6p21.31	0	0	0	.	.	.	.	.	.		.	.	mouse spinal cord TS11-19	embryonic lethality		0.206406	0.3597	0.75293	0.89567	0.66698	0.18044	0.81288	1.8156	3.5757
171	MAPK14	Mapk14	Mapk14	Mapk14	.	Mapk14	.	Mapk14	.		HGNC:6876	mitogen-activated protein kinase 14	1080	6	p	6p21.31	0	0	0	.	GO:0005856/cytoskeleton	.	GO:0016477/cell migration	GO:0016055/WNT signaling pathway	.		.	.	.	embryonic lethality		0.996242	0.0072	0.37466	1.0518	0.34794	0.22494	-0.35096	3.3101	3.3862
172	FOXP4	Foxp4	Foxp4	Foxp4	.	Foxp4	.	Foxp4	FOXP4		HGNC:20842	forkhead box P4	2040	6	p	6p21.1	0	0	0	.	.	.	.	.	.		.	CS 13	mouse spinal cord TS11-19	embryonic lethality		0.181953	0.3876	0.98242	1.0607	0.73124	0.14554	-0.65071	1.9473	4.6409
173	MDFI	Mdfi	Mdfi	Mdfi	.	.	.	Mdfi	.		HGNC:6967	MyoD family inhibitor	738	6	p	6p21.1	0	0	0	.	.	.	.	GO:0016055/WNT signaling pathway	.		.	.	.	embryonic lethality		0.227326	0.3362	0.33402	1.162	0.97033	0.23314	-1.0162	0.12391	2.0813
174	RAB23	Rab23	Rab23	Rab23	.	Rab23	.	Rab23	RAB23		HGNC:14263	RAB23, member RAS oncogene family	711	6	p	6p12.1-p11.2	0	0	0	GO:0060271/cilium assembly	GO:0005856/cytoskeleton	.	.	.	.		.	CS 13	mouse spinal cord TS11-19	embryonic lethality		0.433617	0.1901	0.0056143	0.98133	0.919	0.42188	0.097163	0.31775	2.0203
188	EEF1A1	Eef1a1	Eef1a1	Eef1a1	.	.	.	Eef1a1	.		HGNC:3189	eukaryotic translation elongation factor 1 alpha 1	1386	6	q	6q13	0	0	0	.	GO:0005856/cytoskeleton GO:0015629/actin cytoskeleton	.	.	.	GO:0030175/filopodium		.	.	mouse spinal cord TS11-19	embryonic lethality		0.588347	0.1219	0.97863	1.7038	0.34827	0.061783	-5.2939	3.723	3.4977
189	LIN28B	Lin28b	Lin28b	Lin28b	.	.	.	.	.		HGNC:32207	lin-28 homolog B	750	6	q	6q16.3-q21	0	0	0	.	.	.	.	.	.		.	.	.	embryonic lethality		0.533328	0.1445	0.55513	1.0644	0.69374	0.18221	-0.36077	1.2802	2.5107
190	ASF1A	Asf1a	Asf1a	.	.	.	.	.	.		HGNC:20995	anti-silencing function 1A histone chaperone	612	6	q	6q22.31	0	0	0	.	.	.	.	.	.		.	CS 13	.	embryonic lethality		0.97045	0.0171	0.80542	1.0583	0.34766	0.10234	-0.29233	2.3915	2.6003
191	SOD2	Sod2	.	.	.	.	.	.	.	Kase et al., 2013. PMID: 23792044	HGNC:11180	superoxide dismutase 2	666	6	q	6q25.3	0	0	0	.	.	.	GO:0016477/cell migration	.	.		.	.	mouse spinal cord TS11-19	.		0.992265	0.01	0.15499	1.0111	0.77258	0.29152	-0.060376	0.88665	2.1061
192	QKI	Qk	Qk	Qk	.	.	.	.	.		HGNC:21100	QKI, KH domain containing RNA binding	1023	6	q	6q26	0	0	0	.	.	.	.	.	.		.	.	.	embryonic lethality		0.874903	0.041	0.75121	1.1373	0.39311	0.16916	-0.92198	3.0183	3.2422
198	PDGFA	Pdgfa	.	Pdgfa	.	.	.	Pdgfa	.		HGNC:8799	platelet derived growth factor subunit A	633	7	p	7p22.3	0	0	0	.	.	GO:0030198/ECM organization	GO:0016477/cell migration	.	.		.	.	mouse spinal cord TS11-19	embryonic lethality		0.120955	0.4728	0.80842	1.2103	0.82636	0.1018	-1.2022	0.68553	2.6086
199	RAC1	Rac1	Rac1	Rac1	.	Rac1	.	Rac1	.		HGNC:9801	Rac family small GTPase 1	633	7	p	7p22.1	0	0	0	.	GO:0005856/cytoskeleton GO:0015629/actin cytoskeleton	.	GO:0016477/cell migration	GO:0016055/WNT signaling pathway	.		CS12	CS 13	mouse spinal cord TS11-19	embryonic lethality		0.99622	0.0073	0.76228	0.82921	0.19825	0.14827	0.9555	3.1347	2.8987
200	MEOX2	Meox2	Meox2	Meox2	.	.	.	.	.		HGNC:7014	mesenchyme homeobox 2	912	7	p	7p21.2	0	0	0	.	.	.	GO:0016477/cell migration	.	.		.	.	mouse spinal cord TS11-19	embryonic lethality		0.548155	0.1382	0.91495	1.259	1.0469	0.081198	-1.7214	-0.21843	2.9879
201	SNX13	Snx13	Snx13	Snx13	.	.	.	.	.		HGNC:21335	sorting nexin 13	2871	7	p	7p21.1	0	0	0	.	.	.	.	.	.		.	.	.	embryonic lethality		0.590074	0.1213	0.40328	1.163	0.73791	0.22466	-1.5624	1.9874	5.2511
202	SP8	Sp8	Sp8	Sp8	.	Sp8	.	Sp8	SP8		HGNC:19196	Sp8 transcription factor	1524	7	p	7p21.1	0	0	0	.	.	.	.	.	.		.	.	mouse spinal cord TS11-19	embryonic lethality		0.179775	0.3907	0.9658	1.1775	0.69692	0	-1.466	1.6871	3.0009
203	TWIST1	Twist1	Twist1	Twist1	.	Twist1	.	.	TWIST1		HGNC:12428	twist family bHLH transcription factor 1	606	7	p	7p21.1	0	0	0	.	.	.	GO:0016477/cell migration	.	.		.	.	mouse spinal cord TS11-19	embryonic lethality		0.819345	0.0534	0.34491	1.6032	0.66645	0.22392	-2.8764	1.057	1.5198
204	CYCS	Cycs	.	.	.	Cycs	.	.	.		HGNC:19986	cytochrome c, somatic	315	7	p	7p15.3	0	0	0	.	.	.	.	.	.		.	.	.	embryonic lethality		0.998873	0.0044	0.63647	1.3057	0.5491	0	-1.0724	1.1844	1.6696
205	RALA	Rala	Rala	Rala	.	Rala	.	.	.		HGNC:9839	RAS like proto-oncogene A	618	7	p	7p14.1	0	0	0	.	.	.	.	.	.		.	.	.	embryonic lethality		0.915759	0.0309	0.97289	0.79873	0.26837	0	1.0015	2.7026	3.0911
206	H2AFV	H2az2	H2az2	H2az2	.	H2az2	H2az2	H2az2	.		HGNC:20664	H2A histone family member V	384	7	p	7p13	0	0	0	.	.	.	.	.	.		.	.	.	embryonic lethality		0.717054	0.0806	0.4713	0.71623	0.28446	0.17346	1.1489	2.2362	1.839
217	GTF2I	Gtf2i	.	.	.	Gtf2i	.	.	.		HGNC:4659	general transcription factor IIi	2994	7	q	7q11.23	0	0	0	.	.	.	.	.	.		.	.	mouse spinal cord TS11-19	embryonic lethality		0.228384	0.335	0.99592	0.95043	0.48837	0.11804	0.39363	3.0783	4.7576
218	KRIT1	Krit1	Krit1	.	.	.	.	.	.		HGNC:1573	KRIT1, ankyrin repeat containing	2208	7	q	7q21.2	0	0	0	.	GO:0005856/cytoskeleton	.	GO:0016477/cell migration	.	.		.	.	mouse spinal cord TS11-19	embryonic lethality		0.813974	0.0549	0.00069333	1.0277	0.79765	0.31939	-0.24397	1.4289	4.1757
219	DLX5	Dlx5	Dlx5	Dlx5	.	Dlx5	Dlx5	.	.		HGNC:2918	distal-less homeobox 5	867	7	q	7q21.3	0	0	0	.	.	.	.	GO:0016055/WNT signaling pathway	.		.	.	mouse spinal cord TS11-19	embryonic lethality		0.992272	0.0099	0.21842	1.189	0.99157	0.26325	-1.2925	0.038744	2.3047
220	SMURF1	Smurf1	Smurf1	Smurf1	.	Smurf1	.	Smurf1	.		HGNC:16807	SMAD specific E3 ubiquitin protein ligase 1	2271	7	q	7q22.1	0	0	0	.	.	.	.	GO:0016055/WNT signaling pathway	.		.	.	.	embryonic lethality		0.63207	0.107	0.6118	1.0332	0.63184	0.2134	-0.36357	2.7639	4.9897
221	TPK1	Tpk1	Tpk1	.	.	.	.	.	.		HGNC:17358	thiamin pyrophosphokinase 1	729	7	q	7q35	0	0	0	.	.	.	.	.	.		.	.	.	embryonic lethality		0.147921	0.433	0.09146	0.93696	0.9163	0.306	0.33957	0.34179	2.3252
222	XRCC2	Xrcc2	Xrcc2	.	.	Xrcc2	.	.	.		HGNC:12829	X-ray repair cross complementing 2	840	7	q	7q36.1	0	0	0	.	GO:0005856/cytoskeleton	.	.	.	.		.	.	.	embryonic lethality		0.0672767	0.581	3.955e-07	0.81032	1.0293	0.82885	1.0862	-0.1266	0.57778
223	SHH	Shh	Shh	Shh	.	Shh	.	Shh	SHH		HGNC:10848	sonic hedgehog	1386	7	q	7q36.3	0	0	0	GO:0007224/SMO signalling	.	GO:0031012/ECM	GO:0016477/cell migration	GO:0016055/WNT signaling pathway	.		.	.	mouse spinal cord TS11-19	embryonic lethality		0.997039	0.0066	0.98258	1.1376	0.45594	0	-1.1475	2.9479	3.2544
228	NAT1	Nat2	Nat2	.	.	.	.	.	.		HGNC:7645	N-acetyltransferase 1	1056	8	p	8p22	0	0	0	.	.	.	.	.	.		.	.	.	.		0.0599515	0.5987	1.9294e-14	1.1787	1.1055	1.3987	-1.1425	-0.49928	-1.3253
229	INTS10	Ints10	Ints10	.	.	.	.	.	.		HGNC:25548	integrator complex subunit 10	2130	8	p	8p21.3	0	0	0	.	.	.	.	.	.		.	.	.	.		0.214273	0.3508	0.99999	1.0317	0.79494	0.049703	-0.30802	1.4436	5.586
230	IKBKB	Ikbkb	Ikbkb	Ikbkb	.	.	.	.	.		HGNC:5960	inhibitor of nuclear factor kappa B kinase subunit beta	2268	8	p	8p11.21	0	0	0	.	.	.	.	.	.		.	.	.	embryonic lethality		0.804005	0.0571	0.99192	0.80335	0.65177	0.16637	2.0406	2.5876	5.6817
231	SFRP1	Sfrp1	Sfrp1	Sfrp1	Sfrp1	.	.	Sfrp1	.		HGNC:10776	secreted frizzled related protein 1	942	8	p	8p11.21	0	0	0	GO:0007224/SMO signalling	.	GO:0031012/ECM	GO:0016477/cell migration	GO:0016055/WNT signaling pathway	.		.	.	mouse spinal cord TS11-19	embryonic lethality		0.657298	0.0981	0.96457	1.1358	0.72192	0	-0.93428	1.3107	2.9869
239	SNAI2	Snai2	Snai2	Snai2	.	.	.	.	SNAI2		HGNC:11094	snail family transcriptional repressor 2	804	8	q	8q11.21	0	0	0	.	.	.	GO:0016477/cell migration	GO:0016055/WNT signaling pathway	.		.	.	mouse spinal cord TS11-19	.		0.827978	0.0515	0.79531	1.0671	0.72478	0.10413	-0.39896	1.1545	2.5727
240	TMEM70	Tmem70	Tmem70	.	.	.	.	.	.		HGNC:26050	transmembrane protein 70	780	8	q	8q21.11	0	0	0	.	.	.	.	.	.		.	.	.	embryonic lethality		0.0170668	0.758	0.029285	1.091	0.96961	0.40214	-0.55243	0.1293	1.7473
241	LAPTM4B	Laptm4b	Laptm4b	.	.	.	.	.	.		HGNC:13646	lysosomal protein transmembrane 4 beta	951	8	q	8q22.1	0	0	0	.	.	.	.	.	.		.	CS 13	.	.		0.0620055	0.5931	4.2764e-13	1.1107	1.0243	1.2481	-0.72892	-0.11307	-0.84859
242	FZD6	Fzd6	Fzd6	Fzd6	.	.	.	.	.		HGNC:4044	frizzled class receptor 6	2118	8	q	8q22.3	0	0	0	.	.	.	.	GO:0016055/WNT signaling pathway	.		.	.	.	.		0.237318	0.3267	2.0034e-12	0.93296	0.79627	0.7557	0.60998	1.3982	1.2215
243	GRHL2	Grhl2	Grhl2	Grhl2	.	Grhl2	.	Grhl2	.		HGNC:2799	grainyhead like transcription factor 2	1875	8	q	8q22.3	0	0	0	.	.	.	.	.	.		.	.	mouse spinal cord TS11-19	embryonic lethality		0.351691	0.2398	0.99683	1.1411	0.70892	0.12829	-1.2715	1.9269	5.0429
244	CTHRC1	Cthrc1	Cthrc1	.	.	.	.	.	CTHRC1		HGNC:18831	collagen triple helix repeat containing 1	729	8	q	8q22.3	0	0	0	.	.	GO:0031012/ECM	GO:0016477/cell migration	GO:0016055/WNT signaling pathway	.		.	.	.	.		0.18676	0.3819	2.6661e-05	0.96951	0.84188	0.77805	0.16144	0.63347	0.6595
245	FOXH1	Foxh1	.	.	.	.	Foxh1	.	.		HGNC:3814	forkhead box H1	1095	8	q	8q24.3	0	0	0	.	.	.	.	.	.		.	.	.	embryonic lethality		0.164462	0.4097	0.041555	1.3666	1.5317	0.36797	-2.5852	-2.5454	1.931
246	SLC39A4	Slc39a4	Slc39a4	.	.	Slc39a4	.	.	.		HGNC:17129	solute carrier family 39 member 4	1941	8	q	8q24.3	0	0	0	.	.	.	.	.	.		.	.	.	embryonic lethality		0.00669534	0.8385	0.00031401	1.3339	1.0418	0.41521	-3.7545	-0.29522	2.6594
247	MYC	Myc	Myc	Myc	.	.	.	.	.		HGNC:7553	MYC proto-oncogene, bHLH transcription factor	1362	8	q	8q24.21	0	0	0	.	.	.	.	.	.		.	.	mouse spinal cord TS11-19	embryonic lethality		0.999707	0.0029	0.99801	1.0649	0.7882	0	-0.54565	1.2227	3.95
250	CER1	Cer1	Cer1	Cer1	.	Cer1	.	.	.		HGNC:1862	cerberus 1, DAN family BMP antagonist	801	9	p	9p22.3	0	0	0	.	.	.	GO:0016477/cell migration	GO:0016055/WNT signaling pathway	.		.	.	.	embryonic lethality		0.0393688	0.6599	1.6674e-05	1.2571	1.3803	1.0641	-1.5504	-1.6387	-0.15231
251	RRAGA	Rraga	Rraga	Rraga	.	.	.	.	.		HGNC:16963	Ras related GTP binding A	939	9	p	9p22.1	0	0	0	.	.	.	.	.	.		.	.	.	embryonic lethality		0.2149	0.3501	0.3557	1.2669	0.36264	0.22654	-1.7487	2.9852	2.1296
265	ROR2	Ror2	.	.	.	Ror2	.	.	.		HGNC:10257	receptor tyrosine kinase like orphan receptor 2	2829	9	q	9q22.31	0	0	0	GO:0007224/SMO signalling	GO:0005856/cytoskeleton GO:0005874/microtubule	.	GO:0016477/cell migration	GO:0016055/WNT signaling pathway	.		.	.	mouse spinal cord TS11-19	.		0.0869538	0.5378	0.00012401	1.2335	0.98346	0.35686	-3.0025	0.14325	3.7328
266	LPAR1	Lpar1	.	.	.	Lpar1	.	.	.		HGNC:3166	lysophosphatidic acid receptor 1	1092	9	q	9q31.3	0	0	0	.	.	.	GO:0016477/cell migration	.	.		.	.	mouse spinal cord TS11-19	embryonic lethality		0.612302	0.1139	0.18603	1.0733	0.55055	0.27607	-0.50637	2.4162	2.2114
267	SLC31A1	Slc31a1	Slc31a1	.	.	.	.	.	.		HGNC:11016	solute carrier family 31 member 1	570	9	q	9q32	0	0	0	.	.	.	.	.	.		.	.	.	embryonic lethality		0.136003	0.4498	0.065398	1.0455	0.70547	0.38276	-0.21258	1.0791	1.6013
268	NR6A1	Nr6a1	Nr6a1	.	.	.	.	.	.		HGNC:7985	nuclear receptor subfamily 6 group A member 1	1440	9	q	9q33.3	0	0	0	.	.	.	.	.	.		.	.	mouse spinal cord TS11-19	embryonic lethality		0.832541	0.0506	0.98169	1.0571	0.68051	0.11799	-0.45595	1.8258	4.1212
269	SLC2A8	Slc2a8	.	.	.	.	.	.	.	Davidson et al. 2008. PMID: 18212354	HGNC:13812	solute carrier family 2 member 8	1431	9	q	9q33.3	0	0	0	.	.	.	.	.	.		.	CS 13	.	.		0.0656931	0.5844	8.0241e-07	0.88694	0.93939	0.67767	0.97614	0.34854	1.2569
270	PRRX2	Prrx2	Prrx2	Prrx2	.	.	.	Prrx2	.		HGNC:21338	paired related homeobox 2	759	9	q	9q34.11	0	0	0	.	.	.	.	.	.		.	.	mouse spinal cord TS11-19	.		0.105813	0.5005	0.13959	1.1436	0.87559	0.34808	-0.77584	0.47718	1.4481
271	SET	Set	Set	Set	.	.	.	.	.		HGNC:10760	SET nuclear proto-oncogene	870	9	q	9q34.11	0	0	0	.	.	.	.	.	.		CS12	CS 13	.	embryonic lethality		0.956959	0.0203	0.99597	1.1031	0.37913	0	-0.59756	2.6574	3.7394
273	ITGB1	Itgb1	Itgb1	Itgb1	.	Itgb1	.	Itgb1	.		HGNC:6153	integrin subunit beta 1	2394	10	p	10p11.22	0	0	0	.	.	GO:0030198/ECM organization	GO:0016477/cell migration	.	GO:0030175/filopodium		.	.	mouse spinal cord TS11-19	embryonic lethality		0.816913	0.0538	0.98208	0.9479	0.52971	0.15499	0.5013	3.4595	4.872
274	ZEB1	Zeb1	Zeb1	Zeb1	.	Zeb1	.	.	.		HGNC:11642	zinc finger E-box binding homeobox 1	3375	10	p	10p11.22	0	0	0	.	.	.	.	.	.		.	.	mouse spinal cord TS11-19	embryonic lethality		0.848009	0.0469	0.96665	0.93628	0.81142	0.16901	0.72838	1.6042	4.9558
291	VPS26A	Vps26a	.	.	.	Vps26a	.	.	.		HGNC:12711	VPS26, retromer complex component A	981	10	q	10q22.1	0	0	0	.	.	.	.	GO:0016055/WNT signaling pathway	.		.	.	.	embryonic lethality		0.622588	0.1104	0.61411	0.72514	0.65793	0.18723	1.6047	1.5574	3.0149
292	PTEN	Pten	Pten	Pten	.	.	.	.	.		HGNC:9588	phosphatase and tensin homolog	1209	10	q	10q23.31	0	0	0	.	.	.	GO:0016477/cell migration	GO:0016055/WNT signaling pathway	.		.	.	mouse spinal cord TS11-19	embryonic lethality		0.999988	0.0007	0.25651	1.0183	0.33271	0.24093	-0.12275	3.4883	3.2044
293	CYP26A1	Cyp26a1	Cyp26a1	Cyp26a1	.	Cyp26a1	.	Cyp26a1	.		HGNC:2603	cytochrome P450 family 26 subfamily A member 1	1491	10	q	10q23.33	0	0	0	.	.	.	.	.	.		.	.	mouse spinal cord TS11-19	embryonic lethality		0.654684	0.0992	8.4269e-11	1.1579	0.92706	0.80318	-1.3553	0.43488	0.86341
294	PAX2	Pax2	Pax2	.	.	Pax2	.	.	.		HGNC:8616	paired box 2	1251	10	q	10q24.31	0	0	0	.	GO:0005856/cytoskeleton	.	.	.	.		.	.	mouse spinal cord TS11-19	embryonic lethality		0.999803	0.0024	0.66999	1.1399	0.73132	0.18974	-1.0947	1.4895	3.4475
295	LBX1	Lbx1	Lbx1	Lbx1	.	.	.	.	.		HGNC:16960	ladybird homeobox 1	843	10	q	10q24.32	0	0	0	.	.	.	.	.	.		.	.	mouse spinal cord TS11-19	embryonic lethality		0.963402	0.0188	0.67886	0.99131	0.7528	0.12506	0.060227	1.1137	2.2926
296	GLRX3	Glrx3	Glrx3	Glrx3	.	.	.	.	.		HGNC:15987	glutaredoxin 3	1005	10	q	10q26.3	0	0	0	.	.	.	.	.	.		.	.	.	embryonic lethality		0.117107	0.4793	0.35753	0.87739	0.96723	0.22696	0.7276	0.14838	3.3623
302	TEAD1	Tead1	Tead1	Tead1	.	Tead1	.	.	.		HGNC:11714	TEA domain transcription factor 1	1278	11	p	11p15.3	0	0	0	.	.	.	.	.	.		.	.	mouse spinal cord TS11-19	embryonic lethality		0.90827	0.0327	0.9998	1.0497	0.69773	0	-0.3657	1.6568	4.5716
303	PAX6	Pax6	.	.	.	Pax6	.	.	.		HGNC:8620	paired box 6	1308	11	p	11p13	0	0	0	GO:0007224/SMO signalling	.	.	GO:0016477/cell migration	.	.		CS12	CS 13	mouse spinal cord TS11-19	embryonic lethality		0.995427	0.0078	0.99975	1.1142	0.49221	0.035553	-0.85034	2.8175	4.7398
304	ALX4	Alx4	.	.	.	Alx4	.	.	.		HGNC:450	ALX homeobox 4	1233	11	p	11p11.2	0	0	0	.	.	.	.	.	.		CS12	CS 13	.	.		0.690991	0.0875	0.35736	1.1871	0.85377	0.227	-1.527	0.82076	3.0069
314	FEN1	Fen1	Fen1	Fen1	.	.	.	.	.		HGNC:3650	flap structure-specific endonuclease 1	1140	11	q	11q12.2	0	0	0	.	.	.	.	.	.		.	.	.	embryonic lethality		0.903029	0.0338	4.7743e-05	0.75897	0.74546	0.70913	1.7802	1.3619	0.90532
315	FADD	Fadd	Fadd	.	.	.	.	.	.		HGNC:3573	Fas associated via death domain	624	11	q	11q13.3	0	0	0	.	.	.	GO:0016477/cell migration	.	.		.	.	.	embryonic lethality		0.0316828	0.6873	0.52595	1.181	0.79139	0	-1.0955	0.83747	1.3655
316	ANAPC15	Anapc15	Anapc15	.	.	.	.	.	.		HGNC:24531	anaphase promoting complex subunit 15	363	11	q	11q13.4	0	0	0	.	.	.	.	.	.		.	.	.	.		0.202477	0.3646	0.29581	0.83205	0.58053	0.24632	0.66324	1.2218	1.9901
317	FOLR1	Folr1	Folr1	.	.	.	.	.	FOLR1		HGNC:3791	folate receptor 1	771	11	q	11q13.4	0	0	0	.	.	.	GO:0016477/cell migration	GO:0016055/WNT signaling pathway	.		.	.	.	embryonic lethality		0.0260806	0.7128	0.12642	0.87634	0.83923	0.28504	0.71188	0.67458	2.4819
318	FOLR3	Folr3	.	.	.	.	.	.	.	Findley et al. 2017. PMID: 28948692	HGNC:3795	folate receptor 3	861	11	q	11q13.4	0	0	0	.	.	.	.	.	.		.	.	.	.		0.00324924	0.8823	0.015409	1.1054	1.0011	0.47923	-0.67359	-0.0049545	1.3942
319	SERPINH1	Serpinh1	Serpinh1	.	.	.	.	.	.		HGNC:1546	serpin family H member 1	1254	11	q	11q13.5	0	0	0	.	.	GO:0031012/ECM	.	.	.		.	.	mouse spinal cord TS11-19	embryonic lethality		0.421888	0.1952	0.027553	1.0878	0.99176	0.35468	-0.78288	0.048227	2.2452
320	MEN1	Men1	Men1	.	.	Men1	.	.	.		HGNC:7010	menin 1	1845	11	q	11q13	0	0	0	.	.	.	.	.	.		.	.	.	embryonic lethality		0.661753	0.0963	0.99971	0.92536	0.52957	0.036021	0.75444	3.2487	4.7066
321	IFT46	Ift46	Ift46	.	.	.	.	.	.		HGNC:26146	intraflagellar transport 46	1065	11	q	11q23.3	0	0	0	GO:0005929/cilium	GO:0005856/cytoskeleton	.	.	.	.		.	.	mouse spinal cord TS11-19	embryonic lethality		0.256439	0.3101	0.16822	0.74369	0.86333	0.25872	1.7169	0.67346	3.0197
324	EMG1	Emg1	Emg1	Emg1	.	Emg1	.	.	.		HGNC:16912	EMG1, N1-specific pseudouridine methyltransferase	729	12	p	12p13.31	0	0	0	.	.	.	.	.	.		.	.	.	embryonic lethality		0.122491	0.4703	1.4661e-05	1.2813	1.0731	0.7147	-1.5628	-0.30418	0.93818
325	TNFRSF1A	Tnfrsf1a	Tnfrsf1a	Tnfrsf1a	.	.	.	.	.		HGNC:11916	TNF receptor superfamily member 1A	1365	12	p	12p13.31	0	0	0	.	.	GO:0030198/ECM organization	.	.	.		.	.	.	embryonic lethality		0.0663423	0.583	0.9949	0.97076	0.6378	0.049846	0.25018	2.1013	3.9437
326	SLC2A3	Slc2a3	.	.	.	.	.	.	.	Connealy et al. 2015. PMID: 24813597	HGNC:11007	solute carrier family 2 member 3	1488	12	p	12p13.31	0	0	0	.	.	.	.	.	.		.	.	mouse spinal cord TS11-19	embryonic lethality		0.0170443	0.7582	0.010333	1.1088	0.82817	0.34614	-0.91868	1.033	2.7248
327	YBX3	Ybx3	.	.	.	Ybx3	.	.	.		HGNC:2428	Y-box binding protein 3	1116	12	p	12p13.2	0	0	0	.	.	.	.	.	.		.	.	.	embryonic lethality		0.103867	0.5044	8.0641e-06	1.1262	0.97909	0.58186	-0.83102	0.11189	1.6847
328	STRAP	Strap	Strap	.	.	.	.	.	.		HGNC:30796	serine/threonine kinase receptor associated protein	1050	12	p	12p12.3	0	0	0	.	.	.	GO:0016477/cell migration	.	.		.	.	mouse spinal cord TS11-19	embryonic lethality		0.505308	0.1556	0.90143	0.83404	0.5713	0.14495	1.0497	2.0751	3.6046
329	DDX11	Ddx11	Ddx11	Ddx11	.	.	.	.	.		HGNC:2736	DEAD/H-box helicase 11	2910	12	p	12p11.21	0	0	0	.	GO:0005856/cytoskeleton	.	.	.	.		CS12	CS 13	.	embryonic lethality		0.0120389	0.7921	2.3461e-21	0.98459	1.0263	0.73814	0.18026	-0.2212	1.7863
330	ALG10	Alg10b	Alg10b	.	.	.	.	.	.		HGNC:23162	ALG10, alpha-1,2-glucosyltransferase	1419	12	p	12p11.1	0	0	0	.	.	.	.	.	.		.	.	.	.		0.013137	0.7843	1.3151e-06	1.0302	1.0052	0.72684	-0.21942	-0.028305	0.98471
344	WNT1	Wnt1	.	.	.	Wnt1	.	.	.		HGNC:12774	Wnt family member 1	1110	12	q	12q13.12	0	0	0	.	.	.	.	GO:0016055/WNT signaling pathway	.		.	CS 13	mouse spinal cord TS11-19	embryonic lethality		0.960671	0.0194	0.3263	0.69869	0.79388	0.23342	2.2668	1.0591	2.5466
345	SLC25A3	Slc25a3	Slc25a3	.	.	.	.	.	.		HGNC:10989	solute carrier family 25 member 3	1086	12	q	12q23.1	0	0	0	.	.	.	.	.	.		.	CS 13	.	.		0.564679	0.1316	0.074834	0.94576	0.75586	0.29621	0.36945	1.2424	2.6795
346	NUAK1	Nuak1	Nuak1	Nuak1	.	Nuak1	.	Nuak1	.		HGNC:14311	NUAK family kinase 1	1983	12	q	12q23.3	0	0	0	.	GO:0005856/cytoskeleton	.	.	.	.		.	.	mouse spinal cord TS11-19	.		0.25838	0.3088	0.098693	1.0458	0.76835	0.26413	-0.45088	1.6508	3.5105
347	PTPN11	Ptpn11	Ptpn11	Ptpn11	.	.	.	.	.		HGNC:9644	protein tyrosine phosphatase, non-receptor type 11	1779	12	q	12q24.13	0	0	0	.	.	.	GO:0016477/cell migration	.	.		.	.	mouse spinal cord TS11-19	embryonic lethality		0.976052	0.0158	0.99998	0.90569	0.51618	0.028439	0.82437	3.1293	5.3387
348	DYNLL1	Dynll1	.	.	.	Dynll1	.	.	.		HGNC:15476	dynein light chain LC8-type 1	267	12	q	12q24.31	0	0	0	GO:0005929/cilium	GO:0005856/cytoskeleton GO:0005874/microtubule	.	.	.	.		.	.	mouse spinal cord TS11-19	embryonic lethality		0.9405	0.0246	0.6983	1.2386	0.18592	0	-0.80827	2.0127	1.8378
349	KDM2B	Kdm2b	Kdm2b	Kdm2b	.	Kdm2b	.	.	.		HGNC:13610	lysine demethylase 2B	4008	12	q	12q24.31	0	0	0	.	.	.	.	.	.		.	.	.	embryonic lethality		0.441049	0.1862	1	0.98836	0.66947	0.090385	0.17299	3.4362	6.8676
350	TCTN2	Tctn2	Tctn2	Tctn2	.	Tctn2	.	.	.		HGNC:25774	tectonic family member 2	2091	12	q	12q24.31	0	0	0	GO:0005929/cilium	GO:0005856/cytoskeleton	.	.	.	.		.	.	mouse spinal cord TS11-19	embryonic lethality		0.00354545	0.877	1.8379e-14	1.0679	0.96576	0.71799	-0.65501	0.23716	1.6025
357	CDK8	Cdk8	Cdk8	.	.	.	.	.	.		HGNC:1779	cyclin dependent kinase 8	1392	13	q	13q12.13	0	0	0	.	.	.	.	.	.		.	.	.	embryonic lethality		0.966327	0.0181	0.40964	0.91902	0.34631	0.22265	0.59019	3.6819	4.039
358	SUPT20H	Supt20	Supt20	Supt20	.	Supt20	.	Supt20	.		HGNC:20596	SPT20 homolog, SAGA complex component	2337	13	q	13q13.3	0	0	0	.	.	.	.	.	.		.	.	.	.		0.441236	0.186	2.7313e-14	0.92888	0.83199	0.59586	0.65117	1.18	2.6573
359	RNASEH2B	Rnaseh2b	Rnaseh2b	.	.	.	.	.	.		HGNC:25671	ribonuclease H2 subunit B	936	13	q	13q14.3	0	0	0	.	.	.	.	.	.		.	.	.	embryonic lethality		0.197719	0.3696	3.2569e-09	1.0407	1.0557	0.80959	-0.22841	-0.23891	0.75951
360	ZIC2	Zic2	Zic2	Zic2	.	Zic2	Zic2	Zic2	ZIC2		HGNC:12873	Zic family member 2	1596	13	q	13q32.3	0	0	0	.	.	.	.	.	.		CS12	CS 13	mouse spinal cord TS11-19	embryonic lethality		0.780891	0.063	0.97362	1.374	0.41309	0	-2.9461	3.2124	3.1015
361	SOX1	Sox1	Sox1	Sox1	.	.	.	.	.		HGNC:11189	SRY-box 1	1173	13	q	13q34	0	0	0	.	.	.	GO:0016477/cell migration	.	.		.	.	mouse spinal cord TS11-19	.		0.483654	0.1656	0.62322	1.4012	0.8247	0	-1.958	0.57801	1.6338
362	TFDP1	Tfdp1	.	.	.	Tfdp1	.	.	.		HGNC:11749	transcription factor Dp-1	1230	13	q	13q34	0	0	0	.	.	.	.	.	.		.	.	.	embryonic lethality		0.343524	0.2459	0.97174	0.87155	0.60397	0.10086	1.0816	2.2834	3.7102
376	FOXG1	Foxg1	.	.	.	Foxg1	.	.	.		HGNC:3811	forkhead box G1	1467	14	q	14q12	0	0	0	.	.	.	.	.	.		.	.	mouse spinal cord TS11-19	embryonic lethality		0.91478	0.0312	0.94355	1.2947	0.35848	0	-2.3832	3.4897	2.7939
377	DNAAF2	Dnaaf2	Dnaaf2	.	.	.	.	.	.		HGNC:20188	dynein axonemal assembly factor 2	2511	14	q	14q21.3	0	0	0	GO:0060271/cilium assembly	.	.	.	.	.		.	.	mouse spinal cord TS11-19	embryonic lethality		0.0341559	0.6773	6.4811e-09	1.1192	1.0334	0.70334	-1.3257	-0.25222	1.3112
378	OTX2	Otx2	Otx2	Otx2	.	Otx2	Otx2	.	.		HGNC:8522	orthodenticle homeobox 2	891	14	q	14q22.3	0	0	0	GO:0007224/SMO signalling	.	.	.	.	.		.	.	mouse spinal cord TS11-19	embryonic lethality		0.996455	0.0072	0.92344	1.0159	0.76754	0.079234	-0.099896	1.0457	3.0312
379	ZFP36L1	Zfp36l1	Zfp36l1	Zfp36l1	.	.	.	.	.		HGNC:1107	ZFP36 ring finger protein like 1	1014	14	q	14q24.1	0	0	0	.	.	.	.	.	.		CS12	CS 13	mouse spinal cord TS11-19	embryonic lethality		0.134873	0.4512	0.67406	0.94983	0.50706	0.12597	0.38179	2.5565	2.282
380	IFT43	Ift43	Ift43	.	.	.	.	.	.		HGNC:29669	intraflagellar transport 43	639	14	q	14q24.3	0	0	0	GO:0005929/cilium	GO:0005856/cytoskeleton	.	.	.	.		.	.	.	embryonic lethality		0.0353106	0.6739	1.8153e-11	1.1801	1.0752	1.059	-0.99232	-0.29601	-0.21259
381	EVL	Evl	.	.	.	Evl	.	.	.		HGNC:20234	Enah/Vasp-like	1254	14	q	14q32.2	0	0	0	.	GO:0005856/cytoskeleton	.	GO:0016477/cell migration	.	.		.	.	mouse spinal cord TS11-19	.		0.401046	0.2071	0.99761	1.0769	0.73815	0.075456	-0.60569	1.4811	4.4108
382	YY1	Yy1	.	.	.	Yy1	.	.	.		HGNC:12856	YY1 transcription factor	1242	14	q	14q32.2	0	0	0	.	.	.	.	.	.		.	.	.	embryonic lethality		0.869312	0.0422	0.9938	1.196	0.4012	0	-1.5499	3.3086	3.604
383	ITPK1	Itpk1	Itpk1	Itpk1	.	Itpk1	.	Itpk1	.		HGNC:6177	inositol-tetrakisphosphate 1-kinase	1242	14	q	14q32.12	0	0	0	.	.	.	.	.	.		CS12	CS 13	mouse spinal cord TS11-19	embryonic lethality		0.173234	0.3991	0.99389	1.0713	0.79809	0.051083	-0.64096	1.1749	3.8905
393	CYFIP1	Cyfip1	Cyfip1	Cyfip1	.	.	.	.	.		HGNC:13759	cytoplasmic FMR1 interacting protein 1	3759	15	q	15q11.2	0	0	0	.	.	.	.	.	GO:0030175/filopodium		CS12	CS 13	.	embryonic lethality		0.362096	0.233	0.96816	1.0705	0.73167	0.19334	-1.0095	2.6545	6.3609
394	CHRNA7	Chrna7	Chrna7	Chrna7	.	.	.	Chrna7	.		HGNC:1960	cholinergic receptor nicotinic alpha 7 subunit	1593	15	q	15q13.3	0	0	0	.	.	.	.	.	.		.	.	mouse spinal cord TS11-19	.		0.168515	0.4052	0.00041549	0.91329	0.7756	0.44035	0.70604	1.2481	2.3445
395	GREM1	Grem1	Grem1	Grem1	.	.	.	.	.		HGNC:2001	gremlin 1, DAN family BMP antagonist	552	15	q	15q13.3	0	0	0	.	.	GO:0031012/ECM	GO:0016477/cell migration	GO:0016055/WNT signaling pathway	.		CS12	.	mouse spinal cord TS11-19	.		0.936086	0.0263	0.47436	0.9492	0.58916	0.17253	0.2688	1.5452	1.846
396	TCF12	Tcf12	.	.	.	Tcf12	.	.	.		HGNC:11623	transcription factor 12	2118	15	q	15q21.3	0	0	0	.	.	.	.	.	.		.	.	mouse spinal cord TS11-19	embryonic lethality		0.955984	0.0207	0.67602	1.1524	0.87271	0.20623	-1.4027	0.89015	4.5813
397	FOXB1	Foxb1	Foxb1	Foxb1	.	.	.	.	.		HGNC:3799	forkhead box B1	975	15	q	15q22.2	0	0	0	.	.	.	GO:0016477/cell migration	.	.		.	.	mouse spinal cord TS11-19	.		0.270368	0.2987	0.90634	1.0059	0.70223	0	-0.043839	1.4834	2.5612
398	CSK	Csk	Csk	Csk	.	.	.	.	.		HGNC:2444	C-terminal Src kinase	1350	15	q	15q24.1	0	0	0	GO:0005929/cilium	.	.	.	.	.		.	.	mouse spinal cord TS11-19	embryonic lethality		0.400427	0.2075	0.99977	0.98094	0.34868	0.035312	0.16843	3.978	4.7571
399	MESP2	Mesp2	Mesp2	Mesp2	.	.	.	Mesp2	.		HGNC:29659	mesoderm posterior bHLH transcription factor 2	1191	15	q	15q26.1	0	0	0	.	.	.	.	.	.		.	.	mouse spinal cord TS11-19	embryonic lethality		0.100515	0.5105	3.1138e-06	1.002	0.96378	0.75315	-0.016093	0.18728	0.8335
400	MESP1	Mesp1	Mesp1	.	.	.	.	.	.		HGNC:29658	mesoderm posterior bHLH transcription factor 1	804	15	q	15q26.1	0	0	0	.	.	.	GO:0016477/cell migration	GO:0016055/WNT signaling pathway	.		.	.	.	embryonic lethality		0.0230343	0.7271	8.6067e-05	0.99621	0.8924	1.6832	0.01864	0.34819	-1.0912
407	CREBBP	Crebbp	Crebbp	Crebbp	.	Crebbp	.	.	.		HGNC:2348	CREB binding protein	7326	16	p	16p13.3	0	0	0	GO:0007224/SMO signalling	.	.	.	.	.		.	.	mouse spinal cord TS11-19	embryonic lethality		0.997442	0.0062	1	1.2587	0.70864	0.025349	-4.8429	3.8991	9.8253
408	IFT140	Ift140	Ift140	Ift140	.	Ift140	.	Ift140	.		HGNC:29077	intraflagellar transport 140	4386	16	p	16p13.3	0	0	0	GO:0005929/cilium	GO:0005856/cytoskeleton	.	.	.	.		.	.	.	embryonic lethality		0.0303488	0.6924	9.914e-24	1.1355	1.0749	0.64444	-2.1595	-0.81057	2.873
409	AXIN1	Axin1	Axin1	.	.	.	.	.	.		HGNC:903	axin 1	2586	16	p	16p13.3	0	0	0	.	.	.	.	GO:0016055/WNT signaling pathway	.		.	.	.	embryonic lethality		0.853904	0.0455	0.40765	1.1827	0.87817	0.2233	-2.2449	1.0133	4.308
410	CCNF	Ccnf	Ccnf	.	.	.	.	.	.		HGNC:1591	cyclin F	2358	16	p	16p13.3	0	0	0	.	GO:0005856/cytoskeleton	.	.	.	.		.	.	.	embryonic lethality		0.111577	0.4892	0.12679	0.96211	0.90373	0.24701	0.43261	0.741	4.4397
411	COQ7	Coq7	Coq7	Coq7	.	.	.	.	.		HGNC:2244	coenzyme Q7, hydroxylase	651	16	p	16p12.3	0	0	0	.	.	.	.	.	.		.	.	.	embryonic lethality		0.0775518	0.5576	3.808e-06	1.0475	1.1109	0.86052	-0.27558	-0.46251	0.41799
412	PRSS8	Prss8	Prss8	Prss8	.	Prss8	.	Prss8	.		HGNC:9491	serine protease 8	1029	16	p	16p11.2	0	0	0	.	.	.	.	.	.		.	.	.	embryonic lethality		0.0124332	0.7893	0.10007	0.89983	0.76684	0.29996	0.73782	1.1741	2.3689
416	UTP4	Utp4	Utp4	.	.	.	.	.	.		HGNC:1983	UTP4, small subunit processome component	2058	16	q	16q22.1	0	0	0	.	.	.	.	.	.		.	.	.	.		.	.	7.7093e-07	1.1534	0.97683	0.4373	-1.3934	0.15958	3.2511
417	ATMIN	Atmin	Atmin	Atmin	.	Atmin	.	Atmin	.		HGNC:29034	ATM interactor	2469	16	q	16q23.2	0	0	0	GO:0060271/cilium assembly	.	.	.	.	.		.	.	mouse spinal cord TS11-19	embryonic lethality		0.0911821	0.53	5.031e-05	1.215	1.1022	0.46595	-2.1625	-0.7348	2.4045
418	HSD17B2	Hsd17b2	.	.	.	Hsd17b2	.	.	.		HGNC:5211	hydroxysteroid 17-beta dehydrogenase 2	1161	16	q	16q23.3	0	0	0	.	.	.	.	.	.		.	.	.	embryonic lethality		0.0115422	0.7954	1.8462e-10	1.386	1.3014	1.134	-2.893	-1.5682	-0.43634
419	FOXC2	Foxc2	Foxc2	Foxc2	.	.	.	Foxc2	.		HGNC:3801	forkhead box C2	1503	16	q	16q24.1	0	0	0	.	.	GO:0030198/ECM organization	GO:0016477/cell migration	.	.		.	.	mouse spinal cord TS11-19	embryonic lethality		0.80593	0.0565	0.13356	1.5309	1.0471	0.30492	-4.2532	-0.25113	2.0203
420	COX4I1	Cox4i1	Cox4i1	.	.	.	.	.	.		HGNC:2265	cytochrome c oxidase subunit 4I1	507	16	q	16q24.1	0	0	0	.	.	.	.	.	.		CS12	CS 13	.	embryonic lethality		0.0925508	0.527	0.39416	1.1051	1.0473	0.21603	-0.53874	-0.17371	2.2104
426	HIC1	Hic1	.	.	.	Hic1	.	.	.		HGNC:4909	HIC ZBTB transcriptional repressor 1	2199	17	p	17p13.3	0	0	0	.	.	.	.	GO:0016055/WNT signaling pathway	.		.	.	.	embryonic lethality		0.672623	0.093	0.13002	1.0534	0.60349	0.28331	-0.56356	2.7025	2.4954
427	PFN1	Pfn1	Pfn1	.	.	Pfn1	Pfn1	.	.		HGNC:8881	profilin 1	420	17	p	17p13.2	0	0	0	.	GO:0005856/cytoskeleton	.	GO:0016477/cell migration	GO:0016055/WNT signaling pathway	.		CS12	CS 13	.	embryonic lethality		0.216428	0.3484	0.73258	1.3035	0.40724	0	-1.4018	1.9528	1.9341
428	DVL2	Dvl2	Dvl2	Dvl2	Dvl2	Dvl2	.	.	.		HGNC:3086	dishevelled segment polarity protein 2	2208	17	p	17p13.1	0	0	0	.	.	.	.	GO:0016055/WNT signaling pathway	.		CS12	CS 13	mouse spinal cord TS11-19	embryonic lethality		0.380174	0.2204	1.3576e-05	1.1056	0.95805	0.42021	-1.1416	0.32198	3.1011
429	MED31	Med31	Med31	Med31	.	.	.	Med31	.		HGNC:24260	mediator complex subunit 31	393	17	p	17p13.1	0	0	0	.	.	.	.	.	.		.	.	.	.		0.581574	0.1249	0.00068836	1.1866	0.55996	0.64799	-0.73753	1.3216	0.99259
430	SLC2A4	Slc2a4	.	.	.	.	.	.	.	Davidson et al. 2008. PMID: 18212354	HGNC:11009	solute carrier family 2 member 4	1527	17	p	17p13.1	0	0	0	.	.	.	.	.	.		.	.	.	.		0.413005	0.1997	4.7123e-05	1.1457	0.89446	0.4694	-1.2931	0.63821	2.3802
443	SUZ12	Suz12	Suz12	Suz12	.	.	.	Suz12	.		HGNC:17101	SUZ12, polycomb repressive complex 2 subunit	2217	17	q	17q11.2	0	0	0	.	.	.	.	.	.		.	.	mouse spinal cord TS11-19	embryonic lethality		0.913907	0.0313	0.99998	0.87147	0.49523	0.028213	1.1143	3.4007	5.3613
444	TRAF4	Traf4	Traf4	Traf4	.	.	.	Traf4	TRAF4		HGNC:12034	TNF receptor associated factor 4	1410	17	q	17q11.2	0	0	0	.	GO:0005856/cytoskeleton	.	.	.	.		CS12	CS 13	.	.		0.383097	0.2185	0.93602	1.0285	0.60317	0.13666	-0.23464	2.4225	3.7484
445	GAS2L2	Gas2l2	Gas2l2	.	.	.	.	.	.		HGNC:24846	growth arrest specific 2 like 2	2640	17	q	17q12	0	0	0	.	GO:0005856/cytoskeleton	.	.	.	.		CS12	.	.	embryonic lethality		0.0149483	0.7717	1.5879e-06	1.103	1.045	0.50727	-1.1918	-0.36041	2.3987
446	MED24	Med24	Med24	Med24	.	.	.	.	.		HGNC:22963	mediator complex subunit 24	2967	17	q	17q21.1	0	0	0	.	.	.	.	.	.		.	.	.	embryonic lethality		0.365334	0.2304	3.3214e-11	0.94238	0.69685	0.50309	0.71526	2.6258	3.3102
447	FZD2	Fzd2	Fzd2	Fzd2	.	.	.	.	.		HGNC:4040	frizzled class receptor 2	1695	17	q	17q21.31	0	0	0	.	.	.	.	GO:0016055/WNT signaling pathway	.		.	.	.	embryonic lethality		0.528872	0.1463	0.65266	0.82179	0.4569	0.18218	1.8087	3.6675	3.0753
448	SP2	Sp2	Sp2	Sp2	.	.	.	.	.		HGNC:11207	Sp2 transcription factor	1839	17	q	17q21.32	0	0	0	.	.	.	.	.	.		.	.	.	embryonic lethality		0.26189	0.3057	0.99721	1.0718	0.65645	0.046137	-0.71527	2.3682	4.1151
449	NOG	Nog	Nog	Nog	.	Nog	.	.	NOG		HGNC:7866	noggin	696	17	q	17q22	0	0	0	.	.	.	GO:0016477/cell migration	GO:0016055/WNT signaling pathway	.		.	.	mouse spinal cord TS11-19	embryonic lethality		0.994685	0.0085	0.89026	1.0875	0.68369	0	-0.55987	1.318	2.4818
450	TBX4	Tbx4	Tbx4	.	.	.	.	.	.		HGNC:11603	T-box 4	1635	17	q	17q23.2	0	0	0	.	.	.	.	.	.		.	.	.	embryonic lethality		0.845551	0.0473	0.5048	1.0752	0.86133	0.21143	-0.68689	0.87085	3.5536
451	AXIN2	Axin2	Axin2	Axin2	.	Axin2	.	.	.		HGNC:904	axin 2	2529	17	q	17q24.1	0	0	0	.	GO:0005856/cytoskeleton	.	.	GO:0016055/WNT signaling pathway	.		CS12	CS 13	mouse spinal cord TS11-19	embryonic lethality		0.837376	0.0492	0.57015	1.1634	0.99171	0.21102	-1.9317	0.066504	4.2108
452	RPL38	Rpl38	Rpl38	Rpl38	.	Rpl38	Rpl38	Rpl38	.		HGNC:10349	ribosomal protein L38	210	17	q	17q25.1	0	0	0	.	.	.	.	.	.		.	.	.	embryonic lethality		0.175836	0.3954	0.8255	1.5308	0.21715	0	-1.5819	1.6885	2.2238
453	SPHK1	Sphk1	Sphk1	.	.	Sphk1	.	.	.		HGNC:11240	sphingosine kinase 1	1410	17	q	17q25.2	0	0	0	.	.	.	GO:0016477/cell migration	.	.		.	.	.	embryonic lethality		0.0271137	0.7081	3.0327e-07	1.1368	0.92098	0.85244	-1.2433	0.48874	0.4912
454	HGS	Hgs	Hgs	Hgs	.	.	.	.	.		HGNC:4897	hepatocyte growth factor-regulated tyrosine kinase substrate	2331	17	q	17q25.3	0	0	0	.	.	.	.	.	.		.	.	.	embryonic lethality		0.175136	0.3963	0.0063571	1.2315	0.83556	0.28657	-2.6897	1.2849	4.4528
456	TGIF1	Tgif1	Tgif1	.	.	Tgif1	.	.	.		HGNC:11776	TGFB induced factor homeobox 1	1203	18	p	18p11.31	0	0	0	.	.	.	.	.	.		.	.	mouse spinal cord TS11-19	embryonic lethality		0.263916	0.3039	0.010454	1.0833	0.96723	0.43324	-0.65077	0.17763	1.7842
457	ZBTB14	Zbtb14	.	.	.	Zbtb14	.	.	.		HGNC:12860	zinc finger and BTB domain containing 14	1347	18	p	18p11.31	0	0	0	.	.	.	.	.	.		.	.	.	.		0.281876	0.2898	0.26111	1.0613	0.48192	0.24967	-0.48175	2.9412	2.4102
458	TWSG1	Twsg1	.	.	.	Twsg1	.	.	.		HGNC:12429	twisted gastrulation BMP signaling modulator 1	669	18	p	18p11.22	0	0	0	.	.	.	.	.	.		.	.	.	.		0.109858	0.4923	0.0061123	0.99712	0.76271	0.48996	0.015027	0.95091	1.5098
462	SS18	Ss18	Ss18	Ss18	.	.	.	.	.		HGNC:11340	SS18, nBAF chromatin remodeling complex subunit	1254	18	q	18q11.2	0	0	0	.	.	.	.	.	.		.	.	.	embryonic lethality		0.673893	0.0926	0.74566	0.82216	0.80661	0.19428	1.2042	1.0575	4.1492
463	RAX	Rax	Rax	.	.	.	.	.	.		HGNC:18662	retina and anterior neural fold homeobox	1038	18	q	18q21.32	0	0	0	.	.	.	.	.	.		.	.	mouse spinal cord TS11-19	.		0.10036	0.5109	0.10092	1.0199	0.95973	0.3325	-0.14693	0.18932	1.858
471	JUNB	Junb	Junb	.	.	.	.	.	.		HGNC:6205	JunB proto-oncogene, AP-1 transcription factor subunit	1041	19	p	19p13.13	0	0	0	.	.	.	.	.	.		.	.	.	embryonic lethality		0.417352	0.1973	0.86299	0.83164	0.56384	0	1.2817	2.1747	2.3638
472	FKBP8	Fkbp8	Fkbp8	Fkbp8	.	Fkbp8	.	Fkbp8	FKBP8		HGNC:3724	FK506 binding protein 8	1239	19	p	19p13.11	0	0	0	GO:0007224/SMO signalling	.	.	.	.	.		.	.	.	embryonic lethality		0.0603067	0.5978	0.99825	1.0232	0.60469	0	-0.20736	2.3275	3.9872
473	GATAD2A	Gatad2a	Gatad2a	.	.	.	.	.	.		HGNC:29989	GATA zinc finger domain containing 2A	1899	19	p	19p13.11	0	0	0	.	.	.	.	.	.		.	.	.	embryonic lethality		0.0578155	0.6045	0.99957	1.1053	0.8263	0.064323	-1.1461	1.2722	4.8348
474	PIP5K1C	Pip5k1c	Pip5k1c	.	.	Pip5k1c	.	.	.		HGNC:8996	phosphatidylinositol-4-phosphate 5-kinase type 1 gamma	2004	19	p	19p13.3	0	0	0	.	.	.	GO:0016477/cell migration	.	.		.	CS 13	.	embryonic lethality		0.0595837	0.5999	0.97704	1.3226	0.69049	0.1487	-3.6026	2.2925	4.5745
475	TCF3	Tcf3	Tcf3	Tcf3	.	.	.	Tcf3	.		HGNC:11633	transcription factor 3	1962	19	p	19p13.3	0	0	0	.	.	.	.	.	.		.	CS 13	.	embryonic lethality		0.245656	0.3196	0.025824	1.2209	1.0316	0.28546	-2.3992	-0.22809	3.7179
476	STK11	Stk11	Stk11	.	.	.	.	.	STK11		HGNC:11389	serine/threonine kinase 11	1299	19	p	19p13.3	0	0	0	.	.	.	.	GO:0016055/WNT signaling pathway	.		.	.	.	embryonic lethality		0.510936	0.1532	0.9934	1.329	0.73043	0.051631	-2.899	1.5969	3.8676
486	TGFB1	Tgfb1	Tgfb1	Tgfb1	.	.	.	.	.		HGNC:11766	transforming growth factor beta 1	1170	19	q	19q13.1	0	0	0	.	.	GO:0031012/ECM	GO:0016477/cell migration	.	.		.	.	mouse spinal cord TS11-19	embryonic lethality		0.999969	0.0012	0.03685	0.80039	0.65728	0.31112	1.6452	1.8642	2.8033
487	ERF	Erf	Erf	Erf	.	.	.	.	.		HGNC:3444	ETS2 repressor factor	1644	19	q	19q13.2	0	0	0	.	.	.	.	.	.		CS12	CS 13	.	embryonic lethality		0.203328	0.3632	0.98968	1.1798	0.66467	0.055062	-1.8358	2.2549	3.7316
488	SMG9	Smg9	.	.	.	Smg9	.	.	.		HGNC:25763	SMG9, nonsense mediated mRNA decay factor	1560	19	q	19q13.31	0	0	0	.	.	.	.	.	.		.	.	.	embryonic lethality		0.0388974	0.6614	3.4628e-13	0.93158	0.74919	0.77516	0.59233	1.5952	1.1349
489	ARHGAP35	Arhgap35	Arhgap35	Arhgap35	.	Arhgap35	.	Arhgap35	.		HGNC:4591	Rho GTPase activating protein 35	4497	19	q	19q13.32	0	0	0	GO:0005929/cilium	GO:0005856/cytoskeleton GO:0015629/actin cytoskeleton	.	GO:0016477/cell migration	.	.		.	.	.	embryonic lethality		0.387087	0.216	1	0.98941	0.59861	0	0.15291	4.1633	6.6838
490	SPHK2	Sphk2	Sphk2	.	.	Sphk2	.	.	.		HGNC:18859	sphingosine kinase 2	1962	19	q	19q13.33	0	0	0	.	.	.	.	.	.		.	.	.	embryonic lethality		0.0236831	0.7233	1.28e-07	1.0257	0.82258	0.65501	-0.29014	1.3153	1.478
491	EPN1	Epn1	Epn1	Epn1	.	.	.	.	.		HGNC:21604	epsin 1	1986	19	q	19q13.42	0	0	0	.	.	.	.	.	.		.	.	.	embryonic lethality		0.0200809	0.7415	0.78579	1.1013	0.81542	0.18469	-1.1177	1.3433	3.9311
497	CSNK2A1	Csnk2a1	Csnk2a1	.	Csnk2a1	.	.	.	.		HGNC:2457	casein kinase 2 alpha 1	1173	20	p	20p13	0	0	0	.	.	.	.	GO:0016055/WNT signaling pathway	.		.	.	mouse spinal cord TS11-19	embryonic lethality		0.923859	0.0289	0.98711	0.95083	0.29802	0.12992	0.34331	3.7123	4.4737
498	FKBP1A	Fkbp1a	Fkbp1a	Fkbp1a	.	Fkbp1a	.	.	FKBP1A		HGNC:3711	FK506 binding protein 1A	324	20	p	20p13	0	0	0	.	.	.	.	.	.		.	.	.	embryonic lethality		0.694157	0.0867	0.81452	0.74609	0.36636	0	0.89493	1.6637	2.1861
507	DNMT3B	Dnmt3b	Dnmt3b	Dnmt3b	.	.	.	.	DNMT3B		HGNC:2979	DNA methyltransferase 3 beta	2559	20	q	20q11.21	0	0	0	.	.	.	.	.	.		.	.	.	embryonic lethality		0.978021	0.0152	0.19964	1.0142	0.81376	0.23568	-0.16264	1.5	5.2602
508	HM13	H13	.	.	.	H13	.	.	.		HGNC:16435	histocompatibility minor 13	1278	20	q	20q11.21	0	0	0	.	.	.	.	.	.		.	.	mouse spinal cord TS11-19	.		0.531748	0.1451	0.68958	0.83074	0.62172	0.1876	1.3849	2.0949	3.4762
509	KIF3B	Kif3b	Kif3b	Kif3b	.	Kif3b	.	.	.		HGNC:6320	kinesin family member 3B	2241	20	q	20q11.21	0	0	0	GO:0005929/cilium	GO:0005856/cytoskeleton GO:0005874/microtubule	.	.	.	.		CS12	.	.	embryonic lethality		0.368016	0.2285	0.084213	0.98524	0.59541	0.25822	0.14832	2.9986	4.0581
510	ASIP	a	a	.	.	a	.	.	.		HGNC:745	agouti signaling protein	396	20	q	20q11.22	0	0	0	.	.	.	.	.	.		.	.	.	embryonic lethality		0.0578339	0.6043	0.016298	0.83573	0.96246	0.6456	0.73395	0.11933	0.70792
511	TGIF2	Tgif2	Tgif2	.	.	Tgif2	.	.	.		HGNC:15764	TGFB induced factor homeobox 2	711	20	q	20q11.23	0	0	0	.	.	.	.	.	.		.	.	mouse spinal cord TS11-19	embryonic lethality		0.265937	0.3018	0.13641	0.90142	0.74826	0.35197	0.61078	1.0697	1.4314
512	ARFGEF2	Arfgef2	.	.	.	Arfgef2	.	.	.		HGNC:15853	ADP ribosylation factor guanine nucleotide exchange factor 2	5355	20	q	20q13.13	0	0	0	GO:0005929/cilium	GO:0005856/cytoskeleton GO:0005874/microtubule	.	.	.	.		CS12	CS 13	.	embryonic lethality		0.303924	0.2735	0.99993	0.94487	0.76376	0.16407	0.82211	2.5971	7.6495
513	SNAI1	Snai1	Snai1	Snai1	.	.	.	.	.		HGNC:11128	snail family transcriptional repressor 1	792	20	q	20q13.13	0	0	0	.	.	.	GO:0016477/cell migration	.	.		.	.	mouse spinal cord TS11-19	embryonic lethality		0.329962	0.2549	0.21754	1.0993	0.70624	0.26357	-0.65737	1.3146	2.3023
514	BMP7	Bmp7	.	.	.	Bmp7	.	.	.		HGNC:1074	bone morphogenetic protein 7	1293	20	q	20q13.31	0	0	0	.	.	GO:0031012/ECM	GO:0016477/cell migration	.	.		CS12	CS 13	mouse spinal cord TS11-19	embryonic lethality		0.99279	0.0096	0.12727	0.97192	0.69648	0.27097	0.23588	1.7814	2.902
518	PSMG1	Psmg1	Psmg1	.	.	.	.	.	.		HGNC:3043	proteasome assembly chaperone 1	864	21	q	21q22.2	0	0	0	.	.	.	.	.	.		.	.	mouse spinal cord TS11-19	embryonic lethality		0.212049	0.3536	0.00034234	0.8996	0.88287	0.51235	0.59421	0.50118	1.7856
519	DNMT3L	Dnmt3l	Dnmt3l	Dnmt3l	.	Dnmt3l	.	.	.		HGNC:2980	DNA methyltransferase 3 like	1161	21	q	21q22.3	0	0	0	.	.	.	.	.	.		.	.	mouse spinal cord TS11-19	embryonic lethality		0.0068609	0.8361	8.415e-13	0.92182	0.98135	0.89266	0.63363	0.10302	0.47081
520	SLC19A1	Slc19a1	.	.	.	.	.	.	.	Findley et al. 2017. PMID: 28948692	HGNC:10937	solute carrier family 19 member 1	1773	21	q	21q22.3	0	0	0	.	.	.	.	.	.		.	.	mouse spinal cord TS11-19	embryonic lethality		0.00680586	0.8369	6.4655e-06	1.0259	0.9129	0.6863	-0.28385	0.60605	1.1096
521	SOD1	Sod1	.	.	.	.	.	.	.	Kase et al., 2013. PMID: 23792044	HGNC:11179	superoxide dismutase 1	462	21	q	21q22.11	0	0	0	.	.	.	.	.	.		.	.	mouse spinal cord TS11-19	.		0.945659	0.0235	0.1773	1.2794	0.74712	0.31088	-1.2733	0.83817	1.6197
533	RANBP1	Ranbp1	Ranbp1	.	.	.	.	.	.		HGNC:9847	RAN binding protein 1	603	22	q	22q11.21	0	0	0	.	GO:0005856/cytoskeleton	.	.	.	.		.	.	mouse spinal cord TS11-19	embryonic lethality		0.6906	0.0876	0.82235	1.198	0.48642	0.099317	-1.0644	1.9929	2.6484
534	CECR2	Cecr2	Cecr2	.	.	Cecr2	.	.	.		HGNC:1840	CECR2, histone acetyl-lysine reader	4329	22	q	22q11.1-q11.21	0	0	0	.	.	.	.	.	.		.	.	.	embryonic lethality		0.0385697	0.6627	1	1.0987	0.94464	0.084684	-1.4043	0.57282	7.1395
535	PATZ1	Patz1	Patz1	.	.	Patz1	.	.	.		HGNC:13071	POZ/BTB and AT hook containing zinc finger 1	2061	22	q	22q12.2	0	0	0	.	.	.	.	.	.		.	.	mouse spinal cord TS11-19	embryonic lethality		0.252677	0.3132	0.99598	1.1508	0.57535	0.04831	-1.5862	3.1076	4.0123
536	TXN2	Txn2	Txn2	.	.	Txn2	.	.	TXN2		HGNC:17772	thioredoxin 2	498	22	q	22q12.3	0	0	0	.	.	.	.	.	.		.	.	mouse spinal cord TS11-19	embryonic lethality		0.233456	0.3305	2.5584e-05	1.127	0.82338	0.97949	-0.62377	0.61479	0.050798
537	CARD10	Card10	.	.	.	.	Card10	.	.		HGNC:16422	caspase recruitment domain family member 10	3096	22	q	22q13.1	0	0	0	.	.	.	GO:0016477/cell migration	.	.		.	.	.	embryonic lethality		0.0816705	0.5484	0.0022648	0.95255	0.75069	0.29176	0.60426	2.2049	4.7058
538	SOX10	Sox10	Sox10	Sox10	.	.	.	.	SOX10		HGNC:11190	SRY-box 10	1398	22	q	22q13.1	0	0	0	.	.	.	GO:0016477/cell migration	GO:0016055/WNT signaling pathway	.		.	.	mouse spinal cord TS11-19	embryonic lethality		0.928636	0.0277	0.99166	0.89334	0.55134	0	1.0114	2.7665	3.5076
539	MAPK11	Mapk11	Mapk11	Mapk11	.	Mapk11	.	Mapk11	.		HGNC:6873	mitogen-activated protein kinase 11	1092	22	q	22q13.33	0	0	0	.	.	.	.	.	.		.	.	.	.		0.0323894	0.6842	0.00033565	0.80917	0.59189	0.45284	1.4728	2.141	2.2604
542	PIGA	Piga	.	.	.	Piga	.	.	.		HGNC:8957	phosphatidylinositol glycan anchor biosynthesis class A	1452	X	p	Xp22.2	0	0	0	.	.	.	.	.	.		.	.	.	embryonic lethality		0.309008	0.2691	0.96072	0.75185	0.556	0	1.6066	2.1683	2.9455
543	USP9X	Usp9x	Usp9x	Usp9x	.	.	.	.	.		HGNC:12632	ubiquitin specific peptidase 9 X-linked	7710	X	p	Xp11.4	0	0	0	.	.	.	GO:0016477/cell migration	.	.		.	.	mouse spinal cord TS11-19	.		0.885379	0.0382	1	0.9711	0.40761	0.010698	0.4066	6.4105	8.8633
544	DDX3X	Ddx3x	Ddx3x	.	.	.	.	.	.		HGNC:2745	DEAD-box helicase 3 X-linked	1986	X	p	Xp11.4	0	0	0	.	.	.	.	GO:0016055/WNT signaling pathway	.		.	.	mouse spinal cord TS11-19	embryonic lethality		0.576936	0.1273	0.99986	1.0906	0.27569	0	-0.67543	4.3295	4.6537
548	EDA	Eda	.	.	.	Eda	.	.	.		HGNC:3157	ectodysplasin A	1173	X	q	Xq13.1	0	0	0	.	GO:0005856/cytoskeleton	.	.	GO:0016055/WNT signaling pathway	.		.	.	.	.		0.941504	0.0243	0.97391	0.88506	0.60229	0	0.72508	1.7843	3.1056
549	HDAC8	Hdac8	.	.	.	Hdac8	.	.	.		HGNC:13315	histone deacetylase 8	1131	X	q	Xq13.1	0	0	0	.	.	.	.	.	.		.	.	.	embryonic lethality		0.520283	0.1501	0.97707	0.94294	0.34604	0.062526	0.33944	2.8212	3.4742
551	CCDC160	Ccdc160	Ccdc160	Ccdc160	.	.	.	.	.		HGNC:37286	coiled-coil domain containing 160	975	X	q	Xq26.2	0	0	0	.	.	.	.	.	.		.	.	.	.		0.00630297	0.8427	0.016983	1.2882	1.0422	0.63449	-1.278	-0.13853	0.73648
552	HPRT1	Hprt	Hprt	Hprt	.	Hprt	.	.	.		HGNC:5157	hypoxanthine phosphoribosyltransferase 1	654	X	q	Xq26.2-q26.3	0	0	0	.	.	.	.	.	.		.	.	mouse spinal cord TS11-19	embryonic lethality		0.700573	0.0848	0.93728	0.59052	0.25849	0	1.6223	2.3178	2.7477
	Human gene (ntd candidates)	Mouse candidate genes	Abnormal NT closure MP:0003720	Open NT MP:00000929	Craniorachischisis MP:0008784	Exencephaly MP:0000914	Anencephaly MP:0001890	Spina Bifida MP:0003054	OMIM NTD	Other studies	HGNC_id	gene description	cds length (bp)	Human Chr	Human Chr arm	human chr location	EA #URDV	MA #URDV		Cilium	cytoskeleton GO	GO:0031012/ECM	GO:0016477/cell migration	GO:0016055/WNT signaling pathway	GO:0030175/filopodium		human CS12_gene*	human CS13_Gene*	mouse spinal cord TS11-19 f	embryonic lethality €		DECIPHER Haploinsufficiency Predictions	High ranks (e.g. 0-10%) indicate a gene is more likely to exhibit haploinsufficiency, low ranks (e.g. 90-100%) indicate a gene is more likely to NOT exhibit haploinsufficiency. track name='Haploinsufficiency Predictions' description='Haploinsufficiency Predictions Version 3 (Ni et al). https://decipher.sanger.ac.uk' visibility=4 itemRgb='on'	gnomad_pLI	gnomad oe_syn	gnomad oe_mis	gnomad oe_lof	gnomad syn_z	gnomad mis_z	gnomad lof_z
Shaded rows represent URDV-containing NTD candidate genes
* Krupp et al. 2012. Transcriptome profiling of genes involved in neural tube closure during human embryonic development using long serial analysis of gene expression (long-SAGE). Birth Defects Res. Part A Clin. Mol. Teratol. 94, 683–692 (2012).
f - genes express in Theiler Stages (TS) 12 to 19 in wildtype mouse spinal cord and consequence of gene knowck-out (KO) were extracted from Mouse Genome Informatics (http://www.informatics.jax.org/gxd;
€ MP:0008762 embryonic lethality; lethality due to MP:0000914 exencephaly; MP:0001890 anencephaly; MP:0000928 incomplete rostral neuropore closure
DECIPHER High ranks (e.g. 0-10%) indicate a gene is more likely to exhibit haploinsufficiency, low ranks (e.g. 90-100%) indicate a gene is more likely to NOT exhibit haploinsufficiency. track name='Haploinsufficiency Predictions' description='Haploinsufficiency Predictions Version 3 (Ni et al). https://decipher.sanger.ac.uk' visibility=4 itemRgb='on'
gnomad_pLI
gnomad oe_syn
gnomad oe_mis
gnomad oe_lof
gnomad syn_z
gnomad mis_z
gnomad lof_z

## Sheet: Supplementary Table 2
Title: Human Myelomeningocele Risk and Ultra-rare Deleterious Variants in Genes Associated with Cilium, WNT-Signaling, ECM, Cytoskeleton and Cell Migration
Authors: Au KS, Hebert L, Hillman P, Baker C, Brown MR, Kim D-K, Soldano K, Garrett M, Ashley-Koch A, Lee S, Gleeson J, Hixson JE, Morrison AC, Northrup H.
Supplementary Table 2. Summary of results of SNVs discovered from 254 EA MMC and 252 MA MMC subjects
All					C- SCORE≥20
	URV	0<AF<0.01	0.01≤AF≤1	all	URDV	0<AF<0.01	0.01≤AF≤1	all
EA
splice	138	234	46	418	134	214	34	382
stop_lost	15	19	10	44	2	1	0	3
stop_gained	282	608	139	1029	282	608	139	1029
missense	9620	36156	19134	64910	6896	22465	7873	37234
subtotal	10055	37017	19329	66401	7314	23288	8046	38648
MA
splice	113	311	49	473	111	285	34	458
stop_lost	7	42	9	58	1	2	0	49
stop_gained	302	653	133	1088	302	653	133	1088
missense	9904	48129	18297	76330	6997	28795	7266	43058
subtotal	10326	49135	18488	77949	7411	29735	7433	44579
Note: EA - European American subjects and MA - Mexican American subjects, with myelomeningocele (MMC). C-Score - Combined Annotation Dependent Depletion (CADD) score is a framework that integrates multiple annotations into one metric by contrasting variants that survived natural selection with simulated mutations. A C-Score of 20 annotates the top 1% most deleterious variants. Ultra-rare variant …

## Sheet: Supplementary Table 3
Title: Human Myelomeningocele Risk and Ultra-rare Deleterious Variants in Genes Associated with Cilium, WNT-Signaling, ECM, Cytoskeleton and Cell Migration
Authors: Au KS, Hebert L, Hillman P, Baker C, Brown MR, Kim D-K, Soldano K, Garrett M, Ashley-Koch A, Lee S, Gleeson J, Hixson JE, Morrison AC, Northrup H.
Supplementary Table 3. Property and genotype of URDV in NTD candidate genes in study subjects
subjects	Ethnicity	genename	ID	cds_ strand	aa change (canonical transcript)	Ensembl_transcriptid	rs_dbSNP151	gnomAD_exomes_controls_NFE_AN	gnomAD_exomes_controls_NFE_AF	CADD_phred	DANN_score	LRT_ score	LRT_converted_rankscore	LRT_pred	MutationTaster_score	MutationTaster_converted_rankscore	MutationTaster_pred	Ontology-cilium	Ontology-ECM	Ontology-cytoskeleton	Ontology-cell migration	Ontology-WNT signaling	two URDV in same gene	Illumin NovaSeq verified	gnomAD_pLI	gnomAD oe_syn	gnomAD oe_mis	gnomAD oe_lof	gnomAD syn_z	gnomAD mis_z	gnomAD lof_z	FA fortification 1998	Hydrocephalus	lesion info approx	Type of chiari	Type of cc: normal, dysgenetic, hypoplastic, abnormal
F13-772	EA	NPHP3	3:132400834:G:A	-	R1305C	ENST00000337331	rs35485382	42768	0	21.8	0.984355	0.465995	0.12335	N	1;1	0.08975	N;N	cilium	.	.	.	WNT signaling		.	9.836e-16	0.88772	0.90755	0.49536	1.4144	0.86354	4.0957	pre	HYDRO	L2 & Below	.	.
F13-772	EA	HTT	4:3156038:A:G	+	T1173A	ENST00000355072	rs3025843	37534	0	22	0.947208	2.2e-05	0.55875	D	0.935154	0.37112	D	cilium	.	cytoskeleton	.	.		.	1	1.0975	0.81188	0.11983	-2.042	2.7799	10.27	pre	HYDRO	L2 & Below	.	.
F13-772	EA	FIGN	2:164466648:T:C	-	K565R	ENST00000333129	rs2231905	42604	0	25.3	0.997279	0	0.8433	D	1;1	0.81001	D;D	.	.	cytoskeleton	.	.		.	0.98917	1.2268	0.84199	0.089124	-2.3273	1.1578	3.9985	pre	HYDRO	L2 & Below	.	.
F13-772	EA	ALX1	12:85694933:A:G	+	I221V	ENST00000316824	rs79870572	42760	0	23.4	0.990764	1e-06	0.8433	D	1	0.81001	D	.	.	.	cell migration	.		.	0.17618	1.0376	0.9802	0.2654	-0.24946	0.09612	2.6427	pre	HYDRO	L2 & Below	.	.
F13-772	EA	FREM2	13:39266207:C:G	+	P1576A	ENST00000280481	rs116742938	42768	0	24.3	0.994529	0	0.8433	D	1	0.81001	D	.	ECM	.	.	.	in cis	.	3.5958e-11	1.0723	1.058	0.36258	-1.4795	-0.85877	6.0469	pre	HYDRO	L2 & Below	.	.
F13-772	EA	FREM2	13:39266211:T:C	+	I1577T	ENST00000280481	rs114798977	42768	0	23.5	0.96438	0.000109	0.50451	D	0.509483	0.31807	D	.	ECM	.	.	.	in cis	.	3.5958e-11	1.0723	1.058	0.36258	-1.4795	-0.85877	6.0469	pre	HYDRO	L2 & Below	.	.
F13-772	EA	MTHFD1L	6:151247299:A:G	+	D376G	ENST00000367321;ENST00000611279;ENST00000618312	rs61754784	42764	0	22.6	0.993965	0.002026	0.37411	N	0.998866	0.45582	D	.	.	.	.	.		.	1.9355e-12	1.0201	0.8779	0.52931	-0.22592	0.99212	3.1724	pre	HYDRO	L2 & Below	.	.
F13-772	EA	MED1	17:37564756:T:C	-	S1240G	ENST00000300651	rs35668211	42768	0	20.7	0.902297	.	.	.	1;0.66149	0.81001	D;N	.	.	.	.	.		.	1	0.86801	0.79168	0.037292	1.8332	2.1391	6.5332	pre	HYDRO	L2 & Below	.	.
F36-1063	EA	HSPG2	1:22182114:C:T	-	R1919H	ENST00000374695	rs62642521	29650	0	22.3	0.997446	0.021731	0.26775	N	0.801008	0.29115	N	.	ECM	.	.	.		.	1.0376e-19	1.0513	0.93887	0.34121	-1.39	1.1367	9.2302	pre	HYDRO	L2 & Below	TYPE II CHIARI	HYPOPLASTIC CC
F36-1063	EA	APOB	2:21255355:A:G	-	I408T	ENST00000233242;ENST00000399256	rs12714225	42768	0	22.9	0.9917	0.871358	0.08823	N	0.999998;0.999998	0.08975	N;N	.	ECM	.	cell migration	.		.	1.9234e-16	1.0594	1.101	0.36911	-1.3998	-1.7037	7.2009	pre	HYDRO	L2 & Below	TYPE II CHIARI	HYPOPLASTIC CC
F36-1063	EA	FREM2	13:39420783:G:C	+	W2031C	ENST00000280481	rs1303977959	.	.	26.9	0.990531	0	0.8433	D	1	0.81001	D	.	ECM	.	.	.		.	3.5958e-11	1.0723	1.058	0.36258	-1.4795	-0.85877	6.0469	pre	HYDRO	L2 & Below	TYPE II CHIARI	HYPOPLASTIC CC
F36-1063	EA	FURIN	15:91421518:T:C	+	F275S	ENST00000268171;ENST00000610579;ENST00000618099	.	39572	.	23	0.943177	0.002967	0.35639	N	0.791563	0.34393	D	.	ECM	.	.	.		.	0.99994	1.0548	0.69338	0.073795	-0.66165	2.5033	5.4724	pre	HYDRO	L2 & Below	TYPE II CHIARI	HYPOPLASTIC CC
F36-1063	EA	CC2D2A	4:15572034:G:A	+	R1170K	ENST00000424120;ENST00000503292	rs61734948	40882	0	24.1	0.991903	0	0.8433	D	0.999891;0.999891;0.999891;0.999891	0.50595	D;D;D;D	cilium	.	cytoskeleton	.	.		.	1.6721e-27	0.95918	0.93605	0.6274	0.54823	0.6467	3.3198	pre	HYDRO	L2 & Below	TYPE II CHIARI	HYPOPLASTIC CC
F36-1063	EA	FOLR2	11:71932013:G:A	+	G84S	ENST00000449475;ENST00000298223;ENST00000619261;ENST00000454954;ENST00000541003;ENST00000539412;ENST00000536778;ENST00000535625;ENST00000321324;ENST00000538353	rs74853303	42610	0	23.6	0.994219	8.9e-05	0.51296	N	0.989941;0.989941;0.989941	0.41055	D;D;D	.	.	.	.	.	in cis	.	5.4816e-06	0.96637	0.97166	0.8191	0.19392	0.12302	0.55566	pre	HYDRO	L2 & Below	TYPE II CHIARI	HYPOPLASTIC CC
F36-1063	EA	FOLR2	11:71932021:G:A	+	M86I	ENST00000449475;ENST00000298223;ENST00000619261;ENST00000454954;ENST00000541003;ENST00000539412;ENST00000536778;ENST00000535625;ENST00000321324;ENST00000538353	rs116699117	42618	0	24.2	0.99317	0	0.8433	N	0.997529;0.997529;0.997529	0.4396	D;D;D	.	.	.	.	.	in cis	.	5.4816e-06	0.96637	0.97166	0.8191	0.19392	0.12302	0.55566	pre	HYDRO	L2 & Below	TYPE II CHIARI	HYPOPLASTIC CC
A24-477	EA	CITED2	6:139694453:G:C	-	A215G	ENST00000367651;ENST00000537332;ENST00000536159	rs538770522	42698	0	23.2	0.988045	8.8e-05	0.51296	D	0.99999;0.99999;0.99999	0.58761	D;D;D	.	.	.	cell migration	.		.	0.76271	1.7557	1.1048	0	-4.7236	-0.47385	2.0222	pre	HYDRO	L2 & Below	TYPE II CHIARI	HYPOPLASTIC CC
A24-477	EA	LRP6	12:12334037:T:C	-	K438R	ENST00000261349;ENST00000543091	rs762270656	42766	0	23.5	0.995898	5e-06	0.62929	D	0.999816;0.999816	0.49394	D;D	.	.	.	.	WNT signaling		.	0.69664	1.067	0.73992	0.21702	-0.91949	2.7541	6.789	pre	HYDRO	L2 & Below	TYPE II CHIARI	HYPOPLASTIC CC
A24-477	EA	KIAA0586	14:58924684:T:A	+	L577I	ENST00000354386;ENST00000556134;ENST00000619722;ENST00000619416;ENST00000423743;ENST00000261244	rs61742715	32790	0	24.1	0.991687	9.3e-05	0.51296	D	0.742371;0.742371;0.742371;0.999999	0.29721	N;N;N;N	cilium	.	cytoskeleton	.	.		.	5.1344e-16	1.0022	0.96221	0.54417	-0.028277	0.37111	3.4356	pre	HYDRO	L2 & Below	TYPE II CHIARI	HYPOPLASTIC CC
A24-477	EA	CRYBG1	6:106987345:G:T	+	D1188Y	ENST00000633556;ENST00000369066	rs116295305	42750	0	22.8	0.995864	0.004502	0.33669	N	0.623762	0.32728	D	.	.	.	.	.		.	3.5143e-33	1.0616	1.0052	0.80864	-0.90763	-0.056671	1.5018	pre	HYDRO	L2 & Below	TYPE II CHIARI	HYPOPLASTIC CC
A24-477	EA	HUS1	7:48016391:G:A	-	P134L	ENST00000258774;ENST00000432325;ENST00000432627;ENST00000446009	rs370417384	42768	0	27.8	0.998553	0	0.8433	D	1;1	0.81001	D;D	.	.	.	.	.		.	3.0073e-05	0.89018	1.0957	0.6436	0.64049	-0.4147	1.235	pre	HYDRO	L2 & Below	TYPE II CHIARI	HYPOPLASTIC CC
A24-477	EA	GTF2IRD1	7:73933891:T:C	+	M285T	ENST00000265755;ENST00000455841;ENST00000424337;ENST00000476977	rs140630041	42538	0	21.5	0.790785	0.111474	0.19399	N	0.986969;0.986969;0.986969;0.986969	0.24565	N;N;N;N	.	.	.	.	.		.	0.90039	0.97499	0.70225	0.19406	0.32658	2.6604	5.3611	pre	HYDRO	L2 & Below	TYPE II CHIARI	HYPOPLASTIC CC
E18-859b	EA	NF1	17:29653037:A:G	+	I1679V	ENST00000358273;ENST00000356175;ENST00000456735	rs147327414	42768	0	21.1	0.890629	0.001124	0.40136	N	0.998431;0.998834	0.45528	D;D	.	ECM	.	cell migration	.		.	0.90175	0.93806	0.52127	0.21503	1.1207	6.5427	8.7339	post	.	.	.	.
E18-859b	EA	FLRT3	20:14307042:G:A	-	P371S	ENST00000378053;ENST00000341420	.	.	.	22	0.889931	8.9e-05	0.51296	D	1;1;0.995793;0.995793	0.81001	D;D;D;D	.	ECM	.	cell migration	.		.	0.22014	1.013	0.72146	0.24732	-0.11609	1.8572	3.136	post	.	.	.	.
E18-859b	EA	WDR11	10:122664158:A:G	+	T1010A	ENST00000263461	.	.	.	24.5	0.997331	0	0.8433	D	1	0.81001	D	cilium	.	cytoskeleton	.	.		.	1.3704e-08	0.90434	0.80289	0.38358	1.1702	1.7963	4.7028	post	.	.	.	.
E18-859b	EA	TIAM1	21:32582399:C:G	-	G784R	ENST00000286827;ENST00000541036	rs567146186	42764	0	24.4	0.999417	0	0.8433	D	1;1	0.81001	D;D	.	.	cytoskeleton	cell migration	WNT signaling		.	0.95662	1.0378	0.84481	0.19747	-0.59547	1.6982	6.4816	post	.	.	.	.
E18-859b	EA	TET1	10:70406600:G:A	+	E1372K	ENST00000373644	.	.	.	23.1	0.999026	0.105627	0.1965	N	0.996338	0.23046	N	.	.	.	.	.		.	1	0.99575	0.86372	0.092479	0.069229	1.6229	7.3165	post	.	.	.	.
E18-859b	EA	SEC23A	14:39555079:T:A	-	N239Y	ENST00000537403;ENST00000307712;ENST00000545328	.	.	.	22.4	0.982417	0	0.8433	D	1;1;1;1;1	0.81001	D;D;D;D;D	.	.	.	.	.		.	1.0698e-11	0.9435	0.75554	0.53439	0.5071	1.785	3.0095	post	.	.	.	.
A76-248	EA	TSC2	16:2134361:C:A	+	Q1380K	ENST00000219476;ENST00000643088;ENST00000643946;ENST00000382538;ENST00000642936;ENST00000401874;ENST00000644335;ENST00000646388;ENST00000439673;ENST00000350773;ENST00000644329;ENST00000644043;ENST00000642797;ENST00000642561;ENST00000568454	rs137854045	42702	0	26.7	0.986962	1.1e-05	0.62929	D	0.999733;0.999733;0.999733;0.999733;0.999733;0.999733;0.999905	0.50806	D;D;D;D;D;D;D	.	.	.	.	WNT signaling		yes	1	1.482	1.0284	0.023406	-8.3918	-0.33027	8.3653	pre	HYDRO	L2 & Below	.	.
A76-248	EA	CELSR1	22:46761272:C:T	-	D2804N	ENST00000262738	rs143915949	42758	0	24.2	0.99256	1e-06	0.62929	U	0.999514	0.47363	D	.	.	.	cell migration	WNT signaling		yes	0.99994	1.1525	0.92189	0.16835	-3.5366	1.2028	7.9688	pre	HYDRO	L2 & Below	.	.
A76-248	EA	APOB	2:21235259:G:A	-	S1494L	ENST00000233242	rs1020402380	42768	0	26.9	0.99819	0.00283	0.35868	N	0.999962	0.52935	D	.	ECM	.	cell migration	.		yes	1.9234e-16	1.0594	1.101	0.36911	-1.3998	-1.7037	7.2009	pre	HYDRO	L2 & Below	.	.
A76-248	EA	LBX2	2:74726561:G:C	-	P35R	ENST00000377566	.	.	.	21.6	0.995529	0.009261	0.30447	N	1;0.95812;0.95812	0.26236	N;N;N	.	.	.	.	.		yes	0.0058839	0.96032	1.0412	0.64067	0.23392	-0.15797	0.83201	pre	HYDRO	L2 & Below	.	.
A76-248	EA	CHUK	10:101960452:C:T	-	R552H	ENST00000370397	rs758597907	42754	0	29.9	0.999299	0	0.8433	D	0.999885	0.50402	D	.	.	.	.	.		yes	0.99403	0.8961	0.60774	0.15187	0.93324	2.7816	5.3356	pre	HYDRO	L2 & Below	.	.
B81-701	EA	LRP6	12:12317307:T:C	-	N651S	ENST00000261349;ENST00000543091	rs1203792415	42768	0	22.7	0.990185	3e-06	0.62929	D	0.999788;0.999788	0.49076	D;D	.	.	.	.	WNT signaling		.	0.69664	1.067	0.73992	0.21702	-0.91949	2.7541	6.789	pre	HYDRO	L2 & Below	.	.
B81-701	EA	CELSR1	22:46859651:C:A	-	R1379L	ENST00000262738	.	.	.	21.8	0.705818	0.000124	0.49741	U	0.881763;0.933782	0.37066	D;D	.	.	.	cell migration	WNT signaling		.	0.99994	1.1525	0.92189	0.16835	-3.5366	1.2028	7.9688	pre	HYDRO	L2 & Below	.	.
B81-701	EA	DHX29	5:54565311:G:A	-	A1075V	ENST00000251636;ENST00000621106	rs375840930	42752	0	24.1	0.999256	9e-06	0.62929	D	0.999343	0.46733	D	.	.	.	.	.		.	3.773e-09	0.98698	0.79248	0.38276	0.15762	1.9285	4.892	pre	HYDRO	L2 & Below	.	.
B81-701	EA	PNPLA6	19:7604841:C:T	+	R160W	ENST00000221249;ENST00000601668;ENST00000601001;ENST00000545201;ENST00000414982;ENST00000450331;ENST00000600942;ENST00000593924;ENST00000600737	rs924207953	.	.	23.7	0.999197	0.007234	0.31521	N	0.576516;0.576516;0.576516;0.576516	0.32338	D;D;D;D	.	.	.	.	.		.	1.94e-13	1.0093	0.59055	0.47969	-0.14639	4.3547	3.9991	pre	HYDRO	L2 & Below	.	.
E03-716	EA	LMX1A	1:165218764:T:C	-	E126G	ENST00000342310;ENST00000294816;ENST00000367893	.	.	.	25	0.996407	0.022656	0.26593	N	0.999995;0.999995;0.999995	0.58761	D;D;D	.	.	.	.	.		.	0.99114	0.92375	0.80841	0.087022	0.56476	1.0017	4.0558	pre	HYDRO	L1 & Above	.	.
E03-716	EA	FGF8	10:103530117:C:A	-	S235I	ENST00000618991;ENST00000344255;ENST00000320185;ENST00000346714;ENST00000347978	.	.	.	27.4	0.984158	1e-06	0.62929	D	0.895394;0.895394;0.974854;0.895394	0.39139	D;D;D;D	.	.	.	cell migration	WNT signaling		.	0.67676	0.9893	0.64421	0.16191	0.068718	1.5674	2.7295	pre	HYDRO	L1 & Above	.	.
E03-716	EA	RAD9A	11:67161168:G:A	+	R119Q	ENST00000307980;ENST00000544620	rs754198217	42566	0	22.3	0.996869	0.032197	0.25064	N	0.99587	0.23177	N	.	.	.	.	.		.	4.0279e-06	1.2466	1.0012	0.63549	-1.9563	-0.0066543	1.4053	pre	HYDRO	L1 & Above	.	.
E03-716	EA	PIGQ	16:624492:C:T	+	Q140X	ENST00000293874;ENST00000409527;ENST00000321878;ENST00000422307;ENST00000026218;ENST00000470411	rs778325154	40826	0	35	0.995944	0.069015	0.21634	N	1;1;1;1	0.81001	A;A;A;A	.	.	.	.	.		.	1.3575e-06	1.1623	1.0122	0.56848	-1.9079	-0.094985	1.9122	pre	HYDRO	L1 & Above	.	.
E76-499	EA	RPGRIP1L	16:53691441:T:A	-	H502L	ENST00000262135;ENST00000647211;ENST00000621565;ENST00000379925;ENST00000563746;ENST00000564374	rs976110882	.	.	27.7	0.979005	2e-06	0.62929	D	0.999786;0.999786;0.999786;0.999786	0.49076	D;D;D;D	cilium	.	cytoskeleton	.	.	in cis	.	4.083e-31	1.0001	1.0116	0.76685	-0.0013097	-0.10819	1.8627	pre	HYDRO	L2 & Below	TYPE II CHIARI	.
E76-499	EA	RPGRIP1L	16:53691447:G:T	-	A500E	ENST00000262135;ENST00000647211;ENST00000621565;ENST00000379925;ENST00000563746;ENST00000564374	.	.	.	27.5	0.994897	7.9e-05	0.52346	D	0.997525;0.997525;0.997525;0.997525	0.4396	D;D;D;D	cilium	.	cytoskeleton	.	.	in cis	.	4.083e-31	1.0001	1.0116	0.76685	-0.0013097	-0.10819	1.8627	pre	HYDRO	L2 & Below	TYPE II CHIARI	.
E76-499	EA	MYH10	17:8402695:C:G	-	E1282Q	ENST00000360416;ENST00000379980;ENST00000269243	rs1354598775	.	.	26.6	0.998615	0	0.8433	D	1;1;1;1	0.81001	D;D;D;D	.	.	cytoskeleton	cell migration	.		.	1	0.92774	0.58431	0.10329	1.1912	5.0058	8.9566	pre	HYDRO	L2 & Below	TYPE II CHIARI	.
E76-499	EA	MEGF8	19:42857105:G:A	+	V1126M	ENST00000334370;ENST00000251268	.	.	.	22	0.998402	0.020605	0.27003	N	0.918793;0.918793	0.27342	N;N	cilium	.	.	cell migration	.		.	1.9329e-05	0.96384	0.76319	0.2759	0.76825	3.4785	7.5574	pre	HYDRO	L2 & Below	TYPE II CHIARI	.
E80-869	EA	PDGFRB	5:149506123:G:A	-	T545I	ENST00000261799	rs1191693413	42766	0	22	0.990615	4.4e-05	0.53742	D	0.591989	0.31012	N	.	.	.	cell migration	.		.	0.9041	1.0799	0.80414	0.19624	-1.0947	1.8417	5.5762	post	ARRESTED	.	.	.
E80-869	EA	DYNC2H1	11:102991453:G:C	+	K390N	ENST00000648198;ENST00000375735;ENST00000334267;ENST00000649997;ENST00000650373;ENST00000398093	.	.	.	21.6	0.994171	0.251396	0.15502	U	0.615728;0.615728;0.615728	0.30822	N;N;N	cilium	.	cytoskeleton	.	.		.	1.1366e-44	1.0359	0.94285	0.4929	-0.73159	0.90927	7.115	post	ARRESTED	.	.	.
E80-869	EA	KDM8	16:27231762:G:A	+	A386T	ENST00000286096;ENST00000441782	rs1281709718	42768	0	22.8	0.439078	0.00343	0.34958	N	0.999999;0.999999;0.548829;0.620768	0.58761	D;D;N;N	.	.	.	.	.		.	2.5238e-05	1.0046	0.89585	0.50478	-0.039863	0.61454	2.1422	post	ARRESTED	.	.	.
E80-869	EA	TMEM100	17:53798214:G:A	-	A73V	ENST00000424486;ENST00000575734;ENST00000571679	rs758267355	42768	0	21.1	0.994292	0.000151	0.4913	D	0.998981;0.998981	0.45816	D;D	.	.	.	.	.		.	0.53437	0.80726	0.75033	0	0.8762	0.7934	1.3896	post	ARRESTED	.	.	.
F05-395	EA	NPHP3	3:132405107:A:C	-	L1109R	ENST00000337331	rs369704665	.	.	26.1	0.997354	1e-05	0.62929	D	1;1	0.81001	D;D	cilium	.	.	.	WNT signaling		.	9.836e-16	0.88772	0.90755	0.49536	1.4144	0.86354	4.0957	pre	.	L1 & Above	.	.
F05-395	EA	HES1	3:193855988:C:T	+	T270M	ENST00000232424	rs775721411	40712	0	23.6	0.998228	0.037143	0.24436	N	0.960058	0.3816	D	cilium	.	.	cell migration	.		.	0.7072	0.90893	0.82264	0.11981	0.60069	0.79532	2.3564	pre	.	L1 & Above	.	.
F05-395	EA	DICER1	14:95584045:T:A	-	S475C	ENST00000343455;ENST00000526495;ENST00000393063;ENST00000527414;ENST00000541352	rs1060503594	42760	0	32	0.993046	0	0.8433	D	1;1;1;1;1	0.81001	D;D;D;D;D	.	.	.	.	.		.	1	1.007	0.6244	0.091986	-0.10613	4.2261	7.8469	pre	.	L1 & Above	.	.
F05-395	EA	SLC25A19	17:73274300:C:G	-	Q192H	ENST00000375261;ENST00000416858;ENST00000402418;ENST00000442286;ENST00000320362;ENST00000580994	rs1300370754	.	.	27.1	0.996602	0	0.8433	D	0.999998;0.999998;0.999998;0.999998;0.999998;0.999998	0.58761	D;D;D;D;D;D	.	.	.	.	.		.	0.64923	0.92345	0.88135	0.16633	0.5387	0.58732	2.6788	pre	.	L1 & Above	.	.
G24-599	EA	HOXA1	7:27134988:G:A	-	P182S	ENST00000343060;ENST00000643460	.	.	.	24.6	0.998584	0.001749	0.38106	N	0.998088;1	0.81001	D;D	.	.	.	.	.		.	0.28514	1.1013	1.0209	0.24317	-0.73183	-0.103	2.4633	pre	.	L2 & Below	.	.
G24-599	EA	NOTCH1	9:139414004:C:G	-	Q252H	ENST00000277541	.	.	.	22	0.974232	0.000211	0.47681	D	0.999952	0.52396	D	cilium	ECM	.	cell migration	WNT signaling		.	1	1.1714	0.7631	0.046153	-3.7944	3.4451	9.1999	pre	.	L2 & Below	.	.
G24-599	EA	BRCA1	17:41243899:A:G	-	S1217P	ENST00000357654;ENST00000471181;ENST00000493795;ENST00000354071	rs273900712	42762	0	21.8	0.991195	0.162761	0.17612	N	0.995634;0.998436;0.995634;0.993848;0.993848;0.998436;0.987263;0.987263;0.987263;0.987263;0.987263;0.987263;0.987263;0.987263	0.24534	N;N;N;N;N;N;N;N;N;N;N;N;N;N	.	.	cytoskeleton	.	.		.	9.2157e-29	0.9648	0.9466	0.7311	0.51097	0.58215	2.1613	pre	.	L2 & Below	.	.
G24-599	EA	KDM2A	11:67017645:C:T	+	P715L	ENST00000398645;ENST00000529006;ENST00000308783;ENST00000530342	rs1385596955	.	.	21.9	0.994304	0.502808	0.1193	N	0.999952;0.999999;1;1	0.81001	D;D;D;D	.	.	.	.	.		.	1	1.0328	0.43371	0	-0.40958	5.3101	7.5023	pre	.	L2 & Below	.	.
G03-522	EA	MYO10	5:16681998:G:C	-	Q1391E	ENST00000274203;ENST00000513610;ENST00000515803;ENST00000505695	.	.	.	27.1	0.994807	.	.	.	0.999997;0.999997;0.999997;0.999998;0.999998	0.58761	D;D;D;D;D	.	.	cytoskeleton	.	.		.	3.1562e-05	1.0877	0.86766	0.27841	-1.5381	1.618	7.1688	pre	.	mixed (T12-L4)	.	.
G03-522	EA	STK3	8:99779525:T:C	-	E89G	ENST00000617590;ENST00000419617;ENST00000523601;ENST00000518165	rs1356927652	42518	0	28.3	0.998988	0	0.8433	D	1;1	0.81001	D;D	.	.	.	.	WNT signaling		.	6.2043e-07	0.92089	0.72811	0.55685	0.58324	1.5771	2.0591	pre	.	mixed (T12-L4)	.	.
G03-522	EA	CHUK	10:101985765:G:C	-	L39V	ENST00000370397	rs1345945207	.	.	21.8	0.987432	0.236275	0.1581	N	0.993755	0.23654	N	.	.	.	.	.		.	0.99403	0.8961	0.60774	0.15187	0.93324	2.7816	5.3356	pre	.	mixed (T12-L4)	.	.
B01-394	EA	UNC5B	10:73039725:A:G	+	Q76R	ENST00000335350;ENST00000373192	rs1292431144	.	.	29.4	0.998203	0	0.8433	D	1;1	0.81001	D;D	.	.	.	.	.		yes	2.6935e-07	1.0653	0.99402	0.42334	-0.83073	0.052297	3.5799	pre	.	L2 & Below	.	.
B01-394	EA	DYNC2H1	11:102991526:C:T	+	Q415X	ENST00000648198;ENST00000375735;ENST00000334267;ENST00000649997;ENST00000650373;ENST00000398093	rs777277500	.	.	37	0.998535	0.289778	0.1479	U	1;1;1	0.81001	A;A;A	cilium	.	cytoskeleton	.	.		yes	1.1366e-44	1.0359	0.94285	0.4929	-0.73159	0.90927	7.115	pre	.	L2 & Below	.	.
B01-394	EA	KDM8	16:27232008:G:C	+	R441P	ENST00000286096;ENST00000441782;ENST00000568965	.	.	.	27.4	0.996121	0.000184	0.48115	D	1;1;0.995089;0.995089	0.81001	D;D;D;D	.	.	.	.	.		yes	2.5238e-05	1.0046	0.89585	0.50478	-0.039863	0.61454	2.1422	pre	.	L2 & Below	.	.
B37-284	EA	NPHP3	3:132437898:C:T	-	G204S	ENST00000337331	.	.	.	25.4	0.998173	0	0.8433	D	1;1;1	0.81001	D;D;D	cilium	.	.	.	WNT signaling		.	9.836e-16	0.88772	0.90755	0.49536	1.4144	0.86354	4.0957	pre	HYDRO	L2 & Below	.	.
B37-284	EA	SNX1	15:64411015:T:G	+	F143C	ENST00000261889;ENST00000559844	rs368778345	42766	0	27.9	0.993467	0	0.8433	D	1;1;1;1;1	0.81001	D;D;D;D;D	.	.	.	.	.		.	0.93179	0.96161	0.87082	0.16346	0.32571	0.80383	4.2873	pre	HYDRO	L2 & Below	.	.
B37-284	EA	ZIC3	X:136649589:A:G	+	I247V	ENST00000287538;ENST00000370606	rs377356678	30947	0	23.1	0.991398	0	0.8433	D	0.999645;0.999645	0.48019	D;D	.	.	.	.	.		.	0.92495	0.87168	0.48912	0	0.91675	2.5168	2.6665	pre	HYDRO	L2 & Below	.	.
B55-533	EA	LUZP1	1:23417742:G:A	-	R1005C	ENST00000418342;ENST00000302291;ENST00000314174	rs75606656	42672	0	26.2	0.999055	0.008221	0.30959	N	0.999611;0.999611;0.999611;0.999611	0.20864	N;N;N;N	.	.	.	.	.		.	0.52955	1.0491	0.91618	0.21385	-0.59151	0.72117	4.1679	pre	HYDRO	L2 & Below	.	.
B55-533	EA	HIPK2	7:139416801:A:T	-	H11Q	ENST00000406875;ENST00000428878;ENST00000342645	rs746610328	.	.	21	0.648012	.	.	.	0.971307;0.971307	0.38861	D;D	cilium	.	.	.	.		.	1	0.94081	0.70106	0.060345	0.82245	2.8624	6.1394	pre	HYDRO	L2 & Below	.	.
B55-533	EA	ADNP	20:49510729:A:C	-	D174E	ENST00000371602;ENST00000621696;ENST00000396029;ENST00000396032;ENST00000349014	.	.	.	24.3	0.990063	0	0.8433	D	0.986468;0.986468;0.986468;0.986468	0.40436	D;D;D;D	.	.	.	.	.		.	1	1.3405	0.75774	0.025868	-3.9236	2.0722	5.6124	pre	HYDRO	L2 & Below	.	.
B73-616	EA	C2CD3	11:73805005:C:T	-	C1067Y	ENST00000334126;ENST00000313663	rs778867866	42762	0	26.2	0.995986	0	0.8433	D	0.999997;0.999997	0.58761	D;D	cilium	.	cytoskeleton	.	.		.	4.4437e-19	1.0032	0.95306	0.50333	-0.049636	0.53494	4.3999	pre	HYDRO	L1 & Above	.	.
B73-616	EA	SPECC1L	22:24724817:C:T	+	T717I	ENST00000437398;ENST00000421374;ENST00000314328;ENST00000541492	rs201244795	42702	0	25.4	0.998256	4e-06	0.62929	D	0.999861;0.999861;0.999861	0.50061	D;D;D	.	.	cytoskeleton	.	.		.	0.85887	1.0089	0.81756	0.20043	-0.10566	1.5985	5.489	pre	HYDRO	L1 & Above	.	.
B73-616	EA	RBM12	20:34241026:G:A	-	P740L	ENST00000374114;ENST00000359646;ENST00000374104	rs1052765606	.	.	25.5	0.991541	0	0.8433	D	1;1;1;1;1;1;1;0.999997;0.999997;0.999997	0.81001	D;D;D;D;D;D;D;D;D;D	.	.	.	.	.		.	0.0021086	1.0135	0.84704	0.43766	-0.14747	1.243	2.084	pre	HYDRO	L1 & Above	.	.
B84-720	EA	HTT	4:3208380:C:G	+	S1959C	ENST00000355072	.	.	.	23.8	0.992471	2e-06	0.62929	D	1	0.81001	D	cilium	.	cytoskeleton	.	.		.	1	1.0975	0.81188	0.11983	-2.042	2.7799	10.27	pre	HYDRO	L2 & Below	.	.
B84-720	EA	SIRT1	10:69666668:G:A	+	G355E	ENST00000212015;ENST00000432464;ENST00000406900;ENST00000403579	rs757804740	41766	0	31	0.998119	0	0.8433	D	1;1;1;1	0.81001	D;D;D;D	.	.	.	cell migration	.		.	0.087326	1.1152	0.72429	0.26777	-0.9779	1.7946	3.4692	pre	HYDRO	L2 & Below	.	.
B84-720	EA	MED1	17:37565440:G:A	-	R1012W	ENST00000300651	rs1428573722	42768	0	26.6	0.995459	.	.	.	0.999959;1	0.81001	D;D	.	.	.	.	.		.	1	0.86801	0.79168	0.037292	1.8332	2.1391	6.5332	pre	HYDRO	L2 & Below	.	.
C35-874	EA	C2CD3	11:73724483:C:T	-	E2337K	ENST00000334126	.	.	.	24.5	0.999102	0.001108	0.40219	N	0.853091	0.28467	N	cilium	.	cytoskeleton	.	.		.	4.4437e-19	1.0032	0.95306	0.50333	-0.049636	0.53494	4.3999	.	HYDRO	.	.	.
C35-874	EA	KIF7	15:90174826:C:T	-	R1004H	ENST00000394412	rs776364872	23056	0	29.9	0.999493	0	0.8433	D	0.999999	0.58761	D	cilium	.	cytoskeleton	.	.	in trans	.	2.2711e-22	1.0713	1.0677	0.71773	-1.0668	-0.68939	2.0246	.	HYDRO	.	.	.
C35-874	EA	KIF7	15:90174827:G:A	-	R1004C	ENST00000394412	rs143309556	23084	0	33	0.999165	0	0.8433	D	1	0.81001	D	cilium	.	cytoskeleton	.	.	in trans	.	2.2711e-22	1.0713	1.0677	0.71773	-1.0668	-0.68939	2.0246	.	HYDRO	.	.	.
C36-972	EA	RERE	1:8418403:C:T	-	A1398T	ENST00000337907;ENST00000377464;ENST00000476556;ENST00000400908	rs1443704504	.	.	23.4	0.999205	.	.	.	1;1;1;1;1	0.81001	D;D;D;D;D	.	.	.	cell migration	.		.	1	1.1838	0.81038	0.046333	-2.8264	2.0321	7.111	pre	HYDRO	L2 & Below	TYPE II CHIARI	DYSGENETIC CC
C36-972	EA	UNC5B	10:73048388:G:A	+	R322H	ENST00000335350;ENST00000373192	rs770198176	.	.	34	0.999553	0	0.8433	D	1;1	0.81001	D;D	.	.	.	.	.		.	2.6935e-07	1.0653	0.99402	0.42334	-0.83073	0.052297	3.5799	pre	HYDRO	L2 & Below	TYPE II CHIARI	DYSGENETIC CC
C36-972	EA	CASP7	10:115485147:G:T	+	A220S	ENST00000621345;ENST00000429617;ENST00000369331;ENST00000345633;ENST00000614447;ENST00000369321;ENST00000369318;ENST00000369315;ENST00000621607;ENST00000452490	rs779873226	42730	0	24.5	0.993109	2e-06	0.62929	D	0.999998;0.999998;0.999998;0.999998;0.999998;0.999998;1	0.81001	D;D;D;D;D;D;D	.	.	.	.	.		.	5.3589e-05	1.1425	0.85741	0.5148	-0.96633	0.70291	1.9816	pre	HYDRO	L2 & Below	TYPE II CHIARI	DYSGENETIC CC
C37-984	EA	HHIP	4:145629364:T:G	+	M401R	ENST00000296575	rs146233465	42764	0	20.9	0.935088	0.006065	0.32295	N	0.550221	0.32127	D	cilium	.	.	.	.		.	0.95436	1.081	0.80229	0.1576	-0.76534	1.3631	4.397	pre	HYDRO	L1 & Above	.	.
C37-984	EA	DYNC2H1	11:103107199:G:C	+	Q3250H	ENST00000375735;ENST00000649997;ENST00000650373;ENST00000398093	rs771143666	42422	0	22.6	0.992134	0.000457	0.44317	N	0.999997;0.999997;1	0.81001	D;D;D	cilium	.	cytoskeleton	.	.		.	1.1366e-44	1.0359	0.94285	0.4929	-0.73159	0.90927	7.115	pre	HYDRO	L1 & Above	.	.
C37-984	EA	FZD3	8:28384990:T:C	+	I238T	ENST00000537916;ENST00000240093	.	.	.	25.1	0.998443	0	0.8433	D	1;1	0.81001	D;D	.	.	.	cell migration	WNT signaling		.	0.00043561	0.96698	0.62217	0.37461	0.29158	2.637	3.1403	pre	HYDRO	L1 & Above	.	.
C40-1013	EA	SETD2	3:47165141:G:A	-	R329W	ENST00000409792;ENST00000412450	rs372869995	19372	0	23.7	0.998064	.	.	.	0.965019	0.25956	N	.	.	.	cell migration	.		.	1	0.97353	0.76432	0.13162	0.45176	3.0459	8.299	pre	HYDRO	L1 & Above	TYPE II CHIARI	HYPOPLASTIC CC
C40-1013	EA	MBD4	3:129152813:G:A	-	R431X	ENST00000429544;ENST00000249910;ENST00000393278;ENST00000503197;ENST00000507208	rs1242455927	42768	0	35	0.992324	1e-06	0.8433	D	1;1;1;1;1	0.81001	A;A;A;A;A	.	.	.	.	.		.	1.9706e-14	1.1462	0.92419	0.87679	-1.1661	0.46048	0.58477	pre	HYDRO	L1 & Above	TYPE II CHIARI	HYPOPLASTIC CC
C40-1013	EA	JMJD6	17:74717971:T:G	-	I284L	ENST00000445478;ENST00000617192;ENST00000397625;ENST00000585429	rs758964298	42608	0	23.7	0.964341	9e-06	0.62929	D	0.999563;0.999563;0.999563	0.47592	D;D;D	.	.	.	.	.		.	0.93353	1.1147	0.73616	0.13734	-0.89572	1.4782	3.7361	pre	HYDRO	L1 & Above	TYPE II CHIARI	HYPOPLASTIC CC
D82-608	EA	EPCAM	2:47601187:A:C	+	Y142S	ENST00000405271;ENST00000263735	rs1236169791	.	.	20.3	0.919052	0.074191	0.21299	N	0.995952;0.995952	0.4294	D;D	.	.	.	cell migration	.		.	1.2844e-07	1.2739	1.3117	0.72911	-1.6518	-1.431	1.0599	pre	HYDRO	L2 & Below	.	.
D82-608	EA	FZD1	7:90896044:T:G	+	S617A	ENST00000287934	.	.	.	29	0.994402	1.5e-05	0.62929	D	0.999999	0.58761	D	.	.	.	.	WNT signaling		.	0.042428	1.1658	0.73654	0.30493	-1.7066	1.7959	2.8571	pre	HYDRO	L2 & Below	.	.
D82-608	EA	PTPN9	15:75819487:C:T	-	R60H	ENST00000618819;ENST00000306726	rs538521905	42768	0	27.9	0.999418	0	0.8433	D	1	0.81001	D	.	.	.	.	.		.	0.10956	0.87653	0.67468	0.25622	1.0723	2.1018	3.8513	pre	HYDRO	L2 & Below	.	.
E10-778	EA	LRP6	12:12277532:G:A	-	S1505F	ENST00000261349;ENST00000543091	rs758321968	42766	0	32	0.99857	1e-05	0.62929	D	1;1;1	0.81001	D;D;D	.	.	.	.	WNT signaling		.	0.69664	1.067	0.73992	0.21702	-0.91949	2.7541	6.789	pre	HYDRO	L2 & Below	.	.
E10-778	EA	SMURF2	17:62542045:G:A	-	P723L	ENST00000262435	.	.	.	34	0.998593	0	0.8433	D	1	0.81001	D	.	.	.	cell migration	WNT signaling		.	0.87235	0.90239	0.59266	0.19692	0.9138	2.9007	5.3032	pre	HYDRO	L2 & Below	.	.
E10-778	EA	PTPRS	19:5219406:C:T	-	E1280K	ENST00000587303;ENST00000592099;ENST00000588012;ENST00000262963;ENST00000353284	rs757905971	42634	0	24	0.998677	3e-06	0.62929	U	0.999999;0.999998;0.999999;0.999999;0.999999;0.999999;0.999999;0.999998	0.58761	D;D;D;D;D;D;D;D	.	ECM	.	.	.		.	0.99983	1.2444	0.70443	0.165	-4.5798	3.7772	7.3775	pre	HYDRO	L2 & Below	.	.
E16-856a	EA	GPR161	1:168066415:C:T	-	A164T	ENST00000539777;ENST00000546300;ENST00000271357;ENST00000537209;ENST00000367838;ENST00000367836;ENST00000367835	rs772373290	.	.	22.9	0.999015	0	0.8433	D	1;1;1;1;1;1;1;1	0.81001	D;D;D;D;D;D;D;D	cilium	.	.	.	.		.	0.00034935	1.1671	0.76605	0.45045	-1.5426	1.5139	2.2763	pre	HYDRO	L2 & Below	.	.
E16-856a	EA	PDGFRA	4:55143557:C:T	+	R357W	ENST00000507166;ENST00000257290	rs1349318035	.	.	34	0.999161	0.011788	0.294	U	0.545468;1	0.81001	N;D	cilium	ECM	.	cell migration	.		.	1	1.0087	0.77536	0.074	-0.10277	1.9401	6.3088	pre	HYDRO	L2 & Below	.	.
E16-856a	EA	ATP2C1	3:130699479:A:G	+	I633V	ENST00000505330;ENST00000504381;ENST00000507488;ENST00000510168;ENST00000508532;ENST00000533801;ENST00000504948;ENST00000513801;ENST00000328560;ENST00000428331;ENST00000359644;ENST00000422190	rs1014593616	.	.	21.2	0.881116	0.001255	0.39669	N	0.584511;0.584511;0.584511;0.584511;0.584511;0.584511;0.584511;0.584511;0.584511;0.584511;0.584511;0.584511;0.584511	0.31072	N;N;N;N;N;N;N;N;N;N;N;N;N	.	.	.	.	.		.	1	0.96835	0.54424	0.08672	0.32179	3.6736	6.4261	pre	HYDRO	L2 & Below	.	.
E17-856b	EA	GPR161	1:168066415:C:T	-	A164T	ENST00000539777;ENST00000546300;ENST00000271357;ENST00000537209;ENST00000367838;ENST00000367836;ENST00000367835	rs772373290	.	.	22.9	0.999015	0	0.8433	D	1;1;1;1;1;1;1;1	0.81001	D;D;D;D;D;D;D;D	cilium	.	.	.	.		.	0.00034935	1.1671	0.76605	0.45045	-1.5426	1.5139	2.2763	post	NONE	.	.	.
E17-856b	EA	PDGFRA	4:55143557:C:T	+	R357W	ENST00000507166;ENST00000257290	rs1349318035	.	.	34	0.999161	0.011788	0.294	U	0.545468;1	0.81001	N;D	cilium	ECM	.	cell migration	.		.	1	1.0087	0.77536	0.074	-0.10277	1.9401	6.3088	post	NONE	.	.	.
E17-856b	EA	ATP2C1	3:130699479:A:G	+	I633V	ENST00000505330;ENST00000504381;ENST00000507488;ENST00000510168;ENST00000508532;ENST00000533801;ENST00000504948;ENST00000513801;ENST00000328560;ENST00000428331;ENST00000359644;ENST00000422190	rs1014593616	.	.	21.2	0.881116	0.001255	0.39669	N	0.584511;0.584511;0.584511;0.584511;0.584511;0.584511;0.584511;0.584511;0.584511;0.584511;0.584511;0.584511;0.584511	0.31072	N;N;N;N;N;N;N;N;N;N;N;N;N	.	.	.	.	.		.	1	0.96835	0.54424	0.08672	0.32179	3.6736	6.4261	post	NONE	.	.	.
E26-1036	EA	RERE	1:8422875:C:A	-	K590N	ENST00000337907;ENST00000377464;ENST00000476556;ENST00000400908;ENST00000505225	.	.	.	24.7	0.998614	.	.	.	1;1;1;1;1	0.81001	D;D;D;D;D	.	.	.	cell migration	.		.	1	1.1838	0.81038	0.046333	-2.8264	2.0321	7.111	.	ARRESTED	L2 & Below	.	.
E26-1036	EA	KIF20B	10:91477207:T:C	+	L360S	ENST00000260753;ENST00000371728	.	.	.	28.6	0.998757	0.001134	0.40136	N	0.999589;0.999589;0.999589;0.999589	0.47691	D;D;D;D	.	.	cytoskeleton	cell migration	.		.	3.7396e-23	1.0579	1.0585	0.54544	-0.77294	-0.60346	4.1522	.	ARRESTED	L2 & Below	.	.
E26-1036	EA	KATNAL2	18:44627365:G:A	+	E464K	ENST00000245121;ENST00000356157	rs762261015	.	.	27	0.99895	2e-06	0.62929	D	0.999964;0.999964	0.52935	D;D	.	.	cytoskeleton	.	.		.	1.1784e-06	1.1675	0.92697	0.52215	-1.3064	0.42107	2.2928	.	ARRESTED	L2 & Below	.	.
E59-1077	EA	AP1G1	16:71789976:C:T	-	C395Y	ENST00000299980;ENST00000569748;ENST00000393512	rs766277133	42716	0	25.9	0.997137	0	0.8433	D	1;1;1;1;1	0.81001	D;D;D;D;D	.	.	.	.	.		.	0.99998	1.0304	0.60695	0.095868	-0.30271	2.9839	6.0506	pre	.	.	.	.
E59-1077	EA	JMJD6	17:74722514:C:G	-	S15T	ENST00000445478;ENST00000617192;ENST00000397625;ENST00000585429	rs201990497	41338	0	24	0.958023	0	0.8433	D	0.999998;0.999998;0.999998	0.58761	D;D;D	.	.	.	.	.		.	0.93353	1.1147	0.73616	0.13734	-0.89572	1.4782	3.7361	pre	.	.	.	.
E59-1077	EA	LAMA5	20:60888389:C:T	-	C2929Y	ENST00000252999	rs779633595	22912	0	25.1	0.991932	0	0.8433	U	1	0.81001	D	cilium	ECM	.	cell migration	.		.	0.0064742	1.2617	1.0161	0.24162	-6.449	-0.27216	9.4834	pre	.	.	.	.
F07-461	EA	GREB1	2:11775420:C:A	+	F1745L	ENST00000381486;ENST00000234142;ENST00000396123	rs1161030388	42602	0	23.1	0.997943	0	0.8433	D	1;1;1	0.81001	D;D;D	.	.	.	.	.		.	6.6023e-09	1.0379	0.86249	0.35277	-0.69312	1.682	5.6224	pre	.	L2 & Below	.	.
F07-461	EA	DLX6	7:96637081:C:G	+	Q190E	ENST00000518156;ENST00000555308	.	.	.	25.3	0.994898	0	0.8433	D	1;1;1	0.81001	D;D;D	.	.	.	.	.		.	0.92126	1.3822	0.72631	0.079747	-2.2711	1.1694	3.0197	pre	.	L2 & Below	.	.
F07-461	EA	SMAD2	18:45423039:C:T	-	G30E	ENST00000262160;ENST00000402690;ENST00000356825;ENST00000586040;ENST00000591214;ENST00000587269;ENST00000586514;ENST00000587421;ENST00000589877;ENST00000585978	.	.	.	24.7	0.995557	0	0.8433	D	1;1;1;1;1	0.81001	D;D;D;D;D	.	.	.	.	.		.	0.99661	1.0879	0.34999	0.10008	-0.65608	3.6626	4.5657	pre	.	L2 & Below	.	.
F23-948	EA	CGN	1:151491242:A:T	+	K83X	ENST00000505188;ENST00000502442;ENST00000427934;ENST00000271636	rs769631086	42742	0	36	0.995973	0	0.8433	D	1	0.81001	A	.	.	cytoskeleton	.	.		.	1.8942e-31	0.88484	0.98202	0.76162	1.5001	0.16995	1.9276	pre	HYDRO	L1 & Above	.	.
F23-948	EA	ABL1	9:133589839:C:T	+	H45Y	ENST00000372348;ENST00000393293	.	.	.	26	0.997938	0	0.8433	D	0.999977	0.53665	D	.	ECM	cytoskeleton	cell migration	WNT signaling		.	0.99998	1.0338	0.73089	0.068016	-0.47146	2.5581	5.7357	pre	HYDRO	L1 & Above	.	.
F23-948	EA	TFB1M	6:155581522:C:T	-	V227M	ENST00000367166	rs756948388	42766	0	24.8	0.998744	3e-06	0.62929	D	0.999999	0.58761	D	.	.	.	.	.		.	6.3927e-10	0.9824	0.96906	0.91008	0.11512	0.15026	0.33829	pre	HYDRO	L1 & Above	.	.
F25-985	EA	HTT	4:3180044:C:G	+	P1495A	ENST00000355072	.	.	.	25.2	0.995578	0	0.8433	D	1	0.81001	D	cilium	.	cytoskeleton	.	.		.	1	1.0975	0.81188	0.11983	-2.042	2.7799	10.27	pre	HYDRO	.	.	.
F25-985	EA	ELP1	9:111678511:C:T	-	E311K	ENST00000374647	.	.	.	21.3	0.997684	0.001361	0.3931	N	0.969937;1	0.81001	D;D	.	.	.	cell migration	.		.	2.1199e-21	0.99463	1.0085	0.57662	0.067644	-0.07981	3.5421	pre	HYDRO	.	.	.
F25-985	EA	SOWAHB	4:77817778:T:C	-	S409G	ENST00000334306	.	.	.	23.7	0.987255	0.01398	0.28675	U	0.957572	0.26256	N	.	.	.	.	.		.	0.00071474	0.98908	0.93638	0.41137	0.11735	0.46666	2.5514	pre	HYDRO	.	.	.
D76-516	EA	SMO	7:128846046:A:G	+	M326V	ENST00000249373	.	.	.	22.6	0.956017	0	0.8433	D	0.999999	0.58761	D	cilium	.	.	cell migration	.		.	4.2771e-07	0.99108	0.75103	0.45577	0.095242	1.8962	3.0801	pre	HYDRO	L1 & Above	TYPE II CHIARI	DYSGENETIC CC
D76-516	EA	PLOD3	7:100856185:A:C	-	W273G	ENST00000223127	rs1188048097	42748	0	25.4	0.980144	0	0.8433	D	0.999999	0.58761	D	.	ECM	.	.	.		.	6.1305e-13	1.0293	0.97941	0.59411	-0.32274	0.15755	2.5356	pre	HYDRO	L1 & Above	TYPE II CHIARI	DYSGENETIC CC
A03-169	EA	APOB	2:21232634:T:A	-	K2369M	ENST00000233242	.	.	.	23.5	0.99084	0.009204	0.30465	N	0.999962	0.18878	N	.	ECM	.	cell migration	.		yes	1.9234e-16	1.0594	1.101	0.36911	-1.3998	-1.7037	7.2009	pre	ARRESTED	L1 & Above	.	.
A03-169	EA	ITGA6	2:173352324:G:A	+	C737Y	ENST00000409532;ENST00000264107;ENST00000442250;ENST00000458358;ENST00000409080	rs1461070126	.	.	31	0.998108	0	0.8433	D	1;1;1;1;1;1	0.81001	D;D;D;D;D;D	.	ECM	.	cell migration	.		yes	1.9014e-07	0.9189	0.80658	0.37345	0.94517	1.6467	4.5564	pre	ARRESTED	L1 & Above	.	.
A10-263	EA	SMARCA4	19:11141460:G:T	+	G1146V	ENST00000344626;ENST00000643549;ENST00000646693;ENST00000642726;ENST00000646484;ENST00000644737;ENST00000642628;ENST00000643296;ENST00000647230;ENST00000646510;ENST00000429416;ENST00000645460;ENST00000541122;ENST00000589677;ENST00000444061;ENST00000590574;ENST00000413806;ENST00000450717;ENST00000643208;ENST00000642350;ENST00000647268	.	.	.	24.4	0.996036	0.010857	0.2976	N	0.999999;0.999999;0.999999;0.999999;0.999999;0.999999;0.999999;0.999999;0.999999	0.58761	D;D;D;D;D;D;D;D;D	.	.	.	.	WNT signaling		.	1	1.1188	0.40437	0.011662	-1.9956	6.8459	8.4809	pre	HYDRO	L1 & Above	TYPE II CHIARI	HYPOPLASTIC CC
A10-263	EA	EP300	22:41572500:G:T	+	V1677L	ENST00000263253	.	.	.	27.5	0.996557	0.000544	0.43413	D	0.999957	0.52396	D	.	.	.	.	.		.	1	1.4158	0.8429	0.049966	-7.0523	2.0341	9.6471	pre	HYDRO	L1 & Above	TYPE II CHIARI	HYPOPLASTIC CC
A55-1079	EA	DVL1	1:1275803:C:G	-	R229P	ENST00000378891;ENST00000378888	rs766033367	41630	0	20.6	0.614563	0.040148	0.24091	N	0.99957;0.99957	0.47641	D;D	.	.	cytoskeleton	.	WNT signaling		.	3.7313e-06	1.4431	1.1442	0.46872	-4.9719	-1.1276	2.6906	post	HYDRO	L2 & Below	.	.
A55-1079	EA	IFT172	2:27676985:T:C	-	E1192G	ENST00000260570	rs1356192791	.	.	27	0.999064	0	0.8433	D	1	0.81001	D	cilium	.	cytoskeleton	.	.		.	3.2682e-33	0.9157	0.89436	0.61948	1.2732	1.1855	3.7749	post	HYDRO	L2 & Below	.	.
A81-360	EA	ENPP2	8:120606098:C:A	-	M377I	ENST00000259486;ENST00000427067;ENST00000522826;ENST00000075322	rs1452351471	.	.	22.8	0.992295	1e-05	0.62929	D	0.999972;0.999985;0.999985;0.999985	0.54805	D;D;D;D	.	.	.	cell migration	.		yes	0.0027913	1.0067	0.82826	0.28378	-0.071303	1.3825	4.9836	pre	.	L2 & Below	.	.
A81-360	EA	DEAF1	11:691572:C:T	-	V106M	ENST00000382409	rs143376874	42752	0	20.3	0.994242	0.000156	0.4913	N	0.998566;0.999818	0.49394	D;D	.	.	.	.	.		yes	0.00034113	1.0566	0.76708	0.41144	-0.54068	1.4973	2.6888	pre	.	L2 & Below	.	.
B11-474	EA	CRYBG1	6:107001419:G:C	+	K1446N	ENST00000633556;ENST00000369066;ENST00000457437	.	.	.	26.5	0.998512	0.00074	0.42129	D	0.999357;0.995181	0.46766	D;D	.	.	.	.	.		yes	3.5143e-33	1.0616	1.0052	0.80864	-0.90763	-0.056671	1.5018	pre	.	L1 & Above	.	.
B11-474	EA	PTPRS	19:5231497:G:T	-	P660Q	ENST00000587303;ENST00000588012	rs200771602	42720	0	24.1	0.978253	0.00805	0.31046	U	0.70355;0.70355;0.70355;0.70355;0.70355;0.70355;1;1	0.81001	D;D;D;D;D;D;D;D	.	ECM	.	.	.		yes	0.99983	1.2444	0.70443	0.165	-4.5798	3.7772	7.3775	pre	.	L1 & Above	.	.
B27-180	EA	TMEM209	7:129825127:A:C	-	L286V	ENST00000397622;ENST00000462753;ENST00000473456	.	.	.	22.2	0.996904	0	0.8433	D	0.996885;0.996885;0.996885;0.996885	0.43481	D;D;D;D	.	.	.	.	.		.	6.0536e-13	0.93578	0.87969	0.71509	0.52959	0.7462	1.5295	pre	HYDRO	L2 & Below	TYPE I CHIARI	HYPOPLASTIC CC
B27-180	EA	CRB2	9:126132467:G:A	+	G379S	ENST00000359999;ENST00000373631	.	.	.	22.8	0.98602	0.040488	0.24052	N	0.97857;0.97857;0.633209	0.39475	D;D;N	.	.	.	cell migration	.		.	1.4884e-14	1.0172	0.88606	0.65134	-0.25239	1.1068	2.1559	pre	HYDRO	L2 & Below	TYPE I CHIARI	HYPOPLASTIC CC
B32-232	EA	TRAF6	11:36522965:T:C	-	D34G	ENST00000526995;ENST00000348124	.	.	.	22.7	0.993715	0.000172	0.48594	D	0.999844;0.999844	0.4977	D;D	.	.	.	.	.		.	0.99739	0.94303	0.55336	0.045755	0.44709	2.7157	4.1339	pre	HYDRO	L2 & Below	.	.
B32-232	EA	ZIC5	13:100623886:C:G	-	R15T	ENST00000267294	rs755263374	22604	0	23.3	0.900272	.	.	.	0.822701	0.28862	N	.	.	.	.	.		.	0.76534	0.92794	0.82785	0.10941	0.59093	0.96265	2.495	pre	HYDRO	L2 & Below	.	.
B33-265	EA	FGFR1	8:38287389:G:T	-	L90M	ENST00000425967;ENST00000397091;ENST00000447712;ENST00000341462;ENST00000532791;ENST00000397113;ENST00000335922;ENST00000397108;ENST00000525001;ENST00000413133	rs1301127877	.	.	23.3	0.995853	0.001005	0.40652	N	0.807316;0.807316;0.807316;0.807316;0.807316;0.807316;0.807316;0.807316;1;1;1	0.81001	D;D;D;D;D;D;D;D;D;D;D	.	ECM	.	cell migration	.		.	0.99984	1.1227	0.68885	0.094037	-1.4017	2.4852	5.4753	pre	HYDRO	L2 & Below	.	.
B33-265	EA	KDM6A	X:44733204:G:A	+	G66S	ENST00000611820;ENST00000543216;ENST00000382899;ENST00000536777;ENST00000377967;ENST00000621147	rs1345115945	30766	0	34	0.996993	0	0.8433	D	1;1;1;1	0.81001	D;D;D;D	.	.	.	.	WNT signaling		.	1	0.99117	0.63033	0.070167	0.095036	2.946	6.5056	pre	HYDRO	L2 & Below	.	.
B41-468	EA	RAPGEF2	4:160251571:A:G	+	Y302C	ENST00000644474;ENST00000644902;ENST00000264431	rs778129590	42240	0	27	0.997452	0	0.8433	D	1	0.81001	D	.	.	.	cell migration	.		.	1	1.0278	0.64538	0.10939	-0.3779	3.618	7.0578	pre	HYDRO	L2 & Below	.	.
B41-468	EA	PGAP2	11:3846340:A:G	+	M224V	ENST00000396986;ENST00000300730;ENST00000396993;ENST00000464229;ENST00000464906;ENST00000464441;ENST00000396991;ENST00000278243;ENST00000463452;ENST00000479072;ENST00000496834;ENST00000469307	rs1173487235	42768	0	23.3	0.919484	3.7e-05	0.55875	D	0.772641;0.772641;0.772641;0.772641;0.602695;0.602695;0.772641;0.998693;0.998693;0.997076	0.3417	D;D;D;D;D;D;D;N;N;N	.	.	.	.	.		.	0.93451	1.0286	0.81687	0.076514	-0.21121	0.93325	3.0937	pre	HYDRO	L2 & Below	.	.
B44-493	EA	NCK2	2:106498420:G:A	+	G288E	ENST00000233154;ENST00000393349	.	.	.	27.2	0.998299	0	0.8433	D	1;1;1;1	0.81001	D;D;D;D	.	.	.	cell migration	.		.	0.45789	0.949	0.58446	0.20931	0.47099	2.4508	2.7739	pre	.	L2 & Below	.	.
B44-493	EA	ZIC5	13:100622441:C:G	-	G497R	ENST00000267294	rs1228189905	.	.	30	0.998861	.	.	.	1	0.81001	D	.	.	.	.	.		.	0.76534	0.92794	0.82785	0.10941	0.59093	0.96265	2.495	pre	.	L2 & Below	.	.
B47-506	EA	FREM2	13:39265769:T:A	+	S1430T	ENST00000280481	.	.	.	21.6	0.273425	0	0.8433	N	0.999998	0.58761	D	.	ECM	.	.	.		.	3.5958e-11	1.0723	1.058	0.36258	-1.4795	-0.85877	6.0469	pre	HYDRO	L2 & Below	.	.
B47-506	EA	PIBF1	13:73482769:A:G	+	Y530C	ENST00000326291;ENST00000617689	rs1252358927	.	.	33	0.998317	0	0.8433	D	1	0.81001	D	cilium	.	cytoskeleton	.	.		.	1.9044e-11	1.092	1.067	0.51799	-0.8129	-0.45649	3.1645	pre	HYDRO	L2 & Below	.	.
B49-517	EA	C2CD3	11:73809145:T:C	-	Q963R	ENST00000334126;ENST00000313663	rs746972506	42766	0	26.7	0.998817	0	0.8433	D	0.999741;0.999741	0.48716	D;D	cilium	.	cytoskeleton	.	.		.	4.4437e-19	1.0032	0.95306	0.50333	-0.049636	0.53494	4.3999	pre	HYDRO	L2 & Below	.	.
B49-517	EA	SPINT2	19:38774351:A:G	+	Q64R	ENST00000590510;ENST00000301244;ENST00000587090;ENST00000587516;ENST00000592007	rs758352175	42768	0	23.4	0.995872	2.2e-05	0.55875	D	0.996041;0.964943;1	0.81001	D;D;D	.	ECM	.	.	.		.	0.00075147	0.92467	0.77284	0.52344	0.47701	0.99743	1.6149	pre	HYDRO	L2 & Below	.	.
B50-519	EA	HIPK1	1:114515704:G:A	+	R1068H	ENST00000426820;ENST00000626993;ENST00000369558;ENST00000369561;ENST00000369555;ENST00000340480;ENST00000369553	rs373924938	31430	0	26.1	0.999478	1e-06	0.8433	D	1;1;1;1;1;1;1;1;1	0.81001	D;D;D;D;D;D;D;D;D	cilium	.	cytoskeleton	.	.		.	1	1.0177	0.72747	0.038558	-0.22431	2.4799	6.4165	pre	.	L2 & Below	.	.
B50-519	EA	ZIC5	13:100622444:G:A	-	P496S	ENST00000267294	rs758810688	42768	0	32	0.998656	.	.	.	0.999999	0.58761	D	.	.	.	.	.		.	0.76534	0.92794	0.82785	0.10941	0.59093	0.96265	2.495	pre	.	L2 & Below	.	.
B58-543	EA	PCSK5	9:78923635:T:C	+	C1200R	ENST00000545128;ENST00000424854	rs747809656	42436	0	23.3	0.990001	0	0.8433	D	1	0.81001	D	.	.	.	.	.		yes	2.5352e-12	0.96106	0.78003	0.38189	0.62296	2.5652	5.7882	pre	.	L2 & Below	.	.
B58-543	EA	FLRT3	20:14307246:G:A	-	R303C	ENST00000378053;ENST00000341420	rs150799973	42748	0	34	0.999042	0	0.8433	D	1;1;1;1	0.81001	D;D;D;D	.	ECM	.	cell migration	.		yes	0.22014	1.013	0.72146	0.24732	-0.11609	1.8572	3.136	pre	.	L2 & Below	.	.
B60-554	EA	IPMK	10:59956189:G:A	-	S300F	ENST00000373935	rs746395205	42762	0	22	0.996964	0.000498	0.43931	D	0.522085	0.31905	D	.	.	.	.	.		.	0.96258	1.1023	0.85169	0.10497	-0.73069	0.77253	3.6202	.	.	L2 & Below	.	.
B60-554	EA	CHCHD1	10:75542913:C:T	+	Q109X	ENST00000372833	rs1261969246	.	.	36	0.957884	0.097664	0.20016	N	0.998114;0.970723	0.44524	D;D	.	.	.	.	.		.	6.7411e-06	0.97156	0.75479	1.2857	0.12003	0.73016	-0.61776	.	.	L2 & Below	.	.
B63-581	EA	HTT	4:3180083:C:T	+	R1508C	ENST00000355072	rs572039089	42600	0	28.1	0.999164	0	0.8433	D	1	0.81001	D	cilium	.	cytoskeleton	.	.		yes	1	1.0975	0.81188	0.11983	-2.042	2.7799	10.27	pre	.	L2 & Below	.	.
B63-581	EA	DYNC2H1	11:102988518:T:C	+	Y309H	ENST00000648198;ENST00000375735;ENST00000334267;ENST00000649997;ENST00000650373;ENST00000398093	rs758732447	42470	0	22.6	0.962268	0.099599	0.02534	U	0.999864;0.999864;0.999864	0.50061	D;D;D	cilium	.	cytoskeleton	.	.		yes	1.1366e-44	1.0359	0.94285	0.4929	-0.73159	0.90927	7.115	pre	.	L2 & Below	.	.
B64-587	EA	MED1	17:37563880:T:C	-	S1532G	ENST00000300651	.	.	.	25.1	0.996704	.	.	.	0.955467;1	0.81001	D;D	.	.	.	.	.		yes	1	0.86801	0.79168	0.037292	1.8332	2.1391	6.5332	pre	.	L2 & Below	.	.
B64-587	EA	TENM4	11:78523338:C:T	-	G603R	ENST00000278550	rs371427024	19376	0	25.4	0.999475	0	0.8433	D	1	0.81001	D	.	.	.	.	.		yes	1	0.88371	0.81092	0.10454	2.384	2.7323	8.5116	pre	.	L2 & Below	.	.
B65-591	EA	SALL1	16:51172901:C:T	-	A1078T	ENST00000440970;ENST00000251020;ENST00000570206	rs369781491	42766	0	20.3	0.688183	0.024563	0.26239	N	0.978516;0.993019;1;1	0.81001	D;D;D;D	.	.	.	.	WNT signaling		.	0.99971	1.0359	0.92546	0.062296	-0.50397	0.72174	4.9235	pre	.	L1 & Above	.	.
B65-591	EA	SPECC1L	22:24717337:C:T	+	T130I	ENST00000437398;ENST00000421374;ENST00000314328;ENST00000541492;ENST00000440893	rs750510935	42768	0	23.9	0.996647	0.000123	0.49741	D	0.89126;0.89126;0.89126	0.35958	D;D;D	.	.	cytoskeleton	.	.		.	0.85887	1.0089	0.81756	0.20043	-0.10566	1.5985	5.489	pre	.	L1 & Above	.	.
B66-592	EA	PLOD3	7:100855567:G:T	-	A365D	ENST00000223127	.	.	.	22.3	0.826914	0.000612	0.42945	D	0.794997	0.34436	D	.	ECM	.	.	.		.	6.1305e-13	1.0293	0.97941	0.59411	-0.32274	0.15755	2.5356	pre	.	L2 & Below	.	.
B66-592	EA	ZNRF3	22:29440813:G:T	+	V227F	ENST00000544604;ENST00000402174;ENST00000406323	rs757477292	42608	0	27.2	0.996504	0	0.8433	D	1;1;1;1	0.81001	D;D;D;D	.	.	.	.	WNT signaling		.	0.98884	1.1611	0.88257	0.1283	-1.967	0.97519	4.5103	pre	.	L2 & Below	.	.
B76-640	EA	BCL10	1:85736490:C:T	-	E53K	ENST00000648566;ENST00000370580;ENST00000620248	.	.	.	24.9	0.999277	0	0.8433	D	1;1	0.81001	D;D	.	.	cytoskeleton	.	.		.	0.33709	1.1552	0.64772	0.23217	-0.8183	1.3912	2.0883	pre	HYDRO	L2 & Below	TYPE II CHIARI	DYSGENETIC CC
B76-640	EA	JARID2	6:15496886:A:G	+	E477G	ENST00000341776;ENST00000397311	rs1330588899	42358	0	23.1	0.997302	0.004525	0.33648	N	0.950034;0.983438;0.950034	0.40014	D;D;D	.	.	.	.	.		.	0.99999	1.1473	0.73053	0.089409	-2.1161	2.6866	6.3101	pre	HYDRO	L2 & Below	TYPE II CHIARI	DYSGENETIC CC
B77-642	EA	CALR	19:13050950:A:T	+	I161F	ENST00000316448;ENST00000588454	.	.	.	31	0.988908	0	0.8433	D	1	0.81001	D	.	ECM	.	cell migration	.		.	0.89133	1.3356	0.94551	0.14702	-2.5524	0.29064	3.5706	pre	HYDRO	L2 & Below	.	.
B77-642	EA	AR	X:66931332:G:C	+	Q658H	ENST00000612452;ENST00000396044;ENST00000374690;ENST00000396043	.	.	.	20.2	0.985419	0.001038	0.40562	N	0.67033;0.67033;0.67033	0.3037	N;N;N	.	.	.	.	.		.	0.98837	1.0882	0.81558	0.11254	-0.83775	1.2272	4.2459	pre	HYDRO	L2 & Below	.	.
B87-728	EA	PTCH1	9:98232096:T:C	-	S616G	ENST00000331920;ENST00000418258;ENST00000421141;ENST00000437951;ENST00000430669;ENST00000429896;ENST00000375274;ENST00000375271	rs1131690983	.	.	23.4	0.994347	0	0.8433	D	1;1;1;1;1;1;1	0.81001	D;D;D;D;D;D;D	cilium	ECM	.	.	.		.	1	1.2513	0.83764	0.015809	-3.7582	1.6774	7.2534	pre	HYDRO	.	.	.
B87-728	EA	KIAA0586	14:58925264:G:A	+	c.1815+1.	ENST00000354386;ENST00000556134;ENST00000619722;ENST00000619416;ENST00000423743;ENST00000261244	.	.	.	24.7	0.993697	.	.	.	1;1;1;1	0.81001	D;D;D;D	cilium	.	cytoskeleton	.	.		.	5.1344e-16	1.0022	0.96221	0.54417	-0.028277	0.37111	3.4356	pre	HYDRO	.	.	.
C03-735	EA	TMEM209	7:129821488:C:A	-	M365I	ENST00000397622;ENST00000462753;ENST00000473456	rs764825753	.	.	22.8	0.979991	0	0.8433	D	0.999947;0.999947;0.999877;0.999877	0.51968	D;D;D;D	.	.	.	.	.		.	6.0536e-13	0.93578	0.87969	0.71509	0.52959	0.7462	1.5295	pre	HYDRO	L1 & Above	.	.
C03-735	EA	DACT1	14:59113719:T:C	+	I793T	ENST00000556859;ENST00000395153;ENST00000335867;ENST00000541264	.	.	.	21.3	0.961327	0.347562	0.13867	N	1;1;1;1;1	0.08975	N;N;N;N;N	.	.	.	.	WNT signaling		.	0.40017	1.0608	1.0695	0.22207	-0.69862	-0.52676	3.4206	pre	HYDRO	L1 & Above	.	.
C07-749	EA	RC3H1	1:173933176:G:A	-	T589M	ENST00000258349;ENST00000367696;ENST00000367694	rs781396606	42766	0	22.8	0.996951	0.000166	0.48594	D	0.829913;0.829913;0.829913	0.28773	N;N;N	.	.	.	.	.		.	0.99309	0.86438	0.68619	0.17713	1.5889	2.7947	6.2762	pre	HYDRO	L2 & Below	.	.
C07-749	EA	EP300	22:41489046:C:G	+	A13G	ENST00000263253	rs767107086	.	.	29.3	0.997288	0.032142	0.25069	N	0.999919	0.51042	D	.	.	.	.	.		.	1	1.4158	0.8429	0.049966	-7.0523	2.0341	9.6471	pre	HYDRO	L2 & Below	.	.
C19-810	EA	COBL	7:51085253:C:A	-	V1271L	ENST00000431948;ENST00000445054;ENST00000265136;ENST00000395542	.	.	.	22.5	0.994433	0.534881	0.11598	N	0.84727;0.84727	0.35163	D;D	.	.	cytoskeleton	.	.		.	0.0039121	1.0113	1.0539	0.29505	-0.15788	-0.52133	4.3361	pre	HYDRO	L2 & Below	.	.
C19-810	EA	RPGRIP1L	16:53698895:T:G	-	Q377P	ENST00000262135;ENST00000647211;ENST00000621565;ENST00000379925;ENST00000563746;ENST00000564374	rs753220720	.	.	29.6	0.994706	6e-06	0.62929	D	0.993388;0.993388;0.993388;0.993388	0.41923	D;D;D;D	cilium	.	cytoskeleton	.	.		.	4.083e-31	1.0001	1.0116	0.76685	-0.0013097	-0.10819	1.8627	pre	HYDRO	L2 & Below	.	.
C21-820	EA	BARD1	2:215645751:C:G	-	A283P	ENST00000260947;ENST00000617164	rs923851371	.	.	22	0.997356	0.011453	0.29527	N	0.983028;0.983028	0.39963	D;D	.	.	.	.	.		yes	1.3777e-24	1.1146	1.0757	1.028	-1.1188	-0.54844	-0.15341	pre	HYDRO	L2 & Below	.	.
C21-820	EA	SMARCC1	3:47747971:C:G	-	R323P	ENST00000254480	rs769789233	39580	0	22.8	0.989124	7e-06	0.62929	D	1	0.08975	N	.	.	.	.	.		yes	1	0.97946	0.72072	0.044984	0.23757	2.4466	7.2271	pre	HYDRO	L2 & Below	.	.
C27-844	EA	TFB1M	6:155606369:A:C	-	S197A	ENST00000367166	.	.	.	24.7	0.994554	3e-06	0.62929	D	0.999999	0.58761	D	.	.	.	.	.		.	6.3927e-10	0.9824	0.96906	0.91008	0.11512	0.15026	0.33829	pre	ARRESTED	.	.	.
C27-844	EA	NF1	17:29587401:T:C	+	I1482T	ENST00000358273;ENST00000356175;ENST00000456735	rs746994734	42764	0	25.5	0.998311	0	0.8433	D	1;1	0.81001	D;D	.	ECM	.	cell migration	.		.	0.90175	0.93806	0.52127	0.21503	1.1207	6.5427	8.7339	pre	ARRESTED	.	.	.
C30-852	EA	GLI2	2:121742174:A:C	+	H604P	ENST00000452319;ENST00000361492	rs756664261	42752	0	20.4	0.522361	0.000147	0.4913	D	0.675687;0.675687;0.675687	0.33185	D;D;D	cilium	.	cytoskeleton	.	.		yes	0.97303	0.95532	0.9261	0.17709	0.74337	0.8168	5.4362	pre	HYDRO	L2 & Below	.	.
C30-852	EA	EP300	22:41574622:C:T	+	L2303F	ENST00000263253	rs144787962	.	.	27.7	0.990168	0.000717	0.42254	D	0.99177	0.41471	D	.	.	.	.	.		yes	1	1.4158	0.8429	0.049966	-7.0523	2.0341	9.6471	pre	HYDRO	L2 & Below	.	.
C32-857	EA	HSPG2	1:22201466:A:G	-	V1111A	ENST00000374695	rs1368483573	40256	0	25.8	0.997304	0.002812	0.359	N	0.998657	0.45228	D	.	ECM	.	.	.		yes	1.0376e-19	1.0513	0.93887	0.34121	-1.39	1.1367	9.2302	pre	HYDRO	L1 & Above	.	.
C32-857	EA	LBX2	2:74726520:C:T	-	E49K	ENST00000377566	.	19278	0	28	0.999147	0.000289	0.46274	D	0.99945;1;1	0.81001	D;D;D	.	.	.	.	.		yes	0.0058839	0.96032	1.0412	0.64067	0.23392	-0.15797	0.83201	pre	HYDRO	L1 & Above	.	.
C41-1014	EA	HTT	4:3221984:C:T	+	L2440F	ENST00000355072	.	.	.	26.3	0.998898	1e-06	0.8433	D	1	0.81001	D	cilium	.	cytoskeleton	.	.		.	1	1.0975	0.81188	0.11983	-2.042	2.7799	10.27	pre	HYDRO	L1 & Above	TYPE II CHIARI	.
C41-1014	EA	BAG6	6:31619526:A:C	-	D5E	ENST00000375976;ENST00000211379;ENST00000375964;ENST00000362049;ENST00000439687;ENST00000437771;ENST00000435080;ENST00000434444;ENST00000452994;ENST00000456622;ENST00000428326;ENST00000451898;ENST00000433828;ENST00000424480;ENST00000424176;ENST00000441054;ENST00000456286;ENST00000454165	.	.	.	22.5	0.994792	0.000398	0.4496	D	0.979211;0.979211;0.979211;0.979211;0.979211;0.979211	0.25197	N;N;N;N;N;N	.	.	.	.	.		.	1	0.92197	0.70766	0.076118	0.98958	2.7197	6.2062	pre	HYDRO	L1 & Above	TYPE II CHIARI	.
D78-565	EA	B9D1	17:19246769:G:A	-	R160C	ENST00000261499	rs182767811	42712	0	26.5	0.999163	0	0.8433	D	1;1;1;1;1;1	0.81001	D;D;D;D;D;D	cilium	.	cytoskeleton	.	.		yes	0.0028034	1.1069	0.97435	0.48209	-0.58165	0.10157	1.6931	pre	HYDRO	L1 & Above	.	.
D78-565	EA	SALL4	20:50408055:G:A	-	L323F	ENST00000217086;ENST00000395997	rs1278551972	42698	0	23.8	0.998282	0.001199	0.39899	N	0.986908;0.996678;1	0.81001	D;D;D	.	.	.	.	.		yes	0.99997	1.1846	0.87791	0	-2.3851	1.075	5.0361	pre	HYDRO	L1 & Above	.	.
D81-607	EA	GLI3	7:42005370:T:C	-	N1101D	ENST00000395925;ENST00000479210	rs375942559	.	.	24	0.995204	0	0.8433	D	0.990708	0.41217	D	cilium	.	cytoskeleton	cell migration	WNT signaling		.	0.99999	1.1247	0.95301	0.092871	-2.0246	0.5222	6.1678	pre	HYDRO	L2 & Below	.	.
D81-607	EA	ALX1	12:85677389:A:G	+	H89R	ENST00000316824	rs75478848	42768	0	22.6	0.995203	0	0.8433	D	1	0.81001	D	.	.	.	cell migration	.		.	0.17618	1.0376	0.9802	0.2654	-0.24946	0.09612	2.6427	pre	HYDRO	L2 & Below	.	.
D86-646	EA	FOLR2	11:71931986:C:G	+	L75V	ENST00000449475;ENST00000298223;ENST00000619261;ENST00000454954;ENST00000541003;ENST00000539412;ENST00000536778;ENST00000535625;ENST00000321324;ENST00000538353	.	.	.	23.4	0.994536	0.000904	0.41128	D	0.734344;0.734344;0.734344	0.33753	D;D;D	.	.	.	.	.		.	5.4816e-06	0.96637	0.97166	0.8191	0.19392	0.12302	0.55566	pre	ARRESTED	L2 & Below	.	.
D86-646	EA	SEC23A	14:39555069:T:A	-	D242V	ENST00000537403;ENST00000307712;ENST00000545328	.	.	.	25.5	0.987662	0	0.8433	D	1;1;1;1;1	0.81001	D;D;D;D;D	.	.	.	.	.		.	1.0698e-11	0.9435	0.75554	0.53439	0.5071	1.785	3.0095	pre	ARRESTED	L2 & Below	.	.
E02-715	EA	SNX1	15:64429111:C:G	+	L500V	ENST00000560829;ENST00000261889;ENST00000559844;ENST00000561026;ENST00000560861	rs1297583321	42762	0	26	0.996449	3e-06	0.62929	D	0.99997;0.999982;0.999982;0.999982;0.999982	0.54805	D;D;D;D;D	.	.	.	.	.		yes	0.93179	0.96161	0.87082	0.16346	0.32571	0.80383	4.2873	pre	HYDRO	L1 & Above	.	.
E02-715	EA	NUP50	22:45567545:G:A	+	R45H	ENST00000347635;ENST00000407019;ENST00000424634;ENST00000430547;ENST00000396096;ENST00000422489	rs373097033	42764	0	27	0.999208	0	0.8433	D	1;1;1;1	0.81001	D;D;D;D	.	.	.	.	.		yes	0.28337	1.2013	1.0127	0.23937	-1.5881	-0.072815	2.8813	pre	HYDRO	L1 & Above	.	.
E14-829	EA	TENM4	11:78523338:C:T	-	G603R	ENST00000278550	rs371427024	19376	0	25.4	0.999475	0	0.8433	D	1	0.81001	D	.	.	.	.	.		.	1	0.88371	0.81092	0.10454	2.384	2.7323	8.5116	pre	HYDRO	L2 & Below	.	.
E14-829	EA	APOB	2:21252533:C:T	-	R532Q	ENST00000233242;ENST00000399256	rs753831464	42766	0	24.4	0.999535	2.6e-05	0.55875	D	0.999677;0.999677	0.48205	D;D	.	ECM	.	cell migration	.		.	1.9234e-16	1.0594	1.101	0.36911	-1.3998	-1.7037	7.2009	pre	HYDRO	L2 & Below	.	.
E19-867	EA	LAMC1	1:183095284:A:G	+	N944S	ENST00000258341	rs570125845	42768	0	21.6	0.992464	1e-06	0.8433	D	0.999767	0.48888	D	.	ECM	.	cell migration	.		.	1	1.0644	0.85345	0.11325	-0.9441	1.5804	7.3252	pre	HYDRO	L2 & Below	.	.
E19-867	EA	F2R	5:76028874:C:T	+	S275F	ENST00000319211	rs1230139499	.	.	23.4	0.99761	0.000589	0.43095	D	0.964928	0.38436	D	.	.	.	cell migration	.		.	0.0084678	0.76618	0.77517	0.45423	1.8063	1.1936	1.6779	pre	HYDRO	L2 & Below	.	.
E67-1135	EA	GLMN	1:92730115:A:C	-	L432X	ENST00000370360;ENST00000495852	.	.	.	39	0.989467	4.7e-05	0.53742	D	1;1	0.81001	A;A	.	.	.	.	.		.	1.1537e-12	1.0189	0.8401	0.64853	-0.14711	0.9544	2.0221	pre	HYDRO	L1 & Above	TYPE II CHIARI	.
E67-1135	EA	RAD9A	11:67163273:G:C	+	R179P	ENST00000307980;ENST00000544620	.	.	.	28.2	0.997859	0	0.8433	D	0.999999	0.58761	D	.	.	.	.	.		.	4.0279e-06	1.2466	1.0012	0.63549	-1.9563	-0.0066543	1.4053	pre	HYDRO	L1 & Above	TYPE II CHIARI	.
E68-1136	EA	ACVR1B	12:52370246:A:G	+	Y156C	ENST00000257963;ENST00000541224;ENST00000426655;ENST00000415850;ENST00000542485	rs768155033	42768	0	25.6	0.997993	0	0.8433	D	1;1;1;1;1	0.81001	D;D;D;D;D	.	.	.	cell migration	.		.	0.99969	0.93591	0.46683	0.036324	0.55354	3.3735	4.6855	pre	HYDRO	.	TYPE II CHIARI	.
E68-1136	EA	PYGO1	15:55839020:G:A	-	S154L	ENST00000302000;ENST00000645724;ENST00000563719	.	.	.	22.8	0.992889	0.061759	0.22148	N	0.680359;0.680359	0.30284	N;N	.	.	.	.	WNT signaling		.	0.98683	1.0754	1.0203	0	-0.54195	-0.1089	3.3532	pre	HYDRO	.	TYPE II CHIARI	.
E87-244	EA	FREM2	13:39433541:G:A	+	G2445S	ENST00000280481	rs760298831	42768	0	32	0.998421	0	0.8433	D	1	0.81001	D	.	ECM	.	.	.		.	3.5958e-11	1.0723	1.058	0.36258	-1.4795	-0.85877	6.0469	pre	HYDRO	L1 & Above	TYPE II CHIARI	DYSGENETIC CC
E87-244	EA	FLRT3	20:14306813:G:A	-	P447L	ENST00000378053;ENST00000341420	rs766468718	42748	0	23.8	0.943886	0	0.8433	D	1;1;1;1	0.81001	D;D;D;D	.	ECM	.	cell migration	.		.	0.22014	1.013	0.72146	0.24732	-0.11609	1.8572	3.136	pre	HYDRO	L1 & Above	TYPE II CHIARI	DYSGENETIC CC
F02-266	EA	SETD2	3:47098357:T:C	-	Y2306C	ENST00000409792	rs773305513	42768	0	30	0.997775	7.7e-05	0.52346	D	0.999998	0.58761	D	.	.	.	cell migration	.		.	1	0.97353	0.76432	0.13162	0.45176	3.0459	8.299	pre	HYDRO	L1 & Above	.	.
F02-266	EA	USP7	16:8987896:G:A	-	R1090C	ENST00000344836;ENST00000381886	rs1245063609	.	.	35	0.999398	0	0.8433	D	1;1;1	0.81001	D;D;D	.	.	.	.	.		.	1	1.2042	0.36226	0.012958	-2.4429	5.648	8.0351	pre	HYDRO	L1 & Above	.	.
F06-423	EA	IFT57	3:107937460:C:A	-	G139V	ENST00000264538	rs778518817	37518	0	26.2	0.997941	0	0.8433	D	1	0.81001	D	cilium	.	cytoskeleton	.	.		.	3.3347e-10	1.0216	0.94397	0.73878	-0.1555	0.30188	1.1948	pre	.	L2 & Below	.	.
F06-423	EA	PAX1	20:21686391:T:G	+	V14G	ENST00000398485;ENST00000613128	rs1234701321	.	.	22.3	0.822052	.	.	.	0.981759	0.39813	D	.	.	.	.	.		.	0.70019	1.2827	1.1298	0.15818	-2.4351	-0.75795	2.7738	pre	.	L2 & Below	.	.
F16-805	EA	CASP9	1:15819467:G:A	-	R408W	ENST00000333868;ENST00000348549;ENST00000375890	rs368949486	42730	0	29.6	0.999018	.	.	.	0.999999;0.999972;0.999989;1	0.81001	D;D;D;D	.	.	.	.	.		.	7.3826e-06	0.97005	0.99511	0.58845	0.23177	0.026941	1.6488	pre	HYDRO	L2 & Below	.	.
F16-805	EA	VCL	10:75832518:A:G	+	E177G	ENST00000211998;ENST00000372755	.	.	.	33	0.999154	0	0.8433	D	1;1;1	0.81001	D;D;D	.	.	cytoskeleton	cell migration	.		.	0.046788	0.87759	0.69758	0.25352	1.4563	2.7082	5.1404	pre	HYDRO	L2 & Below	.	.
F21-872	EA	DYNC2H1	11:103124154:A:G	+	T3402A	ENST00000375735;ENST00000649997;ENST00000650373;ENST00000398093	rs757061327	.	.	33	0.998877	0	0.8433	D	1;1;1	0.81001	D;D;D	cilium	.	cytoskeleton	.	.		.	1.1366e-44	1.0359	0.94285	0.4929	-0.73159	0.90927	7.115	pre	HYDRO	L2 & Below	.	.
F21-872	EA	RPGRIP1L	16:53636079:C:A	-	G1286V	ENST00000262135;ENST00000647211;ENST00000621565;ENST00000379925;ENST00000563746	rs755820734	42744	0	24.4	0.996734	4e-05	0.55875	D	0.999997;0.999997;0.999997	0.58761	D;D;D	cilium	.	cytoskeleton	.	.		.	4.083e-31	1.0001	1.0116	0.76685	-0.0013097	-0.10819	1.8627	pre	HYDRO	L2 & Below	.	.
F26-1011	EA	FDFT1	8:11689169:A:G	+	Y341C	ENST00000538689;ENST00000618539;ENST00000615631;ENST00000623368;ENST00000220584;ENST00000443614;ENST00000525900;ENST00000528812;ENST00000622850;ENST00000530664;ENST00000525954;ENST00000528643;ENST00000525777	rs968917513	42766	0	34	0.997484	0	0.8433	D	1;1;1;1;1;1;1;1	0.81001	D;D;D;D;D;D;D;D	.	.	.	.	.		.	4.0998e-15	2.0011	1.707	1.0972	-7.2961	-3.884	-0.39398	pre	ARRESTED	L2 & Below	TYPE II CHIARI	.
F26-1011	EA	CDK20	9:90585743:G:A	-	R150X	ENST00000336654;ENST00000375883;ENST00000375871;ENST00000605159;ENST00000325303	rs773649314	42750	0	38	0.998482	0.00017	0.48594	D	1;1;1;1	0.81001	A;A;A;A	cilium	.	.	.	.		.	5.9487e-14	1.1871	1.1834	1.1332	-1.3766	-0.93971	-0.50527	pre	ARRESTED	L2 & Below	TYPE II CHIARI	.
F30-1030	EA	TULP3	12:3048477:C:G	+	P399R	ENST00000544943;ENST00000448120;ENST00000397132	rs777941550	42724	0	22.4	0.967722	0	0.8433	D	1;1;1;1	0.81001	D;D;D;D	cilium	.	cytoskeleton	.	.		.	1.7488e-06	1.06	0.9579	0.55293	-0.47795	0.25717	2.0088	pre	ARRESTED	L2 & Below	.	.
F30-1030	EA	PLXNB2	22:50719005:T:A	-	E1363V	ENST00000359337;ENST00000449103	.	.	.	28.2	0.993665	8e-06	0.62929	D	1;1	0.81001	D;D	.	.	.	cell migration	.		.	0.99234	1.1677	0.72992	0.18991	-3.1686	3.3625	7.1022	pre	ARRESTED	L2 & Below	.	.
F37-1064	EA	MIB2	1:1560980:G:A	+	V422M	ENST00000520777;ENST00000355826;ENST00000518681;ENST00000505820;ENST00000378712;ENST00000504599	rs1406677488	.	.	28.4	0.998424	0.000178	0.48594	D	0.999808;0.999808;0.92384;0.999808;0.998885;0.999808;0.999808;0.999858;1;1	0.81001	D;D;D;D;D;D;D;D;D;D	.	.	.	.	.		.	2.8024e-07	1.2394	0.93326	0.42234	-3.3591	0.62299	3.5903	pre	HYDRO	L1 & Above	TYPE II CHIARI	DYSGENETIC CC
F37-1064	EA	SPTAN1	9:131395594:G:A	+	R2472H	ENST00000372731;ENST00000630804;ENST00000372739;ENST00000358161;ENST00000630866	rs375016371	42768	0	29	0.999214	0	0.8433	D	1;1;1	0.81001	D;D;D	.	.	cytoskeleton	.	.		.	1	1.0686	0.5815	0.055885	-1.2504	5.523	10.467	pre	HYDRO	L1 & Above	TYPE II CHIARI	DYSGENETIC CC
G01-1141	EA	NDST1	5:149907583:G:A	+	R244H	ENST00000523767;ENST00000261797	rs545657188	.	.	22.4	0.999419	1.9e-05	0.62929	D	0.998174;0.998174	0.44592	D;D	.	.	.	.	.		.	0.99995	1.0102	0.64759	0.072234	-0.12592	2.9238	5.5405	pre	.	L2 & Below	.	.
G01-1141	EA	TSC2	16:2115578:A:G	+	Y553C	ENST00000219476;ENST00000643088;ENST00000643946;ENST00000382538;ENST00000642936;ENST00000401874;ENST00000644335;ENST00000646388;ENST00000439673;ENST00000350773;ENST00000644329;ENST00000644043;ENST00000642797;ENST00000642561;ENST00000568454	rs1319281731	42766	0	23	0.990056	0.064647	0.21937	N	0.982427;0.982427;0.982427;0.982427;0.982427;0.982427;0.982427	0.24964	N;N;N;N;N;N;N	.	.	.	.	WNT signaling		.	1	1.482	1.0284	0.023406	-8.3918	-0.33027	8.3653	pre	.	L2 & Below	.	.
G14-408	EA	HSPG2	1:22207192:G:C	-	T652S	ENST00000374695	rs754926732	.	.	26.1	0.996127	0.00096	0.40932	D	0.999998	0.58761	D	.	ECM	.	.	.		.	1.0376e-19	1.0513	0.93887	0.34121	-1.39	1.1367	9.2302	pre	.	L2 & Below	.	.
G14-408	EA	PTPRS	19:5221050:A:G	-	M1139T	ENST00000587303;ENST00000592099;ENST00000588012;ENST00000262963;ENST00000353284	rs914037320	.	.	22	0.45227	0.060625	0.22233	U	0.995009;0.99734;0.991739;0.995009;0.995009;0.995009;0.991739;0.99734	0.23991	N;N;N;N;N;N;N;N	.	ECM	.	.	.		.	0.99983	1.2444	0.70443	0.165	-4.5798	3.7772	7.3775	pre	.	L2 & Below	.	.
G13-556	EA	SEC24B	4:110433201:G:A	+	R652H	ENST00000504968;ENST00000399100;ENST00000265175	rs763875158	42602	0	23.4	0.998931	1e-06	0.8433	D	1;1;1	0.81001	D;D;D	.	.	.	.	.		.	1	0.94338	0.86342	0.098206	0.69492	1.2338	6.5318	pre	HYDRO	L1 & Above	.	.
G13-556	EA	MEGF8	19:42839364:G:A	+	G246R	ENST00000334370;ENST00000251268	rs367866745	42448	0	25.7	0.998074	.	.	.	0.999879;0.999994	0.58761	D;D	cilium	.	.	cell migration	.		.	1.9329e-05	0.96384	0.76319	0.2759	0.76825	3.4785	7.5574	pre	HYDRO	L1 & Above	.	.
G23-582	EA	HIPK1	1:114515940:A:G	+	T1147A	ENST00000426820;ENST00000626993;ENST00000369558;ENST00000369561;ENST00000369555;ENST00000340480;ENST00000369553	rs774661494	42768	0	22.4	0.864931	5.7e-05	0.53742	D	0.834174;0.834174;0.834174;0.834174;0.834174;0.834174;0.834174;0.834174;0.834174	0.34964	D;D;D;D;D;D;D;D;D	cilium	.	cytoskeleton	.	.		.	1	1.0177	0.72747	0.038558	-0.22431	2.4799	6.4165	pre	.	L2 & Below	.	.
G23-582	EA	DVL3	3:183884030:G:A	+	E294K	ENST00000649964;ENST00000313143;ENST00000431765	rs755336198	42712	0	29.7	0.999345	0	0.8433	D	1;1;1	0.81001	D;D;D	.	.	.	.	WNT signaling		.	0.38544	0.94635	0.70497	0.22458	0.59598	2.3193	4.0116	pre	.	L2 & Below	.	.
G25-537	EA	GLI2	2:121732586:G:C	+	R423S	ENST00000452319;ENST00000361492	.	.	.	22.9	0.98186	0.000101	0.51296	D	0.918839;0.918839;0.918839	0.36617	D;D;D	cilium	.	cytoskeleton	.	.		.	0.97303	0.95532	0.9261	0.17709	0.74337	0.8168	5.4362	pre	.	L2 & Below	.	.
G25-537	EA	ELP1	9:111656276:A:G	-	I936T	ENST00000374647;ENST00000537196	rs199617267	42760	0	28.8	0.998734	0	0.8433	D	0.999971;0.999971	0.53665	D;D	.	.	.	cell migration	.		.	2.1199e-21	0.99463	1.0085	0.57662	0.067644	-0.07981	3.5421	pre	.	L2 & Below	.	.
D77-561	EA	MARCKS	6:114179003:C:A	+	P28T	ENST00000612661	rs745621515	.	.	26.1	0.998001	0	0.8433	D	1	0.81001	D	.	.	cytoskeleton	.	.		.	0.32648	0.87013	0.92315	0.23428	0.79677	0.28987	1.466	pre	HYDRO	L2 & Below	TYPE II CHIARI	DYSGENETIC CC
A01-055	EA	NUAK2	1:205273576:C:T	-	V341M	ENST00000367157	.	.	.	25.6	0.999047	0.001045	0.40475	N	0.990715	0.4122	D	.	.	.	.	.		yes	4.9899e-05	0.96311	0.83146	0.46638	0.36793	1.1823	2.4015	.	.	L2 & Below	.	.
B07-440	EA	BMP2	20:6759428_6759429delinsCC	+	S295P	ENST00000378827	.	.	.	23.6	0.988165	0	0.8433	D	0.999666	0.48141	D	.	.	.	cell migration	WNT signaling	in cis	.	0.98799	1.0639	0.79205	0	-0.49696	1.1385	3.385	pre	HYDRO	L1 & Above	.	.
A57-1091	EA	PCSK5	9:78973833:C:T	+	Q1860X	ENST00000545128;ENST00000424854	.	.	.	36	0.963309	.	.	.	0.999999	0.08975	N	.	.	.	.	.		.	2.5352e-12	0.96106	0.78003	0.38189	0.62296	2.5652	5.7882	pre	HYDRO	L2 & Below	TYPE II CHIARI	HYPOPLASTIC CC
A71-193	EA	NCKAP1	2:183847598:G:T	-	R393S	ENST00000361354;ENST00000360982	rs557066776	.	.	26.2	0.998358	0	0.8433	D	1;1	0.81001	D;D	.	.	cytoskeleton	cell migration	.		yes	1	0.98	0.50127	0	0.22117	4.2701	7.5981	pre	HYDRO	L2 & Below	.	.
A79-287	EA	SNX2	5:122163304:T:A	+	I491N	ENST00000379516;ENST00000514949	.	.	.	23.7	0.993936	3e-06	0.62929	D	1;1	0.81001	D;D	.	.	.	.	.		.	0.98462	1.0671	0.89703	0.13198	-0.50034	0.59601	4.4283	pre	HYDRO	L2 & Below	TYPE II CHIARI	DYSGENETIC CC
A82-378	EA	FZD7	2:202900578:A:G	+	D403G	ENST00000286201	rs1488988626	.	.	35	0.996025	1e-06	0.8433	D	1	0.81001	D	.	.	.	.	WNT signaling		.	0.08835	1.2068	0.70122	0.28799	-2.1447	2.0326	2.7492	pre	.	L1 & Above	.	.
A88-393	EA	ALX1	12:85677389:A:G	+	H89R	ENST00000316824	rs75478848	42768	0	22.6	0.995203	0	0.8433	D	1	0.81001	D	.	.	.	cell migration	.		yes	0.17618	1.0376	0.9802	0.2654	-0.24946	0.09612	2.6427	pre	.	L2 & Below	.	.
B04-422	EA	LAMC1	1:183086457:G:C	+	E523Q	ENST00000258341	rs1404510252	.	.	21.2	0.964019	0.000533	0.43581	D	0.963776	0.38368	D	.	ECM	.	cell migration	.		.	1	1.0644	0.85345	0.11325	-0.9441	1.5804	7.3252	pre	.	L2 & Below	.	.
B12-475	EA	APOB	2:21231357:C:A	-	A2795S	ENST00000233242	.	.	.	23	0.995756	0.000246	0.46924	D	0.720256	0.3361	D	.	ECM	.	cell migration	.		.	1.9234e-16	1.0594	1.101	0.36911	-1.3998	-1.7037	7.2009	pre	HYDRO	L2 & Below	TYPE II CHIARI	HYPOPLASTIC CC
B28-184	EA	BRD1	22:50191702:C:T	-	E617K	ENST00000216267;ENST00000404034;ENST00000404760;ENST00000457780	rs754872014	42768	0	24.4	0.998345	8e-06	0.62929	D	1;1;1;1;1;1	0.81001	D;D;D;D;D;D	.	.	.	.	.		yes	0.99949	1.1674	0.70801	0.12432	-2.3392	2.7601	5.6373	pre	HYDRO	L1 & Above	TYPE II CHIARI	HYPOPLASTIC CC
B30-221	EA	CLUAP1	16:3573213:G:A	+	D257N	ENST00000576634;ENST00000574369;ENST00000341633;ENST00000571025;ENST00000572600;ENST00000574551	.	.	.	23.5	0.996467	0.00086	0.4144	D	0.899137;0.899137;0.899137;0.964122;0.964122;0.964122	0.38388	D;D;D;D;D;D	cilium	.	cytoskeleton	.	.		.	0.0004184	1.0523	0.99168	0.40242	-0.38008	0.044918	2.7604	pre	NONE	mixed (L1-L2)	.	.
B31-222	EA	ITGA3	17:48158729:G:A	+	R959Q	ENST00000320031;ENST00000007722	rs749303111	.	.	22.8	0.997352	0.101521	0.19836	N	0.883483;0.883483	0.28008	N;N	.	ECM	.	cell migration	WNT signaling		yes	3.5545e-07	0.87569	0.73657	0.37383	1.6042	2.3622	4.4513	pre	HYDRO	L1 & Above	TYPE II CHIARI	DYSGENETIC CC
B35-268	EA	PARP1	1:226564976:C:G	-	V592L	ENST00000366794	rs759762567	42768	0	22.1	0.996405	0	0.8433	D	1	0.81001	D	.	.	.	.	.		.	0.00033366	1.18	0.90165	0.31561	-2.112	0.81805	4.5156	pre	HYDRO	L2 & Below	TYPE II CHIARI	HYPOPLASTIC CC
B36-275	EA	PSEN1	14:73673096:A:G	+	T291A	ENST00000357710;ENST00000324501;ENST00000394164;ENST00000557511;ENST00000406768	.	42724	0	22.5	0.954382	0	0.8433	D	1;1;1;1;1;1;1	0.81001	D;D;D;D;D;D;D	cilium	.	cytoskeleton	cell migration	WNT signaling		.	0.97322	1.0569	0.6209	0.12302	-0.44148	2.1558	4.0131	pre	HYDRO	L2 & Below	.	.
B39-407	EA	HSPG2	1:22183561:G:A	-	T1841I	ENST00000374695	.	.	.	26.7	0.999119	0.001923	0.37643	N	0.999999	0.58761	D	.	ECM	.	.	.		yes	1.0376e-19	1.0513	0.93887	0.34121	-1.39	1.1367	9.2302	pre	.	L2 & Below	.	.
B40-421	EA	TSC2	16:2134574:C:A	+	R1451S	ENST00000219476;ENST00000643088;ENST00000643946;ENST00000382538;ENST00000642936;ENST00000401874;ENST00000644335;ENST00000646388;ENST00000439673;ENST00000350773;ENST00000644329;ENST00000644043;ENST00000642797;ENST00000642561;ENST00000568454	rs369553241	42004	0	22.9	0.990257	0.028658	0.25571	N	0.753108;0.753108;0.753108;0.753108;0.753108;0.753108;0.753108	0.33951	D;D;D;D;D;D;D	.	.	.	.	WNT signaling		.	1	1.482	1.0284	0.023406	-8.3918	-0.33027	8.3653	pre	.	L2 & Below	.	.
B42-478	EA	CBS	21:44492142:C:T	-	W54X	ENST00000398158;ENST00000398165;ENST00000359624;ENST00000352178;ENST00000441030	rs199948079	.	.	35	0.996063	0	0.8433	D	1;1;1;1;1;1;1;1;1;1	0.81001	A;A;A;A;A;A;A;A;A;A	.	.	.	.	.		.	3.0799e-05	1.1121	0.87388	0.44953	-1.1083	0.8318	2.6355	pre	.	L2 & Below	.	.
B45-494	EA	FANCD2	3:10116292:G:A	+	V932I	ENST00000287647;ENST00000383807;ENST00000419585	rs1440408496	.	.	25.6	0.998282	1e-06	0.8433	D	0.717856;0.717856;0.717856;0.717856	0.33586	D;D;D;D	.	.	.	.	.		.	1.0974e-30	0.95943	0.99613	0.71476	0.52897	0.037339	2.4217	pre	ARRESTED	L2 & Below	.	.
B46-501	EA	NF1	17:29560090:A:C	+	Q1189H	ENST00000358273;ENST00000356175;ENST00000456735	.	.	.	26.7	0.997806	0	0.8433	D	0.99996;0.99996	0.52935	D;D	.	ECM	.	cell migration	.		.	0.90175	0.93806	0.52127	0.21503	1.1207	6.5427	8.7339	pre	HYDRO	L2 & Below	.	.
B48-507	EA	MVK	12:110012691:G:A	+	V22M	ENST00000539335;ENST00000546277;ENST00000228510;ENST00000392727;ENST00000639206;ENST00000629016;ENST00000625889;ENST00000539575	rs1217259118	.	.	28.6	0.998553	0	0.8433	D	1;1;1;1;1	0.81001	D;D;D;D;D	.	.	.	.	.		.	0.16679	0.88896	0.8225	0.25909	0.88314	0.94087	3.0161	pre	HYDRO	L2 & Below	.	.
B51-524	EA	BMPER	7:34097675:G:C	+	G311A	ENST00000297161;ENST00000649409;ENST00000648848;ENST00000648445;ENST00000648856	rs779852774	42768	0	23.9	0.998415	2e-06	0.62929	D	1;1	0.81001	D;D	.	.	.	cell migration	.		.	6.5881e-07	0.97008	0.99852	0.44208	0.28353	0.010229	3.206	pre	.	L1 & Above	.	.
B52-527	EA	ALDH2	12:112229898:A:G	+	S277G	ENST00000416293;ENST00000261733	rs139133423	.	.	25.1	0.995473	0	0.8433	D	0.999998;0.999998;0.999998;0.999998	0.58761	D;D;D;D	.	.	.	.	.		yes	3.3959e-10	1.06	0.79088	0.73792	-0.54773	1.3212	1.1995	pre	.	L2 & Below	.	.
B53-528	EA	CC2D2A	4:15575942:G:A	+	R1255Q	ENST00000424120;ENST00000503292	rs748766572	19114	0	22.5	0.985282	.	.	.	0.996887;0.996887;0.996887;1	0.81001	D;D;D;D	cilium	.	cytoskeleton	.	.		.	1.6721e-27	0.95918	0.93605	0.6274	0.54823	0.6467	3.3198	pre	.	L2 & Below	.	.
B54-531	EA	CNOT10	3:32761714:A:G	+	M345V	ENST00000331889;ENST00000328834;ENST00000454516	rs139712328	42510	0	22.9	0.928797	0	0.8433	D	0.999662;0.999662;0.999662;0.999662	0.48141	D;D;D;D	.	.	.	.	.		.	0.98194	0.83677	0.75501	0.16241	1.5682	1.781	5.0955	pre	HYDRO	L2 & Below	.	.
B56-538	EA	OPA1	3:193376694:G:A	+	A766T	ENST00000361715;ENST00000361150;ENST00000361510;ENST00000361828;ENST00000392438;ENST00000361908;ENST00000392436;ENST00000643329;ENST00000646793;ENST00000392437;ENST00000645553	.	.	.	23.4	0.998166	0	0.8433	D	1;1;1;1;1;1	0.81001	D;D;D;D;D;D	.	.	.	.	.		yes	0.98636	0.94491	0.76096	0.18487	0.57395	1.9741	6.334	pre	HYDRO	L2 & Below	TYPE II CHIARI	HYPOPLASTIC CC
B67-597	EA	FBXW7	4:153271245:A:C	-	V178G	ENST00000603548;ENST00000296555;ENST00000281708;ENST00000393956;ENST00000263981;ENST00000603841	.	.	.	23	0.936775	2e-06	0.62929	D	1;1;1	0.81001	D;D;D	.	.	.	cell migration	.		.	0.99949	1.0037	0.45595	0.10134	-0.033487	3.7111	5.2317	pre	.	L2 & Below	.	.
B70-485	EA	CC2D2A	4:15554846:T:C	+	S802P	ENST00000424120;ENST00000503292	rs1194338259	42426	0	25	0.998504	2e-05	0.62929	D	0.999974;0.999974;0.999974;0.999974	0.53665	D;D;D;D	cilium	.	cytoskeleton	.	.		.	1.6721e-27	0.95918	0.93605	0.6274	0.54823	0.6467	3.3198	pre	HYDRO	L1 & Above	.	.
B78-663	EA	DLC1	8:13357457:C:G	-	A42P	ENST00000276297;ENST00000316609;ENST00000511869;ENST00000631382	rs1415850980	.	.	21.4	0.997312	0.000727	0.42129	D	0.996603;0.996603;0.996603	0.22962	N;N;N	.	.	cytoskeleton	cell migration	.		.	0.99948	1.3036	1.2783	0.15182	-4.517	-2.931	6.3788	pre	HYDRO	L1 & Above	.	.
B85-722	EA	IFT172	2:27680588:T:G	-	E1049A	ENST00000260570	rs138139922	42766	0	27.1	0.996978	0	0.8433	D	1	0.81001	D	cilium	.	cytoskeleton	.	.		yes	3.2682e-33	0.9157	0.89436	0.61948	1.2732	1.1855	3.7749	pre	HYDRO	L2 & Below	.	.
C01-730	EA	GREB1L	18:19080055:T:C	+	S1253P	ENST00000424526;ENST00000269218;ENST00000580732	.	.	.	22.3	0.996881	0.023912	0.26357	N	0.91004;0.97594;0.97594;1	0.81001	D;D;D;D	.	.	.	.	.		.	1	0.75746	0.52328	0.023739	3.7752	5.3659	8.3036	pre	HYDRO	L2 & Below	.	.
C02-733	EA	WDR19	4:39271653:A:G	+	Q1139R	ENST00000399820	rs75621037	42512	0	22.7	0.992402	0	0.8433	D	0.999999;0.999999	0.58761	D;D	cilium	.	cytoskeleton	.	.		.	4.632e-11	0.97372	0.8382	0.41546	0.31608	1.5033	4.679	pre	HYDRO	L1 & Above	.	.
C04-738	EA	PORCN	X:48374460:C:T	+	R367C	ENST00000359882;ENST00000355961;ENST00000361988;ENST00000326194;ENST00000367574;ENST00000537758	rs1245335951	.	.	26.5	0.999347	0	0.8433	N	1;1;1;1;1;1;1	0.81001	D;D;D;D;D;D;D	.	.	.	.	WNT signaling		.	0.99953	0.69199	0.53771	0	2.2732	2.3709	4.3515	pre	HYDRO	L2 & Below	TYPE II CHIARI	HYPOPLASTIC CC
C05-739	EA	TBXT	6:166580333:G:A	-	P73L	ENST00000296946;ENST00000366871;ENST00000366876;ENST00000461348	.	.	.	28.3	0.998759	0	0.8433	D	1;1	0.81001	D;D	.	.	.	cell migration	WNT signaling		.	0.024262	0.97178	0.82521	0.33083	0.23167	0.98374	2.6407	pre	HYDRO	L2 & Below	.	.
C06-744	EA	SNX2	5:122135480:C:T	+	T107I	ENST00000379516;ENST00000505934	rs758222741	42760	0	21.1	0.995222	0.038361	0.24295	N	0.999835;1	0.81001	D;D	.	.	.	.	.		.	0.98462	1.0671	0.89703	0.13198	-0.50034	0.59601	4.4283	pre	HYDRO	L2 & Below	.	.
C09-756	EA	SPINT1	15:41149121:C:T	+	T513I	ENST00000562057;ENST00000344051;ENST00000568580;ENST00000564375	rs1335647091	42768	0	23.6	0.991542	0	0.8433	D	0.999994;0.999994;0.999994;0.999994	0.58761	D;D;D;D	.	ECM	.	.	.		.	1.0175e-05	0.91836	0.98861	0.50504	0.74871	0.073065	2.2357	pre	ARRESTED	L1 & Above	.	.
C10-760	EA	APOB	2:21229353:C:A	-	D3463Y	ENST00000233242	.	.	.	26.3	0.994585	0.003024	0.35542	N	0.591966	0.31012	N	.	ECM	.	cell migration	.		.	1.9234e-16	1.0594	1.101	0.36911	-1.3998	-1.7037	7.2009	pre	HYDRO	L2 & Below	.	.
C13-774	EA	PKN2	1:89273409:A:G	+	I685V	ENST00000370521;ENST00000370513	rs752696183	42474	0	22.6	0.996791	0.000195	0.48115	U	0.999998;0.999996;0.999996;0.999998	0.58761	D;D;D;D	.	.	cytoskeleton	cell migration	.		.	1	0.94994	0.62894	0.058011	0.51234	2.9696	6.2773	pre	HYDRO	L1 & Above	.	.
C18-808	EA	TRAPPC10	21:45523219:A:T	+	D1196V	ENST00000291574	.	.	.	22.7	0.981546	0	0.8433	D	1	0.81001	D	.	.	.	.	.		.	0.99999	1.008	0.83604	0.10865	-0.11096	1.5609	6.6299	post	NONE	L2 & Below	.	.
C23-825	EA	TENM4	11:78381316:T:C	-	Y2025C	ENST00000278550;ENST00000530738	.	.	.	26.9	0.99591	0	0.8433	D	1	0.81001	D	.	.	.	.	.		.	1	0.88371	0.81092	0.10454	2.384	2.7323	8.5116	pre	HYDRO	.	.	.
C25-833	EA	VCL	10:75832580:G:A	+	V198M	ENST00000211998;ENST00000372755	rs760340545	42768	0	29.7	0.998992	0	0.8433	D	1;1;1	0.81001	D;D;D	.	.	cytoskeleton	cell migration	.		.	0.046788	0.87759	0.69758	0.25352	1.4563	2.7082	5.1404	pre	NONE	.	.	.
C28-846	EA	SCRIB	8:144889767:C:A	-	Q711H	ENST00000356994;ENST00000320476;ENST00000377533	rs782092974	.	.	24.4	0.997839	.	.	.	0.999989;0.999989;0.999989	0.54805	D;D;D	.	.	.	cell migration	.		.	0.92926	1.3558	0.96639	0.19952	-6.0289	0.38071	6.2135	pre	HYDRO	.	.	.
C29-848	EA	GLDC	9:6644658:G:A	-	A97V	ENST00000321612	rs917975796	42768	0	23.4	0.997811	0.002973	0.35639	N	0.983719	0.4005	D	.	.	.	.	.		.	6.5777e-28	1.4276	1.1922	0.86494	-4.8075	-1.5884	0.91272	pre	HYDRO	L1 & Above	.	.
C38-1010	EA	NCK1	3:136664916:G:T	+	G240C	ENST00000288986;ENST00000481752;ENST00000469404	.	.	.	29.6	0.995927	0	0.8433	D	1;1;1	0.81001	D;D;D	.	.	.	cell migration	.		.	0.0020702	1.0369	0.74796	0.43898	-0.24521	1.2684	2.076	pre	HYDRO	.	TYPE II CHIARI	.
C42-1019	EA	E2F1	20:32264979:G:C	-	P333R	ENST00000343380	.	.	.	24.2	0.993513	0.019828	0.27171	N	0.927925	0.3688	D	.	.	cytoskeleton	.	.		.	0.9877	0.88702	0.60244	0	0.87957	2.0673	3.3767	pre	NONE	.	NO CHIARI	NORMAL CC
C43-1020	EA	MED1	17:37563928:G:A	-	R1516W	ENST00000300651	rs761495079	42766	0	24.3	0.998228	.	.	.	0.986612;1	0.81001	D;D	.	.	.	.	.		.	1	0.86801	0.79168	0.037292	1.8332	2.1391	6.5332	pre	ARRESTED	L2 & Below	TYPE II CHIARI	.
D74-513	EA	ALDH2	12:112237798:C:T	+	A446V	ENST00000416293;ENST00000261733	.	.	.	25	0.999197	0	0.8433	D	0.999969;0.999993;0.999995;0.999995	0.58761	D;D;D;D	.	.	.	.	.		.	3.3959e-10	1.06	0.79088	0.73792	-0.54773	1.3212	1.1995	pre	HYDRO	mixed (L1-L2)	TYPE II CHIARI	HYPOPLASTIC CC
D79-566	EA	SPTAN1	9:131346663:T:C	+	Y766H	ENST00000372731;ENST00000630804;ENST00000372739;ENST00000358161;ENST00000630866	.	.	.	27.9	0.998599	0	0.8433	D	1;1;1	0.81001	D;D;D	.	.	cytoskeleton	.	.		.	1	1.0686	0.5815	0.055885	-1.2504	5.523	10.467	pre	HYDRO	L2 & Below	TYPE II CHIARI	HYPOPLASTIC CC
D83-610	EA	PNPLA6	19:7619592:G:C	+	E883Q	ENST00000221249;ENST00000545201;ENST00000414982;ENST00000450331;ENST00000600737	.	.	.	29.8	0.994553	3e-06	0.62929	D	0.99996;0.99996;0.99996;0.99996	0.52935	D;D;D;D	.	.	.	.	.		.	1.94e-13	1.0093	0.59055	0.47969	-0.14639	4.3547	3.9991	pre	HYDRO	L2 & Below	TYPE II CHIARI	DYSGENETIC CC
D84-643	EA	SEC24B	4:110453876:G:T	+	A1188S	ENST00000504968;ENST00000399100;ENST00000265175	rs780537839	42572	0	25	0.995631	0	0.8433	D	1;1;1	0.81001	D;D;D	.	.	.	.	.		.	1	0.94338	0.86342	0.098206	0.69492	1.2338	6.5318	pre	HYDRO	L1 & Above	TYPE II CHIARI	.
D85-645	EA	RARG	12:53608375:C:T	-	R164Q	ENST00000394426;ENST00000425354;ENST00000338561;ENST00000543726	rs199861731	42512	0	28.4	0.999518	1e-06	0.8433	D	1;1;1;1;1	0.81001	D;D;D;D;D	.	.	.	.	WNT signaling		.	0.99478	0.96367	0.46596	0.050001	0.29671	3.1331	3.9369	pre	HYDRO	L2 & Below	TYPE II CHIARI	NORMAL CC
D88-649	EA	SCUBE1	22:43625093:T:A	-	T357S	ENST00000360835	.	.	.	22.4	0.698618	0.009654	0.30263	N	0.999084	0.2164	N	cilium	ECM	.	.	.		yes	0.96076	1.0274	0.77935	0.18452	-0.35347	1.9781	5.5631	.	.	L1 & Above	.	.
E04-741	EA	MAP3K4	6:161494597:G:A	+	D684N	ENST00000366919;ENST00000392142;ENST00000366920;ENST00000348824	rs1341256669	42752	0	21.7	0.976437	0.000328	0.457	D	0.538108;0.538108;0.538108;0.538108	0.32031	D;D;D;D	.	.	.	.	.		.	1	1.0451	0.72964	0.10564	-0.64265	2.8742	7.6494	pre	HYDRO	L2 & Below	TYPE II CHIARI	HYPOPLASTIC CC
E07-746	EA	SUFU	10:104356988:A:G	+	E283G	ENST00000369902;ENST00000369899;ENST00000423559	rs763598499	42768	0	27	0.998754	0	0.8433	D	1;1;1	0.81001	D;D;D	cilium	.	.	.	.		.	0.99992	0.91613	0.6782	0	0.71586	1.9341	4.8039	pre	HYDRO	L2 & Below	.	.
E08-748	EA	RBM12	20:34242368:T:C	-	S293G	ENST00000374114;ENST00000359646;ENST00000374104	rs985164545	.	.	21.3	0.933336	0.000271	0.4659	D	1;1;1;1;1;1;0.996565;0.996565;0.996565	0.81001	D;D;D;D;D;D;N;N;N	.	.	.	.	.		.	0.0021086	1.0135	0.84704	0.43766	-0.14747	1.243	2.084	pre	HYDRO	L2 & Below	.	.
E13-796	EA	SMO	7:128850226:G:A	+	G497R	ENST00000249373	rs377573054	42768	0	27.2	0.998496	0	0.8433	D	0.999929	0.51308	D	cilium	.	.	cell migration	.		.	4.2771e-07	0.99108	0.75103	0.45577	0.095242	1.8962	3.0801	pre	HYDRO	L2 & Below	.	.
E15-830	EA	USP7	16:8996300:C:T	-	A627T	ENST00000344836;ENST00000381886;ENST00000563085	.	.	.	22.8	0.931811	0	0.8433	D	1;1;1	0.81001	D;D;D	.	.	.	.	.		.	1	1.2042	0.36226	0.012958	-2.4429	5.648	8.0351	pre	HYDRO	L2 & Below	.	.
E28-1052	EA	SLC25A1	22:19164159:C:T	-	G227R	ENST00000215882;ENST00000451283	.	42768	0	29.8	0.996637	0	0.8433	D	1;1	0.81001	D;D	.	.	.	.	.		.	0.058829	1.1507	0.73574	0.30876	-1.0064	1.2386	2.5776	pre	ARRESTED	L2 & Below	TYPE II CHIARI	NORMAL CC
E31-1059	EA	KIF20B	10:91522552:T:A	+	I1650N	ENST00000260753;ENST00000371728	rs1348969834	.	.	32	0.993112	0.002049	0.37364	N	0.999999;0.999999;0.999999;0.999999	0.58761	D;D;D;D	.	.	cytoskeleton	cell migration	.		.	3.7396e-23	1.0579	1.0585	0.54544	-0.77294	-0.60346	4.1522	pre	HYDRO	L1 & Above	TYPE II CHIARI	DYSGENETIC CC
E32-1060	EA	ARID1A	1:27106208:C:T	+	P1940L	ENST00000430799;ENST00000324856;ENST00000457599;ENST00000374152;ENST00000636219	rs773088565	42768	0	21.5	0.992335	0.000116	0.50451	D	0.999521;0.895746;0.999773;0.999773	0.4898	D;D;D;D	.	.	.	.	.		.	1	1.0756	0.69981	0.022463	-1.2737	3.6582	8.5475	pre	HYDRO	L2 & Below	TYPE II CHIARI	.
E33-1114	EA	PTK7	6:43098275:G:A	+	A238T	ENST00000230419;ENST00000471863;ENST00000345201;ENST00000352931;ENST00000349241;ENST00000481273	rs1275109614	.	.	21	0.957842	0.00322	0.3527	N	0.597646;0.597646;0.597646;0.586253;0.999966;0.586253	0.3251	D;D;D;N;N;N	.	.	.	cell migration	WNT signaling		.	0.99721	1.0427	0.75665	0.15225	-0.55174	2.2407	5.6945	pre	ARRESTED	L2 & Below	TYPE II CHIARI	HYPOPLASTIC CC
E48-676	EA	SPECC1L	22:24730467:G:A	+	R829K	ENST00000437398;ENST00000314328;ENST00000541492	.	.	.	29.8	0.997899	0	0.8433	D	1;1;1	0.81001	D;D;D	.	.	cytoskeleton	.	.		.	0.85887	1.0089	0.81756	0.20043	-0.10566	1.5985	5.489	pre	HYDRO	L2 & Below	.	.
E50-811	EA	SOX11	2:5833556:C:A	+	L235M	ENST00000322002	rs756004827	38730	0	22.7	0.994673	0.594955	0.05613	U	0.780657	0.34262	D	.	.	.	.	.		.	0.85844	1.3526	0.59438	0.092703	-2.9481	2.2591	2.7614	pre	HYDRO	L2 & Below	.	.
E55-1025	EA	YBX1	1:43162607:G:A	+	V217M	ENST00000321358;ENST00000332220	rs748361572	.	.	24.5	0.998045	0.001609	0.38497	N	0.71164	0.30008	N	.	.	.	.	.		.	0.94646	0.95165	0.64359	0.11081	0.29413	1.715	3.5007	pre	ARRESTED	L2 & Below	NO CHIARI	.
E58-1073	EA	FUZ	19:50315960:C:T	-	V49I	ENST00000528094;ENST00000313777;ENST00000526575	.	.	.	24.6	0.998782	1e-06	0.8433	D	0.999642;0.999642;0.999642;0.999642;0.999642;0.999642;1;1	0.81001	D;D;D;D;D;D;D;D	cilium	.	cytoskeleton	cell migration	WNT signaling		.	1.2613e-05	0.88943	0.9192	0.54975	0.9077	0.44013	1.8663	pre	HYDRO	L2 & Below	TYPE II CHIARI	HYPOPLASTIC CC
E60-1086	EA	TBXT	6:166574324:C:G	-	c.1037+1.	ENST00000296946;ENST00000366871;ENST00000366876	.	.	.	22.7	0.991774	.	.	.	1;1	0.81001	D;D	.	.	.	cell migration	WNT signaling		.	0.024262	0.97178	0.82521	0.33083	0.23167	0.98374	2.6407	pre	ARRESTED	L2 & Below	NO CHIARI	NORMAL CC
E62-1088	EA	RTEL1	20:62319506:G:A	+	C537Y	ENST00000370018;ENST00000508582;ENST00000360203;ENST00000318100	rs1307688709	42764	0	22.1	0.791977	0.000418	0.44736	N	0.589302;0.589302;0.589302;0.589302	0.32442	D;D;D;D	.	.	.	.	.		.	8.8674e-10	1.3722	1.1156	0.39354	-5.443	-1.1507	4.8242	pre	HYDRO	L2 & Below	TYPE II CHIARI	NORMAL CC
E63-1130	EA	FREM2	13:39450218:C:T	+	R2781C	ENST00000280481	rs144909334	42766	0	25.5	0.998463	0.002201	0.37053	N	0.586296	0.31057	N	.	ECM	.	.	.		.	3.5958e-11	1.0723	1.058	0.36258	-1.4795	-0.85877	6.0469	pre	HYDRO	L2 & Below	TYPE II CHIARI	.
E65-1132	EA	NDST1	5:149907376:A:G	+	N175S	ENST00000523767;ENST00000261797	.	.	.	24.2	0.998624	0	0.8433	D	0.999999;0.999999	0.58761	D;D	.	.	.	.	.		.	0.99995	1.0102	0.64759	0.072234	-0.12592	2.9238	5.5405	pre	NONE	.	.	.
E66-1133	EA	ITGA3	17:48151645:G:T	+	c.1382+1.	ENST00000320031;ENST00000007722;ENST00000512553	.	.	.	29.7	0.995158	.	.	.	1;1;1	0.81001	D;D;D	.	ECM	.	cell migration	WNT signaling		.	3.5545e-07	0.87569	0.73657	0.37383	1.6042	2.3622	4.4513	pre	.	L1 & Above	NO CHIARI	.
E69-1140	EA	FZD1	7:90895130:G:T	+	G312V	ENST00000287934	.	.	.	22.9	0.97475	0.010963	0.29712	N	0.999999	0.58761	D	.	.	.	.	WNT signaling		.	0.042428	1.1658	0.73654	0.30493	-1.7066	1.7959	2.8571	pre	NONE	L2 & Below	NO CHIARI	NORMAL CC
E71-1142	EA	BRCA2	13:32914430:A:C	+	T1980P	ENST00000380152;ENST00000544455	rs55877890	.	.	25.4	0.997095	2e-06	0.62929	D	0.999998;0.999998	0.58761	D;D	.	.	cytoskeleton	.	.		yes	2.3581e-25	0.98882	1.0889	0.51305	0.21405	-1.2894	4.9203	pre	ARRESTED	.	NO CHIARI	NORMAL CC
E72-1144	EA	EHMT1	9:140652356:C:T	+	A465V	ENST00000460843;ENST00000462484;ENST00000629335;ENST00000636027;ENST00000637161;ENST00000640639;ENST00000465566	rs987954303	42768	0	21.5	0.988965	0.155955	0.17814	N	0.999979;0.999979;0.999979	0.18612	N;N;N	.	.	.	.	.		.	1	1.2156	0.88468	0.015126	-3.1692	1.1633	7.4206	pre	ARRESTED	L2 & Below	TYPE II CHIARI	NORMAL CC
E74-254	EA	FIGN	2:164467599:G:T	-	P248Q	ENST00000333129	rs375057438	42598	0	24.2	0.980699	0.000185	0.48115	D	0.999999;1	0.81001	D;D	.	.	cytoskeleton	.	.		yes	0.98917	1.2268	0.84199	0.089124	-2.3273	1.1578	3.9985	pre	HYDRO	L2 & Below	.	.
E75-466	EA	FANCD2	3:10135007:G:T	+	K1296N	ENST00000287647;ENST00000383807;ENST00000419585	.	.	.	28	0.998868	0	0.8433	D	1;1;1;1;1	0.81001	D;D;D;D;D	.	.	.	.	.		.	1.0974e-30	0.95943	0.99613	0.71476	0.52897	0.037339	2.4217	pre	.	L2 & Below	.	.
E77-684	EA	ZNF568	19:37440809:T:C	+	C252R	ENST00000333987;ENST00000415168;ENST00000587857;ENST00000619231;ENST00000616085	.	.	.	25.8	0.997182	0.001205	0.3982	N	0.999987;0.999977;1;1	0.81001	D;D;D;D	.	.	.	.	.		.	2.2849e-09	0.80189	0.77463	0.64172	1.6498	1.4729	1.7584	pre	HYDRO	L2 & Below	TYPE II CHIARI	.
E88-245	EA	IFT172	2:27693900:C:A	-	M529I	ENST00000260570	rs1355860343	42762	0	22.1	0.968652	2e-06	0.62929	D	0.999738	0.20548	N	cilium	.	cytoskeleton	.	.		.	3.2682e-33	0.9157	0.89436	0.61948	1.2732	1.1855	3.7749	pre	HYDRO	L1 & Above	TYPE II CHIARI	.
F01-252	EA	FANCD2	3:10081017:G:T	+	W182C	ENST00000287647;ENST00000383807;ENST00000419585;ENST00000431693	rs748282305	42756	0	33	0.992516	0	0.8433	D	1;1;1;1;1	0.81001	D;D;D;D;D	.	.	.	.	.		.	1.0974e-30	0.95943	0.99613	0.71476	0.52897	0.037339	2.4217	pre	HYDRO	.	.	.
F04-369	EA	RPGRIP1L	16:53686695:T:C	-	Y635C	ENST00000262135;ENST00000647211;ENST00000621565;ENST00000379925;ENST00000563746;ENST00000564374	rs770013793	42768	0	28.1	0.99822	0	0.8433	D	0.999991;0.999991;0.999991;0.999991	0.58761	D;D;D;D	cilium	.	cytoskeleton	.	.		.	4.083e-31	1.0001	1.0116	0.76685	-0.0013097	-0.10819	1.8627	pre	.	L2 & Below	.	.
F08-536	EA	GRHL3	1:24690786:G:A	+	W602X	ENST00000350501	.	.	.	36	0.957684	0.316388	0.04047	N	0.927052;0.999968;0.999968;0.999968;0.999968	0.36853	D;N;N;N;N	.	.	.	.	WNT signaling		.	0.99292	0.96115	0.78912	0.10716	0.37247	1.4216	4.3777	pre	HYDRO	L2 & Below	.	.
F11-644	EA	PNPLA6	19:7600765:G:A	+	E40K	ENST00000414982;ENST00000600737	rs763407713	21782	0	25.4	0.998988	.	.	.	1;1;1;0.62551	0.81001	D;D;D;N	.	.	.	.	.		.	1.94e-13	1.0093	0.59055	0.47969	-0.14639	4.3547	3.9991	pre	HYDRO	L2 & Below	.	.
F20-868	EA	TRPM6	9:77435246:T:A	-	M370L	ENST00000361255;ENST00000449912;ENST00000360774	rs748359059	.	.	20.7	0.953517	0	0.8433	D	0.994609;0.994609;0.994609;0.994609;0.994609;0.994609;0.994609;0.994609	0.42345	D;D;D;D;D;D;D;D	.	.	.	.	.		.	2.719e-10	1.0916	0.85882	0.34479	-1.4046	1.6105	6.3741	pre	HYDRO	L1 & Above	.	.
F22-929	EA	PTPRF	1:44084329:G:A	+	R1467H	ENST00000359947;ENST00000438120;ENST00000372407	rs745409381	42760	0	29	0.998698	0.009703	0.30236	N	1;1;1;1;1	0.81001	D;D;D;D;D	.	ECM	.	cell migration	.		.	1	1.0327	0.77928	0.11017	-0.59596	2.7957	7.856	post	HYDRO	L2 & Below	.	.
F28-1017	EA	ITGA6	2:173349672:T:C	+	c.1710+2.	ENST00000409532;ENST00000264107;ENST00000442250;ENST00000458358;ENST00000409080	.	.	.	25.5	0.995342	.	.	.	1;1;1;1;1;1	0.81001	D;D;D;D;D;D	.	ECM	.	cell migration	.		.	1.9014e-07	0.9189	0.80658	0.37345	0.94517	1.6467	4.5564	pre	HYDRO	L2 & Below	NO CHIARI	.
F31-1038	EA	MAPK8	10:49628212:T:A	+	S155R	ENST00000395611;ENST00000374189;ENST00000374179;ENST00000360332;ENST00000374182;ENST00000374176	.	.	.	27.9	0.997576	0	0.8433	N	1;1;1;1;1;1;1	0.81001	D;D;D;D;D;D;D	.	.	.	.	.		.	0.99823	0.92308	0.46421	0.043681	0.53027	2.8771	4.2401	.	HYDRO	L2 & Below	.	.
F32-1039	EA	NOTCH1	9:139417470:C:T	-	G192R	ENST00000277541	rs1008581577	.	.	24.2	0.999206	6e-06	0.62929	D	1	0.81001	D	cilium	ECM	.	cell migration	WNT signaling		.	1	1.1714	0.7631	0.046153	-3.7944	3.4451	9.1999	pre	HYDRO	.	.	.
F35-1057	EA	SALL1	16:51176035:G:T	-	P33Q	ENST00000251020	.	.	.	21.8	0.745986	0.00736	0.31448	N	0.739638;0.739638;0.979749;1	0.39593	D;D;D;N	.	.	.	.	WNT signaling		.	0.99971	1.0359	0.92546	0.062296	-0.50397	0.72174	4.9235	pre	HYDRO	L2 & Below	TYPE II CHIARI	DYSGENETIC CC
F39-1146	EA	MTTP	4:100529947:T:C	+	Y555H	ENST00000511045;ENST00000457717;ENST00000265517	rs1485375137	.	.	27.4	0.998737	0	0.8433	D	1;1;1	0.81001	D;D;D	.	.	.	.	.		.	1.04e-05	0.94795	0.86558	0.38627	0.53821	1.0294	3.6603	pre	ARRESTED	L2 & Below	TYPE I CHIARI	HYPOPLASTIC CC
G04-535	EA	CGN	1:151508753:C:T	+	R1080W	ENST00000271636	rs1419731765	.	.	27.9	0.999231	0	0.8433	D	0.99999	0.58761	D	.	.	cytoskeleton	.	.		.	1.8942e-31	0.88484	0.98202	0.76162	1.5001	0.16995	1.9276	pre	.	L2 & Below	.	.
G05-541	EA	PLXNB2	22:50728329:A:C	-	F229V	ENST00000359337;ENST00000449103;ENST00000432455	rs374549222	42602	0	26.4	0.988025	0.000704	0.42254	D	0.995734;0.995734	0.4283	D;D	.	.	.	cell migration	.		.	0.99234	1.1677	0.72992	0.18991	-3.1686	3.3625	7.1022	pre	.	L2 & Below	.	.
G09-551	EA	MGAT1	5:180219124:C:T	-	W283X	ENST00000333055;ENST00000307826;ENST00000446023;ENST00000393340;ENST00000427865	.	.	.	41	0.996767	0	0.8433	D	1;1;1;1;1	0.81001	D;D;D;D;D	.	.	.	.	.		.	0.98879	1.1637	0.75639	0	-1.5274	1.5095	3.4086	pre	.	L1 & Above	.	.
G21-574	EA	ARID1A	1:27101289:A:G	+	H1524R	ENST00000430799;ENST00000324856;ENST00000374152;ENST00000636219	rs763565851	.	.	23	0.916884	0	0.8433	D	0.999968;0.999347;1;1	0.81001	D;D;D;D	.	.	.	.	.		.	1	1.0756	0.69981	0.022463	-1.2737	3.6582	8.5475	pre	.	L2 & Below	.	.
G22-575	EA	BBS7	4:122780284:G:A	-	H131Y	ENST00000264499;ENST00000506636	rs772922826	42764	0	26.2	0.998347	0	0.8433	D	1;1	0.81001	D;D	cilium	.	cytoskeleton	.	.		.	7.0515e-09	0.82732	0.82066	0.50564	1.5509	1.2326	2.8811	pre	.	L1 & Above	.	.
A42-779	EA	EP300	22:41562607:G:A	+	V1271I	ENST00000263253	rs190692702	42740	0	21.8	0.990298	0.012148	0.29273	N	0.878327	0.35699	D	.	.	.	.	.		.	1	1.4158	0.8429	0.049966	-7.0523	2.0341	9.6471	pre	HYDRO	L1 & Above	.	.
subjects	ethnicity	genename	ID	cds_strand	aa change (canonical transcript)	Ensembl_transcriptid	rs_dbSNP151	gnomAD_exomes_controls_AMR_AN	gnomAD_exomes_controls_AMR_AF	CADD_phred	DANN_score	LRT_score	LRT_converted_rankscore	LRT_pred	MutationTaster_score	MutationTaster_converted_rankscore	MutationTaster_pred	Ontology-cilium	Ontology-ECM	Ontology-cytoskeleton	Ontology-cell migration	Ontology-WNT signaling		.	gnomad_pLI	oe_syn	oe_mis	oe_lof	syn_z	mis_z	lof_z	FA fortification 1998	Hydrocephalus	lesion info approx	Type of chiari	Type of cc: normal, dysgenetic, hypoplastic, abnormal
F63-305	MA	IFT172	2:27670690:G:A	-	L1510F	ENST00000260570	rs771807883	17112	0	22.7	0.998461	0	0.8433	D	1	0.81001	D	cilium	.	cytoskeleton	.	.		.	3.2682e-33	0.9157	0.89436	0.61948	1.2732	1.1855	3.7749	pre	.	L2 & Below	.	.
F63-305	MA	AGO2	8:141595330:C:T	-	G35R	ENST00000220592;ENST00000519980	.	.	.	24.7	0.999408	0	0.8433	D	1;1	0.81001	D;D	.	.	.	cell migration	WNT signaling		.	1	0.92622	0.28501	0.022251	0.90393	6.0576	6.0739	pre	.	L2 & Below	.	.
F63-305	MA	SALL1	16:51176013:C:A	-	K40N	ENST00000251020	rs767028554	17104	0	22.4	0.99636	2e-06	0.62929	D	0.99955;1;1;1	0.81001	D;D;D;D	.	.	.	.	WNT signaling		.	0.99971	1.0359	0.92546	0.062296	-0.50397	0.72174	4.9235	pre	.	L2 & Below	.	.
F63-305	MA	FREM2	13:39266042:A:C	+	T1521P	ENST00000280481	rs777697719	17108	0	27.7	0.993995	0	0.8433	N	1	0.81001	D	.	ECM	.	.	.		.	3.5958e-11	1.0723	1.058	0.36258	-1.4795	-0.85877	6.0469	pre	.	L2 & Below	.	.
F63-305	MA	GRIP1	12:66773061:C:T	-	G822S	ENST00000398016;ENST00000359742;ENST00000538211;ENST00000540433;ENST00000536215	rs565811258	17054	0	22.1	0.975447	0	0.8433	D	0.999212;0.999212;0.999212	0.46353	D;D;D	.	.	.	.	.		.	0.50828	1.0421	0.81606	0.21998	-0.50001	1.582	5.3386	pre	.	L2 & Below	.	.
F80-426	MA	HSPG2	1:22214497:C:T	-	V213M	ENST00000374695	rs1388644831	.	.	22.2	0.998843	0.074719	0.21268	N	0.685176	0.30242	N	.	ECM	.	.	.		.	1.0376e-19	1.0513	0.93887	0.34121	-1.39	1.1367	9.2302	pre	HYDRO	L2 & Below	.	.
F80-426	MA	CC2D2A	4:15591234:C:A	+	H1416N	ENST00000424120;ENST00000503292	rs772711096	.	.	21.8	0.948573	0.008179	0.30981	N	0.531379;0.531379;0.531379;0.847007	0.31978	D;D;D;N	cilium	.	cytoskeleton	.	.		.	1.6721e-27	0.95918	0.93605	0.6274	0.54823	0.6467	3.3198	pre	HYDRO	L2 & Below	.	.
F80-426	MA	WDR11	10:122646241:A:T	+	N672Y	ENST00000263461	rs772646678	17090	0	24.4	0.989353	2e-06	0.62929	D	0.997904	0.44305	D	cilium	.	cytoskeleton	.	.		.	1.3704e-08	0.90434	0.80289	0.38358	1.1702	1.7963	4.7028	pre	HYDRO	L2 & Below	.	.
F80-426	MA	SNX1	15:64424092:G:C	+	c.1221+1	ENST00000560829;ENST00000261889;ENST00000559844;ENST00000561026	.	.	.	23.9	0.9953	.	.	.	1;1;1;1;1	0.81001	D;D;D;D;D	.	.	.	.	.		.	0.93179	0.96161	0.87082	0.16346	0.32571	0.80383	4.2873	pre	HYDRO	L2 & Below	.	.
F80-426	MA	EP300	22:41565557:G:T	+	C1408F	ENST00000263253	rs942542597	.	.	22.7	0.861201	0.000124	0.49741	D	0.998569	0.45092	D	.	.	.	.	.		.	1	1.4158	0.8429	0.049966	-7.0523	2.0341	9.6471	pre	HYDRO	L2 & Below	.	.
F85-476	MA	ADAR	1:154561097:T:C	-	I939V	ENST00000368474;ENST00000649593;ENST00000647597;ENST00000648231;ENST00000368471;ENST00000649042;ENST00000649749;ENST00000648311;ENST00000649724;ENST00000529168	rs774830798	17102	0	24.3	0.998996	0	0.8433	D	1;1;1	0.81001	D;D;D	.	.	.	.	.		.	0.026282	1.1285	0.75252	0.26415	-1.6221	2.2714	4.7835	pre	HYDRO	L1 & Above	.	.
F85-476	MA	MYO10	5:16701875:C:G	-	E877Q	ENST00000274203;ENST00000513610;ENST00000515803;ENST00000505695	rs192068413	17050	0	20.4	0.985198	.	.	.	0.995888;0.979748;0.979748;0.979748;0.979748	0.25161	N;N;N;N;N	.	.	cytoskeleton	.	.		.	3.1562e-05	1.0877	0.86766	0.27841	-1.5381	1.618	7.1688	pre	HYDRO	L1 & Above	.	.
F85-476	MA	CYP26C1	10:94821175:G:T	+	G52V	ENST00000285949	rs1186511645	.	.	32	0.997991	0	0.8433	D	1	0.81001	D	.	.	.	.	.		.	0.0016358	0.82881	0.99011	0.4565	1.5432	0.058494	1.9722	pre	HYDRO	L1 & Above	.	.
F85-476	MA	TMEM132A	11:60702878:C:T	+	T665M	ENST00000453848;ENST00000005286;ENST00000535480	rs774600588	16672	0	23.1	0.998531	0.012285	0.29224	N	0.741262;0.741262	0.29732	N;N	.	.	.	.	.		.	2.041e-09	0.85318	0.91189	0.55164	1.9316	0.79643	2.5017	pre	HYDRO	L1 & Above	.	.
F85-476	MA	HECTD1	14:31604793:C:G	-	R1048P	ENST00000611816;ENST00000399332;ENST00000553700;ENST00000553957	.	.	.	31	0.997692	3e-06	0.62929	U	1;1	0.81001	D;D	.	.	.	.	.		.	1	0.9425	0.62255	0.10096	0.99194	5.0113	9.8105	pre	HYDRO	L1 & Above	.	.
E45-601	MA	CGN	1:151503032:C:T	+	A794V	ENST00000271636	rs143923781	16600	0	22.5	0.90062	0.000371	0.45194	D	0.586622	0.31055	N	.	.	cytoskeleton	.	.	in cis	.	1.8942e-31	0.88484	0.98202	0.76162	1.5001	0.16995	1.9276	pre	.	L2 & Below	.	.
E45-601	MA	CGN	1:151503067:C:T	+	Q806X	ENST00000271636	rs763186695	16904	0	40	0.997792	5e-06	0.62929	D	1	0.81001	A	.	.	cytoskeleton	.	.	in cis	.	1.8942e-31	0.88484	0.98202	0.76162	1.5001	0.16995	1.9276	pre	.	L2 & Below	.	.
E45-601	MA	LRP6	12:12312029:T:C	-	Q842R	ENST00000261349;ENST00000543091	.	.	.	23.5	0.983808	3e-05	0.55875	U	1;1	0.81001	D;D	.	.	.	.	WNT signaling		.	0.69664	1.067	0.73992	0.21702	-0.91949	2.7541	6.789	pre	.	L2 & Below	.	.
E45-601	MA	JARID2	6:15497122:G:A	+	E556K	ENST00000341776;ENST00000397311	rs765990652	.	.	26.5	0.998827	2e-06	0.62929	D	0.999999;1;0.999999	0.81001	D;D;D	.	.	.	.	.		.	0.99999	1.1473	0.73053	0.089409	-2.1161	2.6866	6.3101	pre	.	L2 & Below	.	.
A08-259	MA	ADAR	1:154562686:T:C	-	R824G	ENST00000368474;ENST00000649593;ENST00000647597;ENST00000648231;ENST00000368471;ENST00000649042;ENST00000649749;ENST00000648311;ENST00000649724	.	.	.	23.4	0.997529	0.456584	0.12442	N	0.787257;0.69025;0.787257	0.30198	N;N;N	.	.	.	.	.		.	0.026282	1.1285	0.75252	0.26415	-1.6221	2.2714	4.7835	pre	HYDRO	L2 & Below	TYPE II CHIARI	.
A08-259	MA	NUAK2	1:205273458:A:G	-	L380P	ENST00000367157	.	.	.	32	0.998999	0.002926	0.35704	N	1	0.81001	D	.	.	.	.	.		.	4.9899e-05	0.96311	0.83146	0.46638	0.36793	1.1823	2.4015	pre	HYDRO	L2 & Below	TYPE II CHIARI	.
A08-259	MA	CRYBG1	6:106968886:C:T	+	T860M	ENST00000633556;ENST00000369066	rs376221228	17104	0	23.8	0.99908	0.377155	0.13442	N	0.996219	0.43079	D	.	.	.	.	.		.	3.5143e-33	1.0616	1.0052	0.80864	-0.90763	-0.056671	1.5018	pre	HYDRO	L2 & Below	TYPE II CHIARI	.
A08-259	MA	ARID1A	1:27058004:C:T	+	S571L	ENST00000430799;ENST00000637465;ENST00000324856;ENST00000457599;ENST00000374152;ENST00000615191;ENST00000636219	rs969170076	.	.	21.8	0.998568	0.027009	0.25826	N	0.999982;0.999982;0.999962	0.54805	D;D;D	.	.	.	.	.		.	1	1.0756	0.69981	0.022463	-1.2737	3.6582	8.5475	pre	HYDRO	L2 & Below	TYPE II CHIARI	.
A14-285	MA	GBX2	2:237074649:G:C	-	R319G	ENST00000306318	rs1209344841	.	.	22.3	0.952449	0	0.8433	D	0.969143;1	0.81001	D;D	.	.	.	cell migration	.		.	0.71347	0.77775	0.71195	0.11867	1.6215	1.4043	2.3708	pre	HYDRO	L2 & Below	TYPE II CHIARI	DYSGENETIC CC
A14-285	MA	DLC1	8:12946138:G:A	-	R1384C	ENST00000276297;ENST00000358919;ENST00000512044;ENST00000520226	rs778397065	17112	0	34	0.99933	0	0.8433	D	1;1;1;1;1	0.81001	D;D;D;D;D	.	.	cytoskeleton	cell migration	.		.	0.99948	1.3036	1.2783	0.15182	-4.517	-2.931	6.3788	pre	HYDRO	L2 & Below	TYPE II CHIARI	DYSGENETIC CC
A14-285	MA	FREM2	13:39263288:C:T	+	P603S	ENST00000280481	.	.	.	20.4	0.935255	0	0.8433	D	1	0.81001	D	.	ECM	.	.	.		.	3.5958e-11	1.0723	1.058	0.36258	-1.4795	-0.85877	6.0469	pre	HYDRO	L2 & Below	TYPE II CHIARI	DYSGENETIC CC
A14-285	MA	LRP2	2:170103461:C:T	-	G982S	ENST00000649046;ENST00000263816;ENST00000443831	rs116482338	17112	0	24.7	0.998443	0	0.8433	D	1;1	0.81001	D;D	.	.	.	.	.		.	0.99999	1.0327	0.88445	0.19529	-0.77926	2.0673	11.568	pre	HYDRO	L2 & Below	TYPE II CHIARI	DYSGENETIC CC
A83-383	MA	ABI1	10:27059219:G:A	-	T178I	ENST00000376170;ENST00000376142;ENST00000359188;ENST00000376139;ENST00000376160;ENST00000376166;ENST00000376138;ENST00000490841;ENST00000536334;ENST00000376137;ENST00000346832;ENST00000376140	.	.	.	24.1	0.998076	0	0.8433	D	1;1;1;1;1;1;1;1;1;1;1;1;1;1	0.81001	D;D;D;D;D;D;D;D;D;D;D;D;D;D	.	.	cytoskeleton	.	.		.	0.63911	1.0251	0.64818	0.199	-0.19549	2.0949	3.7206	pre	.	L2 & Below	.	.
A83-383	MA	CORO1C	12:109051112:T:C	-	M293V	ENST00000261401;ENST00000420959;ENST00000541050;ENST00000421578;ENST00000549772	rs557390202	17048	0	22.9	0.975824	0	0.8433	D	0.999998;0.999998;0.999999;0.999998;0.999999	0.58761	D;D;D;D;D	.	.	cytoskeleton	cell migration	.		.	0.99813	1.0347	0.60847	0.043951	-0.27494	2.3325	4.2258	pre	.	L2 & Below	.	.
A83-383	MA	TENM4	11:78380738:C:T	-	D2218N	ENST00000278550;ENST00000530738	rs764096276	17054	0	27.3	0.998984	0	0.8433	D	1	0.81001	D	.	.	.	.	.		.	1	0.88371	0.81092	0.10454	2.384	2.7323	8.5116	pre	.	L2 & Below	.	.
A83-383	MA	TM2D3	15:102191908:T:C	-	R54G	ENST00000559107;ENST00000333202	rs930884047	.	.	22.6	0.980117	0.016815	0.27882	N	1;1;0.629691;0.629691	0.81001	D;D;N;N	.	.	.	.	.		.	7.9392e-09	1.2819	1.1714	1.0694	-1.6836	-0.74253	-0.21557	pre	.	L2 & Below	.	.
B15-549	MA	ATP2C1	3:130653464:A:C	+	c.339-2	ENST00000505330;ENST00000504381;ENST00000507488;ENST00000510168;ENST00000508532;ENST00000533801;ENST00000504948;ENST00000513801;ENST00000505072;ENST00000509662;ENST00000328560;ENST00000428331;ENST00000359644;ENST00000422190;ENST00000508297	.	.	.	28.9	0.994599	.	.	.	1;1;1;1;1;1;1;1;1;1;1;1;1	0.81001	D;D;D;D;D;D;D;D;D;D;D;D;D	.	.	.	.	.		yes	1	0.96835	0.54424	0.08672	0.32179	3.6736	6.4261	pre	.	L2 & Below	.	.
B15-549	MA	SEC24B	4:110384360:C:T	+	T177M	ENST00000504968;ENST00000399100;ENST00000265175	rs756954505	17054	0	22.6	0.998277	0.078916	0.21015	N	0.998449;0.985211;0.998449	0.24731	N;N;N	.	.	.	.	.		yes	1	0.94338	0.86342	0.098206	0.69492	1.2338	6.5318	pre	.	L2 & Below	.	.
B15-549	MA	MAP3K4	6:161532981:G:A	+	G1504R	ENST00000366919;ENST00000392142;ENST00000366920;ENST00000348824	.	.	.	34	0.999093	0	0.8433	D	1;1;1;1	0.81001	D;D;D;D	.	.	.	.	.		yes	1	1.0451	0.72964	0.10564	-0.64265	2.8742	7.6494	pre	.	L2 & Below	.	.
B15-549	MA	SHB	9:37948735:T:C	-	I415V	ENST00000377707	rs755295306	17054	0	23.7	0.998232	9e-06	0.62929	D	0.999199	0.463	D	.	.	.	.	.		yes	0.96874	0.94528	0.95766	0.1023	0.44679	0.24113	3.6781	pre	.	L2 & Below	.	.
D25-473	MA	HHIP	4:145655894:C:T	+	P588S	ENST00000296575	rs201997512	16674	0	21.8	0.998817	0	0.8433	D	1	0.81001	D	cilium	.	.	.	.		yes	0.95436	1.081	0.80229	0.1576	-0.76534	1.3631	4.397	pre	HYDRO	L2 & Below	TYPE II CHIARI	.
D25-473	MA	SCUBE1	22:43618713:G:T	-	P455T	ENST00000360835	.	.	.	22.8	0.997785	0	0.8433	D	1	0.81001	D	cilium	ECM	.	.	.		yes	0.96076	1.0274	0.77935	0.18452	-0.35347	1.9781	5.5631	pre	HYDRO	L2 & Below	TYPE II CHIARI	.
D25-473	MA	SIRT1	10:69676075:G:A	+	V657I	ENST00000212015;ENST00000432464;ENST00000406900;ENST00000403579	.	.	.	23.2	0.997855	0	0.8433	D	1;1;1;1	0.81001	D;D;D;D	.	.	.	cell migration	.		yes	0.087326	1.1152	0.72429	0.26777	-0.9779	1.7946	3.4692	pre	HYDRO	L2 & Below	TYPE II CHIARI	.
D25-473	MA	GREB1L	18:19080026:G:T	+	G1243V	ENST00000424526;ENST00000269218;ENST00000580732	rs377239153	12326	0	22.9	0.993329	0.002541	0.36353	N	0.999937;0.999984;0.999984;1	0.81001	D;D;D;D	.	.	.	.	.		yes	1	0.75746	0.52328	0.023739	3.7752	5.3659	8.3036	pre	HYDRO	L2 & Below	TYPE II CHIARI	.
D53-759	MA	VANGL1	1:116227961:A:G	+	Q376R	ENST00000355485;ENST00000369510;ENST00000310260;ENST00000369509	rs200389969	17110	0	22.8	0.990646	0	0.8433	D	0.999949;0.999949;0.999949;0.999949	0.51968	D;D;D;D	.	.	.	.	WNT signaling		.	0.020285	1.0927	0.99603	0.31745	-0.80665	0.024885	2.9701	pre	NONE	L2 & Below	.	.
D53-759	MA	PTK7	6:43099768:G:A	+	R284H	ENST00000230419;ENST00000471863;ENST00000345201;ENST00000352931;ENST00000349241;ENST00000481273;ENST00000481946	rs56188167	17106	0	23.6	0.999391	0.002374	0.36688	N	0.970776;0.970776;0.998522;0.998522;0.970776;0.998601	0.45035	D;D;D;D;D;N	.	.	.	cell migration	WNT signaling		.	0.99721	1.0427	0.75665	0.15225	-0.55174	2.2407	5.6945	pre	NONE	L2 & Below	.	.
D53-759	MA	PTPRF	1:44056766:G:T	+	G358V	ENST00000359947;ENST00000438120	.	.	.	21.3	0.991077	0.003537	0.3482	N	0.85012;0.85012;0.85012;0.85012	0.35208	D;D;D;D	.	ECM	.	cell migration	.		.	1	1.0327	0.77928	0.11017	-0.59596	2.7957	7.856	pre	NONE	L2 & Below	.	.
D53-759	MA	AMBRA1	11:46563891:T:C	-	N559S	ENST00000314845;ENST00000533727;ENST00000534300;ENST00000458649;ENST00000528950	rs146529357	17110	0	22.2	0.973749	8e-06	0.62929	N	0.896748;0.896748;0.896748;0.896748;0.896748;0.896748;0.896748	0.36076	D;D;D;D;D;D;D	cilium	.	cytoskeleton	.	.		.	1	0.91005	0.692	0.054064	1.1812	2.948	6.5296	pre	NONE	L2 & Below	.	.
E35-115	MA	TCF7L1	2:85533583:C:A	+	N386K	ENST00000282111	rs370177282	17110	0	23.5	0.993853	5e-06	0.62929	D	0.962658	0.38303	D	.	.	.	.	WNT signaling		.	0.36022	1.0105	0.8151	0.22666	-0.099805	1.1892	3.687	pre	HYDRO	L2 & Below	.	.
E35-115	MA	TBXT	6:166571907:C:T	-	E402K	ENST00000296946;ENST00000366871;ENST00000366876	rs34517945	17110	0	23.7	0.998481	0.264057	0.15257	N	0.993199;0.993199	0.41864	D;D	.	.	.	cell migration	WNT signaling		.	0.024262	0.97178	0.82521	0.33083	0.23167	0.98374	2.6407	pre	HYDRO	L2 & Below	.	.
E35-115	MA	CFL1	11:65623688:C:A	-	G10V	ENST00000525451;ENST00000308162;ENST00000534769;ENST00000532134;ENST00000526975	.	.	.	23.3	0.976649	0.005541	0.3272	N	1;1;1;1;1;1;1	0.81001	D;D;D;D;D;D;D	.	.	cytoskeleton	cell migration	.		.	0.55563	1.599	0.21074	0.15086	-3.0929	2.7998	2.0259	pre	HYDRO	L2 & Below	.	.
E35-115	MA	KITLG	12:88926243:T:C	-	K56R	ENST00000644744;ENST00000347404;ENST00000228280;ENST00000552044	.	.	.	22.2	0.998146	0.015625	0.28194	N	0.672309;0.672309;0.923954	0.33154	D;D;N	.	.	cytoskeleton	cell migration	.		.	0.85024	0.98048	0.8078	0.13321	0.10622	0.81139	3.1123	pre	HYDRO	L2 & Below	.	.
E36-132	MA	MKKS	20:10393936:A:G	-	I76T	ENST00000347364;ENST00000399054	.	.	.	23.5	0.989061	0.002933	0.35704	N	0.990389;0.990389	0.41148	D;D	cilium	.	cytoskeleton	.	.		yes	2.1265e-09	1.1838	1.0087	0.8349	-1.5079	-0.051993	0.64846	pre	HYDRO	L2 & Below	.	.
E36-132	MA	DLC1	8:13259059:G:C	-	L365V	ENST00000276297;ENST00000316609;ENST00000511869	.	.	.	26	0.998823	0.001855	0.3784	N	0.888683;0.888683;0.888683	0.27921	N;N;N	.	.	cytoskeleton	cell migration	.		yes	0.99948	1.3036	1.2783	0.15182	-4.517	-2.931	6.3788	pre	HYDRO	L2 & Below	.	.
E36-132	MA	APOB	2:21230314:G:C	-	I3142M	ENST00000233242	.	.	.	21.5	0.98911	0.438042	0.12662	N	1	0.08975	N	.	ECM	.	cell migration	.		yes	1.9234e-16	1.0594	1.101	0.36911	-1.3998	-1.7037	7.2009	pre	HYDRO	L2 & Below	.	.
E36-132	MA	SEC24B	4:110451448:T:C	+	V1057A	ENST00000504968;ENST00000399100;ENST00000265175	rs753583779	16906	0	26.5	0.998998	2e-06	0.62929	D	1;1;1	0.81001	D;D;D	.	.	.	.	.		yes	1	0.94338	0.86342	0.098206	0.69492	1.2338	6.5318	pre	HYDRO	L2 & Below	.	.
F53-139	MA	CTNNBIP1	1:9931308:G:C	-	R42G	ENST00000377263;ENST00000400904;ENST00000377258;ENST00000377256	.	.	.	26.3	0.996051	0	0.8433	U	1;1;1;1;1	0.81001	D;D;D;D;D	.	.	.	.	WNT signaling		.	0.024772	1.2957	0.79717	0.54444	-1.061	0.52937	0.99095	pre	HYDRO	L1 & Above	.	.
F53-139	MA	POR	7:75612857:C:A	+	P284T	ENST00000461988;ENST00000394893;ENST00000439269	rs72557937	17046	0	27.7	0.996776	0	0.8433	D	1;1;1;1;1;1	0.81001	D;D;D;D;D;D	cilium	.	.	.	.		.	3.4212e-10	1.0598	1.0096	0.58462	-0.66823	-0.071711	2.3069	pre	HYDRO	L1 & Above	.	.
F53-139	MA	FDFT1	8:11679280:C:G	+	L135V	ENST00000538689;ENST00000618539;ENST00000615631;ENST00000530337;ENST00000623368;ENST00000220584;ENST00000525900;ENST00000528812;ENST00000622850;ENST00000530664;ENST00000525954;ENST00000528643;ENST00000525777	rs765188877	17112	0	23.8	0.994496	2e-06	0.62929	D	0.999821;0.999971;0.999971;0.999971;0.999971;0.999971;0.999821;1	0.81001	D;D;D;D;D;D;D;D	.	.	.	.	.		.	4.0998e-15	2.0011	1.707	1.0972	-7.2961	-3.884	-0.39398	pre	HYDRO	L1 & Above	.	.
F53-139	MA	PALB2	16:23646192:G:A	-	Q559X	ENST00000568219;ENST00000261584	.	17048	0	33	0.983972	0.017104	0.01457	N	1	0.81001	A	.	.	.	.	.		.	3.0379e-19	1.0624	0.96793	0.75888	-0.73298	0.27604	1.5174	pre	HYDRO	L1 & Above	.	.
F59-281	MA	LRP2	2:170092537:C:T	-	R1578H	ENST00000649046;ENST00000263816	rs111733491	17104	0	24.3	0.999545	4.2e-05	0.53742	N	0.999999	0.58761	D	.	.	.	.	.		.	0.99999	1.0327	0.88445	0.19529	-0.77926	2.0673	11.568	pre	HYDRO	L1 & Above	.	.
F59-281	MA	KMT2B	19:36216643:G:A	+	R1270H	ENST00000420124	rs775753450	16088	0	31	0.998851	0.000345	0.4544	D	0.992271;0.992271	0.41601	D;D	.	.	.	.	.		.	1	1.2152	0.75854	0.026915	-4.2755	3.4255	9.52	pre	HYDRO	L1 & Above	.	.
F59-281	MA	SPECC1L	22:24720305:A:G	+	M686V	ENST00000437398;ENST00000421374;ENST00000314328;ENST00000541492	rs201728404	17110	0	25.6	0.996404	0	0.8433	D	1;1;1	0.81001	D;D;D	.	.	cytoskeleton	.	.		.	0.85887	1.0089	0.81756	0.20043	-0.10566	1.5985	5.489	pre	HYDRO	L1 & Above	.	.
F59-281	MA	EP300	22:41551118:G:T	+	c.3261+1	ENST00000263253	.	.	.	25.2	0.993834	.	.	.	1	0.81001	D	.	.	.	.	.		.	1	1.4158	0.8429	0.049966	-7.0523	2.0341	9.6471	pre	HYDRO	L1 & Above	.	.
F61-292	MA	CGN	1:151502542:G:A	+	G755D	ENST00000271636	rs1189916946	.	.	22.2	0.828252	0.0003	0.46274	D	0.719686	0.29934	N	.	.	cytoskeleton	.	.		.	1.8942e-31	0.88484	0.98202	0.76162	1.5001	0.16995	1.9276	pre	HYDRO	L2 & Below	TYPE II CHIARI	HYPOPLASTIC CC
F61-292	MA	BRCA2	13:32968840:G:A	+	V3091I	ENST00000380152;ENST00000544455	rs80359194	17050	0	21.2	0.904741	0.00017	0.48594	N	0.74338;0.74338	0.33847	D;D	.	.	cytoskeleton	.	.		.	2.3581e-25	0.98882	1.0889	0.51305	0.21405	-1.2894	4.9203	pre	HYDRO	L2 & Below	TYPE II CHIARI	HYPOPLASTIC CC
F61-292	MA	MYH10	17:8387539:A:T	-	S1698T	ENST00000360416;ENST00000379980;ENST00000269243	rs1258160779	16968	0	22.9	0.986857	0	0.8433	D	0.999999;0.999999;0.999999;0.999999	0.58761	D;D;D;D	.	.	cytoskeleton	cell migration	.		.	1	0.92774	0.58431	0.10329	1.1912	5.0058	8.9566	pre	HYDRO	L2 & Below	TYPE II CHIARI	HYPOPLASTIC CC
F61-292	MA	NF1	17:29559797:C:T	+	R1132C	ENST00000358273;ENST00000356175;ENST00000456735	rs587781725	17110	0	24.5	0.999466	0	0.8433	D	1;1	0.81001	D;D	.	ECM	.	cell migration	.		.	0.90175	0.93806	0.52127	0.21503	1.1207	6.5427	8.7339	pre	HYDRO	L2 & Below	TYPE II CHIARI	HYPOPLASTIC CC
F75-352	MA	HSPG2	1:22161372:T:C	-	E3507G	ENST00000374695	.	.	.	28.3	0.999019	0.001511	0.38793	N	0.999881	0.50402	D	.	ECM	.	.	.		.	1.0376e-19	1.0513	0.93887	0.34121	-1.39	1.1367	9.2302	pre	.	.	.	.
F75-352	MA	HTT	4:3133374:C:T	+	P703L	ENST00000355072	rs768047421	16818	0	23.2	0.998529	0	0.8433	D	1	0.81001	D	cilium	.	cytoskeleton	.	.		.	1	1.0975	0.81188	0.11983	-2.042	2.7799	10.27	pre	.	.	.	.
F75-352	MA	GRIP1	12:66859118:G:A	-	S270L	ENST00000398016;ENST00000359742;ENST00000538211;ENST00000540433;ENST00000536215	rs1308604328	17052	0	24.8	0.998487	0	0.8433	D	1;1;1	0.81001	D;D;D	.	.	.	.	.		.	0.50828	1.0421	0.81606	0.21998	-0.50001	1.582	5.3386	pre	.	.	.	.
F75-352	MA	CBS	21:44488651:A:G	-	I95T	ENST00000398158;ENST00000398165;ENST00000359624;ENST00000352178;ENST00000441030	rs1347662650	17112	0	24.5	0.997129	1e-06	0.62929	D	0.999988;0.999988;0.999988;0.999988;0.999988;0.999929;0.999988;0.999988;0.999988;0.999988;0.999988;0.999929	0.54805	D;D;D;D;D;D;D;D;D;D;D;D	.	.	.	.	.		.	3.0799e-05	1.1121	0.87388	0.44953	-1.1083	0.8318	2.6355	pre	.	.	.	.
E44-472	MA	TENM4	11:78369369:T:C	-	T2682A	ENST00000278550	rs375148621	16920	0	22.2	0.982971	0	0.8433	D	0.989475	0.4096	D	.	.	.	.	.		.	1	0.88371	0.81092	0.10454	2.384	2.7323	8.5116	pre	.	L1 & Above	.	.
E44-472	MA	MKS1	17:56288364:C:T	-	R312Q	ENST00000393119;ENST00000313863;ENST00000537529;ENST00000585134	rs369483945	.	.	26.6	0.999425	0	0.8433	D	0.999999;0.999999;0.999998;0.999999;0.999998	0.58761	D;D;D;D;D	cilium	.	cytoskeleton	.	WNT signaling		.	3.3768e-16	0.99287	0.92271	0.76431	0.062417	0.49195	1.3453	pre	.	L1 & Above	.	.
E44-472	MA	TRIM28	19:59061870:G:A	+	A820T	ENST00000253024;ENST00000341753;ENST00000597136	.	.	.	23.3	0.997396	0.003354	0.35069	N	0.935627;0.659933	0.37127	D;N	.	.	.	.	.		.	1	1.4286	0.69805	0	-4.5454	2.3295	5.5865	pre	.	L1 & Above	.	.
A09-262	MA	DNMT1	19:10250854:T:C	-	Q1225R	ENST00000340748;ENST00000359526	.	.	.	27.9	0.998536	0	0.8433	D	0.999999;0.999999;0.999999	0.58761	D;D;D	.	.	.	.	.		yes	1	1.0229	0.55041	0.076163	-0.36021	4.9903	8.2071	pre	HYDRO	L1 & Above	TYPE II CHIARI	.
A09-262	MA	TIAM1	21:32493039:G:A	-	P1475S	ENST00000286827;ENST00000541036;ENST00000636887	rs1179469722	17108	0	22.1	0.946419	0.300127	0.14613	N	0.766351;0.766351	0.29485	N;N	.	.	cytoskeleton	cell migration	WNT signaling		yes	0.95662	1.0378	0.84481	0.19747	-0.59547	1.6982	6.4816	pre	HYDRO	L1 & Above	TYPE II CHIARI	.
A09-262	MA	EP300	22:41548355:G:A	+	c.3142+1	ENST00000263253	.	.	.	24.5	0.993854	.	.	.	1	0.81001	D	.	.	.	.	.		yes	1	1.4158	0.8429	0.049966	-7.0523	2.0341	9.6471	pre	HYDRO	L1 & Above	TYPE II CHIARI	.
A19-424	MA	PTPRF	1:44057557:C:G	+	P536A	ENST00000359947;ENST00000438120	rs139284587	17088	0	21.4	0.971317	0.004358	0.33837	N	0.994175;0.994175;0.994175;0.994175;1	0.81001	D;D;D;D;D	.	ECM	.	cell migration	.		.	1	1.0327	0.77928	0.11017	-0.59596	2.7957	7.856	pre	HYDRO	L1 & Above	TYPE II CHIARI	DYSGENETIC CC
A19-424	MA	FREM2	13:39424182:G:C	+	K2129N	ENST00000280481	rs377278220	17098	0	23.3	0.99647	0	0.8433	D	0.999996	0.58761	D	.	ECM	.	.	.		.	3.5958e-11	1.0723	1.058	0.36258	-1.4795	-0.85877	6.0469	pre	HYDRO	L1 & Above	TYPE II CHIARI	DYSGENETIC CC
A19-424	MA	RBM12	20:34242688:G:C	-	P186R	ENST00000374114;ENST00000359646;ENST00000374104;ENST00000424458	.	.	.	28.3	0.97739	9.9e-05	0.51296	D	1;1;1;1;1;1;0.999794;0.999794;0.999794	0.81001	D;D;D;D;D;D;D;D;D	.	.	.	.	.		.	0.0021086	1.0135	0.84704	0.43766	-0.14747	1.243	2.084	pre	HYDRO	L1 & Above	TYPE II CHIARI	DYSGENETIC CC
A27-495	MA	DISP1	1:223176379:G:A	+	R547H	ENST00000284476	rs765609888	17112	0	22.7	0.999205	0	0.8433	D	1	0.81001	D	cilium	.	.	.	.		yes	8.8581e-08	1.0405	0.9077	0.41399	-0.56285	0.93012	3.8676	pre	HYDRO	L2 & Below	TYPE II CHIARI	HYPOPLASTIC CC
A27-495	MA	HTT	4:3189379:C:T	+	A1664V	ENST00000355072	rs368118407	16918	0	23.2	0.999252	0	0.8433	D	0.999999	0.58761	D	cilium	.	cytoskeleton	.	.		yes	1	1.0975	0.81188	0.11983	-2.042	2.7799	10.27	pre	HYDRO	L2 & Below	TYPE II CHIARI	HYPOPLASTIC CC
A27-495	MA	SLC35B4	7:134001452:C:T	-	V18M	ENST00000378509;ENST00000470969	rs1234791657	12352	0	24.7	0.998507	0	0.8433	D	1	0.81001	D	.	.	.	.	.		yes	2.6127e-05	1.0481	0.75242	0.56744	-0.31971	1.2001	1.6827	pre	HYDRO	L2 & Below	TYPE II CHIARI	HYPOPLASTIC CC
A35-661	MA	RAPGEF2	4:160277307:G:A	+	D1491N	ENST00000644474;ENST00000644902;ENST00000264431	rs758177906	17028	0	25.3	0.998884	0.000988	0.40743	D	0.999912	0.51042	D	.	.	.	cell migration	.		.	1	1.0278	0.64538	0.10939	-0.3779	3.618	7.0578	pre	HYDRO	L1 & Above	.	.
A35-661	MA	WDR11	10:122668166:G:C	+	A1206P	ENST00000263461	.	.	.	24.1	0.996795	0	0.8433	D	0.999987	0.54805	D	cilium	.	cytoskeleton	.	.		.	1.3704e-08	0.90434	0.80289	0.38358	1.1702	1.7963	4.7028	pre	HYDRO	L1 & Above	.	.
A35-661	MA	LRP2	2:170145604:G:A	-	P325L	ENST00000649046;ENST00000263816;ENST00000443831	rs79877455	17112	0	22.8	0.793125	0	0.8433	D	1;1	0.81001	D;D	.	.	.	.	.		.	0.99999	1.0327	0.88445	0.19529	-0.77926	2.0673	11.568	pre	HYDRO	L1 & Above	.	.
A46-891	MA	NPHP3	3:132419185:G:A	-	T579I	ENST00000337331	rs766208671	17082	0	23.7	0.983275	7.9e-05	0.52346	N	0.997647;0.997647	0.44063	D;D	cilium	.	.	.	WNT signaling		.	9.836e-16	0.88772	0.90755	0.49536	1.4144	0.86354	4.0957	pre	HYDRO	L1 & Above	.	.
A46-891	MA	UNC5B	10:73055712:T:C	+	Y774H	ENST00000335350;ENST00000373192	rs940116093	17102	0	27.3	0.997694	1.2e-05	0.62929	D	1;1	0.81001	D;D	.	.	.	.	.		.	2.6935e-07	1.0653	0.99402	0.42334	-0.83073	0.052297	3.5799	pre	HYDRO	L1 & Above	.	.
A46-891	MA	TMED2	12:124081221:C:T	+	T184I	ENST00000262225;ENST00000509052	.	.	.	27.6	0.999009	0	0.8433	D	1;1	0.81001	D;D	.	.	.	.	.		.	0.89231	1.282	0.49485	0	-1.4255	1.9096	2.4914	pre	HYDRO	L1 & Above	.	.
A47-892	MA	EDIL3	5:83239288:C:T	-	G465R	ENST00000296591;ENST00000380138	rs370598359	17084	0	24.1	0.999032	0	0.8433	D	1;1	0.81001	D;D	.	ECM	.	.	.		.	0.00014584	0.93528	0.7963	0.38902	0.4764	1.1643	3.1445	post	HYDRO	L2 & Below	.	.
A47-892	MA	C2CD3	11:73724464:C:T	-	R2343Q	ENST00000334126	rs181305959	2994	0	25.7	0.999406	0.004408	0.33773	N	0.988023	0.24455	N	cilium	.	cytoskeleton	.	.		.	4.4437e-19	1.0032	0.95306	0.50333	-0.049636	0.53494	4.3999	post	HYDRO	L2 & Below	.	.
A47-892	MA	RGMA	15:93595426:C:T	-	E156K	ENST00000329082;ENST00000425933;ENST00000543599;ENST00000542321;ENST00000557301;ENST00000556658	rs371761414	.	.	25.4	0.999255	0	0.8433	D	1;1;1;1;1;1;1;1;1	0.81001	D;D;D;D;D;D;D;D;D	.	.	.	.	.		.	0.16472	1.0942	0.83941	0.26925	-0.87518	0.99462	2.61	post	HYDRO	L2 & Below	.	.
A67-116	MA	LUZP1	1:23420421:G:A	-	R112W	ENST00000418342;ENST00000302291;ENST00000314174;ENST00000471849	rs771673829	17112	0	28.3	0.995887	0.01215	0.29273	N	0.967836;0.967836;0.967836;0.967836	0.3862	D;D;D;D	.	.	.	.	.		yes	0.52955	1.0491	0.91618	0.21385	-0.59151	0.72117	4.1679	pre	HYDRO	L2 & Below	.	.
A67-116	MA	ITGA6	2:173338810:T:C	+	I268T	ENST00000412899;ENST00000409532;ENST00000264107;ENST00000442250;ENST00000458358;ENST00000409080	rs988509917	17108	0	26.8	0.998619	6.9e-05	0.52346	D	0.999999;0.999999;0.999999;0.999999;0.999999;0.999999	0.58761	D;D;D;D;D;D	.	ECM	.	cell migration	.		yes	1.9014e-07	0.9189	0.80658	0.37345	0.94517	1.6467	4.5564	pre	HYDRO	L2 & Below	.	.
A67-116	MA	PSAT1	9:80919781:T:C	+	S108P	ENST00000347159;ENST00000376588	rs752493491	17112	0	33	0.998852	4e-06	0.62929	D	1;1	0.81001	D;D	.	.	.	.	.		yes	1.0621e-08	0.9281	0.91809	0.81454	0.50123	0.41319	0.71251	pre	HYDRO	L2 & Below	.	.
A74-230	MA	HSPG2	1:22163299:G:A	-	L3451F	ENST00000374695	rs542598107	13838	0	25.2	0.998366	0.003048	0.35512	N	0.999806	0.49283	D	.	ECM	.	.	.		yes	1.0376e-19	1.0513	0.93887	0.34121	-1.39	1.1367	9.2302	pre	.	L1 & Above	TYPE II CHIARI	DYSGENETIC CC
A74-230	MA	CC2D2A	4:15539712:C:T	+	P652L	ENST00000424120;ENST00000503292	rs759126033	16234	0	22.3	0.997886	0	0.8433	D	1;1;1;1	0.81001	D;D;D;D	cilium	.	cytoskeleton	.	.		yes	1.6721e-27	0.95918	0.93605	0.6274	0.54823	0.6467	3.3198	pre	.	L1 & Above	TYPE II CHIARI	DYSGENETIC CC
A74-230	MA	JARID2	6:15513162:A:G	+	H1051R	ENST00000341776;ENST00000397311	rs148235578	17086	0	22.5	0.363711	0.000309	0.45977	D	0.555587;0.555587	0.31299	N;N	.	.	.	.	.		yes	0.99999	1.1473	0.73053	0.089409	-2.1161	2.6866	6.3101	pre	.	L1 & Above	TYPE II CHIARI	DYSGENETIC CC
B22-710	MA	MIB2	1:1560966:G:A	+	R417H	ENST00000520777;ENST00000355826;ENST00000518681;ENST00000505820;ENST00000378712;ENST00000504599	rs114944847	14754	0	24.3	0.999161	0.000655	0.42656	D	0.999949;0.999949;0.999852;0.999949;0.999998;0.999949;0.999949;0.999949;1;1	0.81001	D;D;D;D;D;D;D;D;D;D	.	.	.	.	.		.	2.8024e-07	1.2394	0.93326	0.42234	-3.3591	0.62299	3.5903	pre	NONE	L2 & Below	.	.
B22-710	MA	KIAA0586	14:58927736:T:G	+	D692E	ENST00000354386;ENST00000556134;ENST00000619722;ENST00000619416;ENST00000423743;ENST00000261244	rs376649351	16134	0	23.7	0.992315	0.056496	0.22556	N	0.977549;0.977549;0.977549;0.977549	0.25306	N;N;N;N	cilium	.	cytoskeleton	.	.		.	5.1344e-16	1.0022	0.96221	0.54417	-0.028277	0.37111	3.4356	pre	NONE	L2 & Below	.	.
B22-710	MA	TRAPPC10	21:45502843:T:C	+	I633T	ENST00000291574	rs200809792	17112	0	21.6	0.982269	0.009139	0.30503	N	0.62241	0.32717	D	.	.	.	.	.		.	0.99999	1.008	0.83604	0.10865	-0.11096	1.5609	6.6299	pre	NONE	L2 & Below	.	.
C49-059	MA	DYNC2H1	11:102995909:T:G	+	I581S	ENST00000648198;ENST00000375735;ENST00000334267;ENST00000649997;ENST00000650373;ENST00000398093	rs200485386	17016	0	23	0.961604	1e-06	0.62929	U	0.79768;0.79768;0.79768	0.29152	N;N;N	cilium	.	cytoskeleton	.	.		.	1.1366e-44	1.0359	0.94285	0.4929	-0.73159	0.90927	7.115	pre	HYDRO	mixed (L1 to L4)	.	.
C49-059	MA	ZNRF3	22:29444393:C:T	+	P310L	ENST00000544604;ENST00000402174;ENST00000406323	.	.	.	28	0.998733	0	0.8433	D	1;1;1;1	0.81001	D;D;D;D	.	.	.	.	WNT signaling		.	0.98884	1.1611	0.88257	0.1283	-1.967	0.97519	4.5103	pre	HYDRO	mixed (L1 to L4)	.	.
C49-059	MA	DICER1	14:95562950:G:T	-	A1436D	ENST00000343455;ENST00000526495;ENST00000393063;ENST00000527414;ENST00000556045;ENST00000541352	rs777127946	.	.	24.6	0.991573	0.011348	0.29565	N	1;1;1;0.999999;1;1	0.08975	N;N;N;N;N;N	.	.	.	.	.		.	1	1.007	0.6244	0.091986	-0.10613	4.2261	7.8469	pre	HYDRO	mixed (L1 to L4)	.	.
C50-061	MA	DHX29	5:54579528:G:T	-	L490I	ENST00000251636;ENST00000621106	rs150620487	17088	0	22.6	0.964201	7.3e-05	0.52346	D	0.853729	0.35266	D	.	.	.	.	.		.	3.773e-09	0.98698	0.79248	0.38276	0.15762	1.9285	4.892	.	.	.	.	.
C50-061	MA	MTHFD1L	6:151206775:C:T	+	T183I	ENST00000367321;ENST00000611279;ENST00000367307;ENST00000618312;ENST00000423867	rs1178771032	.	.	23.5	0.997329	0.003977	0.3427	N	0.948091;0.977087	0.39334	D;D	.	.	.	.	.		.	1.9355e-12	1.0201	0.8779	0.52931	-0.22592	0.99212	3.1724	.	.	.	.	.
C50-061	MA	TENM4	11:78614445:G:A	-	T206M	ENST00000278550;ENST00000533074	rs1455219178	11300	0	27.5	0.999007	2e-05	0.62929	D	0.999995	0.58761	D	.	.	.	.	.		.	1	0.88371	0.81092	0.10454	2.384	2.7323	8.5116	.	.	.	.	.
C76-304	MA	SLC40A1	2:190428825:C:T	-	R296Q	ENST00000261024	rs772246537	16828	0	21.4	0.995636	2.2e-05	0.55875	D	0.996126	0.4303	D	.	.	.	.	.		.	0.98835	0.86167	0.6917	0.11256	1.1714	1.9225	4.2454	pre	.	L2 & Below	.	.
C76-304	MA	OPA1	3:193372725:C:A	+	A678E	ENST00000361715;ENST00000361150;ENST00000361510;ENST00000361828;ENST00000392438;ENST00000361908;ENST00000392436;ENST00000643329;ENST00000646793;ENST00000392437;ENST00000645553	.	.	.	23.9	0.993106	0	0.8433	D	1;1;1;1;1;1	0.81001	D;D;D;D;D;D	.	.	.	.	.		.	0.98636	0.94491	0.76096	0.18487	0.57395	1.9741	6.334	pre	.	L2 & Below	.	.
C76-304	MA	COBL	7:51111132:G:T	-	P509T	ENST00000431948;ENST00000445054;ENST00000265136;ENST00000395542	.	.	.	23.6	0.98353	0.009083	0.30522	N	0.815254;0.815254	0.28951	N;N	.	.	cytoskeleton	.	.		.	0.0039121	1.0113	1.0539	0.29505	-0.15788	-0.52133	4.3361	pre	.	L2 & Below	.	.
D09-398	MA	NPHP3	3:132400840:G:A	-	P1303S	ENST00000337331	rs373728120	17112	0	21.8	0.995899	0.001128	0.40136	N	0.991363;1	0.81001	D;D	cilium	.	.	.	WNT signaling		.	9.836e-16	0.88772	0.90755	0.49536	1.4144	0.86354	4.0957	pre	.	L2 & Below	.	.
D09-398	MA	STK4	20:43623791:A:G	+	I196V	ENST00000372806;ENST00000499879;ENST00000372801;ENST00000474717	rs1312616952	.	.	25.5	0.99908	0	0.8433	D	1;1;1;1	0.81001	D;D;D;D	.	.	.	.	WNT signaling		.	0.014598	0.94853	0.74576	0.30028	0.38299	1.4684	3.5498	pre	.	L2 & Below	.	.
D09-398	MA	MYO10	5:16701662:C:T	-	D948N	ENST00000274203;ENST00000513610;ENST00000515803;ENST00000505695	rs376668622	17048	0	22.5	0.995485	.	.	.	0.99894;0.999361;0.999361;0.999361;0.999361	0.46798	D;D;D;D;D	.	.	cytoskeleton	.	.		.	3.1562e-05	1.0877	0.86766	0.27841	-1.5381	1.618	7.1688	pre	.	L2 & Below	.	.
D12-403	MA	GREB1	2:11706774:C:T	+	A149V	ENST00000381486;ENST00000263834;ENST00000389825;ENST00000381483;ENST00000234142	.	.	.	24.5	0.999261	0	0.8433	D	1;1;1;1;1	0.81001	D;D;D;D;D	.	.	.	.	.		.	6.6023e-09	1.0379	0.86249	0.35277	-0.69312	1.682	5.6224	pre	.	L2 & Below	.	.
D12-403	MA	PRICKLE1	12:42864058:T:A	-	H79L	ENST00000345127;ENST00000639589;ENST00000445766;ENST00000640132;ENST00000455697;ENST00000640055;ENST00000639958;ENST00000548696;ENST00000639566;ENST00000552240;ENST00000552108;ENST00000640801;ENST00000551050;ENST00000547113;ENST00000640646	rs1402955748	.	.	30	0.979482	0	0.8433	D	1;1;1;1;1	0.81001	D;D;D;D;D	.	.	.	.	WNT signaling		.	0.99999	0.91356	0.75902	0.027138	0.90483	1.8336	5.4724	pre	.	L2 & Below	.	.
D12-403	MA	ALDH2	12:112220972:A:T	+	D72V	ENST00000546840;ENST00000261733	rs749678731	16870	0	32	0.993344	0	0.8433	D	1;0.999999;1	0.81001	D;D;D	.	.	.	.	.		.	3.3959e-10	1.06	0.79088	0.73792	-0.54773	1.3212	1.1995	pre	.	L2 & Below	.	.
D14-418	MA	MTHFD1L	6:151247282:A:C	+	Q370H	ENST00000367321;ENST00000611279;ENST00000618312	rs367598413	17082	0	22.3	0.988293	0	0.8433	D	0.999996	0.58761	D	.	.	.	.	.		.	1.9355e-12	1.0201	0.8779	0.52931	-0.22592	0.99212	3.1724	pre	.	L1 & Above	.	.
D14-418	MA	PIP4K2B	17:36943152:G:A	-	P61S	ENST00000619039	rs376197734	17112	0	23.6	0.993513	0	0.8433	D	1	0.81001	D	.	.	.	.	.		.	0.99837	1.0491	0.47631	0	-0.3968	3.0507	4.0085	pre	.	L1 & Above	.	.
D14-418	MA	OVOL2	20:18005450:C:T	-	G220S	ENST00000278780	rs367705465	17106	0	27.2	0.998961	0	0.8433	D	1	0.81001	D	.	.	.	cell migration	.		.	0.70889	0.88043	0.75108	0.1195	0.76941	1.0897	2.3603	pre	.	L1 & Above	.	.
D20-459	MA	SETD2	3:47163478:A:G	-	L883P	ENST00000409792;ENST00000412450	.	.	.	22.8	0.989272	0.138288	0.18383	N	0.999286	0.46548	D	.	.	.	cell migration	.		yes	1	0.97353	0.76432	0.13162	0.45176	3.0459	8.299	pre	.	L2 & Below	.	.
D20-459	MA	INPP5E	9:139324756:C:T	-	R592Q	ENST00000371712	rs1338062785	12378	0	23.1	0.991257	0.007935	0.31115	N	0.976121	0.39248	D	cilium	.	cytoskeleton	.	.		yes	0.0031048	1.0939	0.92703	0.37385	-0.98834	0.50742	2.684	pre	.	L2 & Below	.	.
D20-459	MA	JARID2	6:15496558:A:T	+	S368C	ENST00000341776;ENST00000397311	rs1283738793	.	.	25.6	0.992389	0.002506	0.36425	N	0.979046;0.993193;0.979046	0.41864	D;D;D	.	.	.	.	.		yes	0.99999	1.1473	0.73053	0.089409	-2.1161	2.6866	6.3101	pre	.	L2 & Below	.	.
D28-502	MA	TMEM67	8:94809574:G:A	+	R659Q	ENST00000453321;ENST00000409623	rs769827614	17112	0	22.5	0.996422	2e-06	0.62929	D	0.991202;0.980502	0.41332	D;D	cilium	.	cytoskeleton	.	.		.	2.0654e-24	0.8761	0.9389	0.73805	1.2744	0.4925	1.9164	pre	HYDRO	L2 & Below	.	.
D28-502	MA	NOTCH1	9:139413103:C:G	-	G347R	ENST00000277541	rs746187371	.	.	25	0.999354	0	0.8433	D	1	0.81001	D	cilium	ECM	.	cell migration	WNT signaling		.	1	1.1714	0.7631	0.046153	-3.7944	3.4451	9.1999	pre	HYDRO	L2 & Below	.	.
D28-502	MA	VCL	10:75874625:C:T	+	R1076W	ENST00000211998;ENST00000372755	rs397517241	16230	0	29	0.998942	0	0.8433	D	1;1;1	0.81001	D;D;D	.	.	cytoskeleton	cell migration	.		.	0.046788	0.87759	0.69758	0.25352	1.4563	2.7082	5.1404	pre	HYDRO	L2 & Below	.	.
D36-600	MA	PKN2	1:89237117:A:G	+	I212M	ENST00000316005;ENST00000370521;ENST00000370513	rs960420027	.	.	23.6	0.895508	0.00011	0.50451	U	0.999982;0.999982;0.999982;0.999982	0.54805	D;D;D;D	.	.	cytoskeleton	cell migration	.		.	1	0.94994	0.62894	0.058011	0.51234	2.9696	6.2773	pre	HYDRO	L2 & Below	NO CHIARI	HYPOPLASTIC CC
D36-600	MA	DLC1	8:12957088:C:T	-	V920I	ENST00000276297;ENST00000358919;ENST00000512044;ENST00000520226	.	.	.	23.2	0.998841	0	0.8433	D	1;1;1;1	0.81001	D;D;D;D	.	.	cytoskeleton	cell migration	.		.	0.99948	1.3036	1.2783	0.15182	-4.517	-2.931	6.3788	pre	HYDRO	L2 & Below	NO CHIARI	HYPOPLASTIC CC
D36-600	MA	PRKACA	19:14204036:A:T	-	F315Y	ENST00000308677;ENST00000589994	.	.	.	22.7	0.900502	0.004326	0.33859	N	0.926077;0.987072;0.926077;1	0.81001	D;D;D;D	cilium	.	cytoskeleton	.	.		.	0.97142	1.0298	0.429	0.10102	-0.22137	2.9714	3.7066	pre	HYDRO	L2 & Below	NO CHIARI	HYPOPLASTIC CC
D45-689	MA	B9D1	17:19247156:C:T	-	R140Q	ENST00000461069;ENST00000647252;ENST00000261499;ENST00000646248;ENST00000395616;ENST00000395615	rs375256419	17102	0	24.4	0.99859	0.000676	0.42516	D	1;1;0.999999;1;0.768873;0.768873	0.81001	D;D;D;D;N;N	cilium	.	cytoskeleton	.	.		.	0.0028034	1.1069	0.97435	0.48209	-0.58165	0.10157	1.6931	post	.	L2 & Below	.	.
D45-689	MA	CELSR1	22:46774498:G:T	-	S2458Y	ENST00000262738	rs890961105	.	.	32	0.995462	2e-06	0.62929	U	0.999819	0.49394	D	.	.	.	cell migration	WNT signaling		.	0.99994	1.1525	0.92189	0.16835	-3.5366	1.2028	7.9688	post	.	L2 & Below	.	.
D45-689	MA	TEAD2	19:49862691:C:A	-	c.297+1	ENST00000598810;ENST00000593945;ENST00000601519;ENST00000311227;ENST00000377214	rs1201741777	.	.	23.5	0.995504	.	.	.	1;1;1	0.81001	D;D;D	.	.	.	.	.		.	1.5226e-06	1.0133	0.85694	0.50932	-0.11535	0.85782	2.3839	post	.	L2 & Below	.	.
D60-863	MA	MIB2	1:1560995:G:A	+	E427K	ENST00000520777;ENST00000355826;ENST00000518681;ENST00000505820;ENST00000378712;ENST00000504599	rs924091482	13952	0	20.9	0.788892	0.008452	0.30835	N	0.866242;0.866242;0.897546;0.866242;0.935681;0.866242;0.866242;0.866242;1;1	0.81001	D;D;D;D;D;D;D;D;D;D	.	.	.	.	.		.	2.8024e-07	1.2394	0.93326	0.42234	-3.3591	0.62299	3.5903	pre	NONE	L2 & Below	.	.
D60-863	MA	TP53BP2	1:223998150:G:A	-	R119X	ENST00000343537	.	.	.	36	0.996696	0	0.8433	D	1;1	0.81001	A;D	.	.	.	.	.		.	0.0025482	0.96669	0.78822	0.28501	0.40033	1.8916	4.9642	pre	NONE	L2 & Below	.	.
D60-863	MA	FBXL5	4:15626950:G:A	-	S592F	ENST00000341285;ENST00000412094	.	.	.	22.2	0.996589	0.003466	0.34901	N	0.799483;0.843396;0.843396	0.29132	N;N;N	.	.	.	.	.		.	0.99854	1.0188	0.72357	0.093097	-0.16498	1.8477	4.7706	pre	NONE	L2 & Below	.	.
E39-364	MA	SLC2A2	3:170723825:G:A	-	R228X	ENST00000314251;ENST00000461867	rs773581866	17058	0	35	0.997623	4.7e-05	0.53742	D	1;1	0.81001	A;A	.	.	.	.	.		.	3.4337e-08	0.98653	0.83987	0.60768	0.10441	0.93553	1.8654	pre	.	L2 & Below	.	.
E39-364	MA	TIAM1	21:32624438:T:C	-	D344G	ENST00000286827;ENST00000541036	.	.	.	24.6	0.995798	4.4e-05	0.53742	D	0.999991;0.999991	0.58761	D;D	.	.	cytoskeleton	cell migration	WNT signaling		.	0.95662	1.0378	0.84481	0.19747	-0.59547	1.6982	6.4816	pre	.	L2 & Below	.	.
E39-364	MA	EP300	22:41537179:T:A	+	M669K	ENST00000263253;ENST00000634728	rs771268691	17098	0	24.1	0.975915	0.009511	0.30328	N	0.946715	0.37538	D	.	.	.	.	.		.	1	1.4158	0.8429	0.049966	-7.0523	2.0341	9.6471	pre	.	L2 & Below	.	.
E47-668	MA	ARID1A	1:27058004:C:T	+	S571L	ENST00000430799;ENST00000637465;ENST00000324856;ENST00000457599;ENST00000374152;ENST00000615191;ENST00000636219	rs969170076	.	.	21.8	0.998568	0.027009	0.25826	N	0.999982;0.999982;0.999962	0.54805	D;D;D	.	.	.	.	.		.	1	1.0756	0.69981	0.022463	-1.2737	3.6582	8.5475	.	.	L1 & Above	.	.
E47-668	MA	FREM2	13:39424301:G:A	+	G2169E	ENST00000280481	.	.	.	24	0.995585	1e-06	0.8433	D	0.999997	0.58761	D	.	ECM	.	.	.		.	3.5958e-11	1.0723	1.058	0.36258	-1.4795	-0.85877	6.0469	.	.	L1 & Above	.	.
E47-668	MA	NUP50	22:45574119:G:A	+	G114D	ENST00000347635;ENST00000407019;ENST00000396096	rs148003438	16938	0	22.9	0.99743	2.4e-05	0.55875	D	1;0.999999;0.999999;1	0.81001	D;D;D;D	.	.	.	.	.		.	0.28337	1.2013	1.0127	0.23937	-1.5881	-0.072815	2.8813	.	.	L1 & Above	.	.
E52-879	MA	AGO2	8:141566340:C:T	-	D358N	ENST00000220592;ENST00000519980	.	.	.	24.9	0.999184	0	0.8433	D	1;1	0.81001	D;D	.	.	.	cell migration	WNT signaling		.	1	0.92622	0.28501	0.022251	0.90393	6.0576	6.0739	post	NONE	.	.	.
E52-879	MA	LRP6	12:12318144:T:C	-	Y544C	ENST00000261349;ENST00000543091	rs781332733	17112	0	27	0.998087	3.2e-05	0.55875	D	0.999997;0.999997	0.58761	D;D	.	.	.	.	WNT signaling		.	0.69664	1.067	0.73992	0.21702	-0.91949	2.7541	6.789	post	NONE	.	.	.
E52-879	MA	BBOX1	11:27147233:A:G	+	N290S	ENST00000529202;ENST00000263182;ENST00000528583;ENST00000525090	.	.	.	23.1	0.994185	0	0.8433	D	0.999999;0.999999;0.999999;0.999999	0.58761	D;D;D;D	.	.	.	.	.		.	2.094e-12	0.94276	0.88292	0.99724	0.37649	0.59403	0.010877	post	NONE	.	.	.
A18-382	MA	GJA1	6:121768729:C:A	+	P246T	ENST00000649132;ENST00000649003;ENST00000282561;ENST00000650427;ENST00000647564	rs754942819	17112	0	21.9	0.977608	0.105946	0.19636	U	0.999999	0.58761	D	.	.	cytoskeleton	cell migration	.		.	0.15523	1.3759	0.74626	0.2727	-2.6541	1.2784	2.5812	pre	HYDRO	L1 & Above	TYPE II CHIARI	.
A18-382	MA	APAF1	12:99109289:G:A	+	E1015K	ENST00000551964;ENST00000357310;ENST00000359972;ENST00000550527;ENST00000547045;ENST00000549007	rs1310365747	.	.	23.8	0.430359	0.001949	0.37596	N	1;1;0.998051;0.995907;0.998051;0.995907;0.998051;0.995907;0.998051	0.81001	D;D;N;N;N;N;N;N;N	.	.	.	.	.		.	9.6242e-06	1.034	0.84149	0.3251	-0.40216	1.4322	5.1447	pre	HYDRO	L1 & Above	TYPE II CHIARI	.
A21-447	MA	KDM2A	11:67021871:A:T	+	T1097S	ENST00000529006;ENST00000308783;ENST00000530342	rs777346297	17054	0	23.4	0.968459	0.001204	0.3982	N	0.58161;1;0.570202;0.949368	0.81001	D;D;N;N	.	.	.	.	.		.	1	1.0328	0.43371	0	-0.40958	5.3101	7.5023	pre	HYDRO	L2 & Below	NO CHIARI	HYPOPLASTIC CC
A21-447	MA	RPGRIP1L	16:53730162:C:T	-	R44H	ENST00000262135;ENST00000647211;ENST00000621565;ENST00000379925;ENST00000563746;ENST00000564374;ENST00000562230;ENST00000562588;ENST00000568653;ENST00000566096;ENST00000569716	rs771458105	17110	0	23.2	0.995026	0.000118	0.50451	D	0.722703;0.722703;0.722703;0.722703;0.722703;0.722703	0.33634	D;D;D;D;D;D	cilium	.	cytoskeleton	.	.		.	4.083e-31	1.0001	1.0116	0.76685	-0.0013097	-0.10819	1.8627	pre	HYDRO	L2 & Below	NO CHIARI	HYPOPLASTIC CC
A25-479	MA	PCGF1	2:74732471:C:T	-	G243S	ENST00000233630	rs753758472	16428	0	22.8	0.940689	0	0.8433	D	0.999924	0.51308	D	.	.	.	.	.		.	0.99713	0.94248	0.51668	0	0.33259	2.1102	3.8423	pre	HYDRO	L1 & Above	.	.
A25-479	MA	GLI3	7:42004338:C:T	-	D1445N	ENST00000395925;ENST00000479210	rs1378290549	.	.	26	0.999055	1e-06	0.8433	D	0.999657	0.48079	D	cilium	.	cytoskeleton	cell migration	WNT signaling		.	0.99999	1.1247	0.95301	0.092871	-2.0246	0.5222	6.1678	pre	HYDRO	L1 & Above	.	.
A39-702	MA	ELP1	9:111674634:G:A	-	H367Y	ENST00000374647;ENST00000537196	rs748461473	17112	0	23.1	0.993882	0.002601	0.36278	N	0.928153;0.928153	0.27127	N;N	.	.	.	cell migration	.		.	2.1199e-21	0.99463	1.0085	0.57662	0.067644	-0.07981	3.5421	pre	HYDRO	.	.	.
A39-702	MA	KAT2A	17:40266601:G:A	-	R681C	ENST00000225916	rs199513433	17098	0	33	0.999316	0	0.8433	D	1	0.81001	D	.	.	cytoskeleton	.	.		.	0.57331	0.97093	0.51718	0.21416	0.32303	3.8173	4.7207	pre	HYDRO	.	.	.
A40-755	MA	TSC2	16:2107145:G:A	+	A272T	ENST00000219476;ENST00000643088;ENST00000643946;ENST00000382538;ENST00000642936;ENST00000401874;ENST00000644335;ENST00000646388;ENST00000439673;ENST00000350773;ENST00000644329;ENST00000644043;ENST00000642797;ENST00000642561;ENST00000568454	rs373818076	12390	0	24.2	0.996963	0	0.8433	D	1;1;1;1;1;1;1	0.81001	D;D;D;D;D;D;D	.	.	.	.	WNT signaling		.	1	1.482	1.0284	0.023406	-8.3918	-0.33027	8.3653	pre	HYDRO	L1 & Above	TYPE II CHIARI	HYPOPLASTIC CC
A40-755	MA	SLC25A1	22:19163711:C:T	-	V290M	ENST00000215882;ENST00000451283	.	.	.	26.4	0.999002	0	0.8433	D	1;1	0.81001	D;D	.	.	.	.	.		.	0.058829	1.1507	0.73574	0.30876	-1.0064	1.2386	2.5776	pre	HYDRO	L1 & Above	TYPE II CHIARI	HYPOPLASTIC CC
A50-942	MA	HMGXB3	5:149431523:G:A	+	R1216H	ENST00000613459;ENST00000503427;ENST00000502717	rs755697135	12382	0	24.8	0.99916	8e-06	0.62929	D	0.999994;0.999994	0.58761	D;D	.	.	.	.	.		.	0.999	0.75957	0.62357	0.13754	3.15	3.5086	5.7016	post	HYDRO	L2 & Below	.	.
A50-942	MA	AP1G1	16:71805091:G:A	-	A178V	ENST00000299980;ENST00000569748;ENST00000393512;ENST00000563259	rs751602784	.	.	22.8	0.995406	0	0.8433	D	1;1;1;1;1	0.81001	D;D;D;D;D	.	.	.	.	.		.	0.99998	1.0304	0.60695	0.095868	-0.30271	2.9839	6.0506	post	HYDRO	L2 & Below	.	.
A63-058	MA	FGFR1	8:38271302:C:T	-	M802I	ENST00000425967;ENST00000397091;ENST00000447712;ENST00000532791;ENST00000397113;ENST00000356207;ENST00000335922;ENST00000326324;ENST00000397103;ENST00000397108	rs1466028968	17032	0	22.7	0.965911	0.001073	0.40389	N	0.986043;0.986043;0.986043;0.998603;0.991548;0.998603;0.998603;0.986043;0.986043;0.986043;0.986043	0.45151	D;D;D;D;D;D;D;D;D;D;D	.	ECM	.	cell migration	.		yes	0.99984	1.1227	0.68885	0.094037	-1.4017	2.4852	5.4753	pre	.	.	.	.
A63-058	MA	CLUAP1	16:3583112:C:T	+	P369L	ENST00000341633	rs1327986008	12270	0	24	0.99666	.	.	.	1;1;1;1;0.996561;0.986353	0.81001	D;D;D;D;N;N	cilium	.	cytoskeleton	.	.		yes	0.0004184	1.0523	0.99168	0.40242	-0.38008	0.044918	2.7604	pre	.	.	.	.
A66-088	MA	SLC25A32	8:104427051:C:A	-	A39S	ENST00000297578	rs144470699	17076	0	23.3	0.99266	0.000828	0.41547	D	1;0.988753;1	0.81001	D;D;D	.	.	.	.	.		yes	6.7625e-09	1.1976	0.92228	0.84392	-1.3086	0.36943	0.58908	pre	HYDRO	L2 & Below	.	.
A66-088	MA	FREM2	13:39424289:A:G	+	Y2165C	ENST00000280481	rs1191611891	.	.	33	0.997738	0	0.8433	D	1	0.81001	D	.	ECM	.	.	.		yes	3.5958e-11	1.0723	1.058	0.36258	-1.4795	-0.85877	6.0469	pre	HYDRO	L2 & Below	.	.
A68-155	MA	ALKBH1	14:78161081:C:T	-	R152K	ENST00000216489	rs769478498	13418	0	22.6	0.992247	5.3e-05	0.53742	N	0.999944	0.51968	D	.	.	.	cell migration	.		yes	4.8961e-06	0.88366	0.99006	0.62005	0.85923	0.053489	1.483	pre	HYDRO	L2 & Below	.	.
A68-155	MA	PTPRS	19:5218492:G:T	-	D1329E	ENST00000587303;ENST00000592099;ENST00000588012;ENST00000262963;ENST00000353284	.	.	.	21.9	0.58436	0.027515	0.25745	U	0.999443;0.998952;0.999443;0.999443;0.999443;0.999443;0.999443;0.998952	0.4708	D;D;D;D;D;D;D;D	.	ECM	.	.	.		yes	0.99983	1.2444	0.70443	0.165	-4.5798	3.7772	7.3775	pre	HYDRO	L2 & Below	.	.
A73-197	MA	TM2D3	15:102182716:T:C	-	Y237C	ENST00000347970;ENST00000333202;ENST00000561373	rs141433481	16906	0	32	0.997988	0	0.8433	D	1;1;1;1;1	0.81001	D;D;D;D;D	.	.	.	.	.		yes	7.9392e-09	1.2819	1.1714	1.0694	-1.6836	-0.74253	-0.21557	pre	.	L2 & Below	.	.
A73-197	MA	CELSR1	22:46760118:G:A	-	P2937L	ENST00000262738	rs371112013	16880	0	29.7	0.997837	0.000111	0.50451	U	0.999912	0.51042	D	.	.	.	cell migration	WNT signaling		yes	0.99994	1.1525	0.92189	0.16835	-3.5366	1.2028	7.9688	pre	.	L2 & Below	.	.
A86-390	MA	POR	7:75608776:A:T	+	N82I	ENST00000453773;ENST00000439963;ENST00000461988;ENST00000394893;ENST00000412521;ENST00000414186;ENST00000432753;ENST00000426184	rs782037392	16968	0	26.7	0.957454	0	0.8433	D	1;1;1	0.81001	D;D;D	cilium	.	.	.	.		.	3.4212e-10	1.0598	1.0096	0.58462	-0.66823	-0.071711	2.3069	pre	.	L2 & Below	.	.
A86-390	MA	COLGALT1	19:17688764:A:C	+	c.1134-2	ENST00000252599	.	.	.	24.9	0.99451	.	.	.	1	0.81001	D	.	ECM	.	.	.		.	5.9074e-08	0.97703	0.92299	0.5779	0.22076	0.5229	2.0581	pre	.	L2 & Below	.	.
B06-433	MA	IFT88	13:21189966:G:T	+	A392S	ENST00000351808;ENST00000319980	rs1325301474	.	.	24.7	0.997619	0	0.8433	D	1;1;1;1	0.81001	D;D;D;D	cilium	.	cytoskeleton	.	.		.	7.1224e-11	0.8931	0.95361	0.50698	0.98218	0.33508	3.2081	pre	.	L2 & Below	.	.
B06-433	MA	DACT1	14:59113351:G:T	+	K670N	ENST00000556859;ENST00000395153;ENST00000335867;ENST00000541264	.	.	.	26.4	0.997167	3.3e-05	0.55875	D	0.99944;0.99944;0.99944;0.99944;0.99944	0.4708	D;D;D;D;D	.	.	.	.	WNT signaling		.	0.40017	1.0608	1.0695	0.22207	-0.69862	-0.52676	3.4206	pre	.	L2 & Below	.	.
B17-585	MA	MYO10	5:16668513:T:G	-	Y1983S	ENST00000274203;ENST00000513610;ENST00000515803;ENST00000505695	.	.	.	27.8	0.991603	.	.	.	1;1;1;1;1	0.81001	D;D;D;D;D	.	.	cytoskeleton	.	.		yes	3.1562e-05	1.0877	0.86766	0.27841	-1.5381	1.618	7.1688	pre	ARRESTED	L2 & Below	.	.
B17-585	MA	COQ6	14:74420186:G:T	+	G71V	ENST00000394026;ENST00000334571;ENST00000554920	.	.	.	27.1	0.997912	0	0.8433	D	1;1;1;0.731854	0.81001	D;D;D;N	.	.	.	.	.		yes	4.3324e-15	0.84484	0.89216	0.93759	1.2519	0.61796	0.28644	pre	ARRESTED	L2 & Below	.	.
B23-731	MA	RARA	17:38487631:G:C	+	S54T	ENST00000577646;ENST00000254066;ENST00000394089;ENST00000425707	.	.	.	22.2	0.891685	.	.	.	0.999867;0.999867;0.646093	0.50061	D;D;D	.	.	cytoskeleton	.	.		.	0.96305	0.98875	0.49284	0.10478	0.10104	3.0806	3.6243	pre	HYDRO	L2 & Below	.	.
B23-731	MA	TONSL	8:145662005:G:C	-	D650E	ENST00000409379	rs141505364	17094	0	24.8	0.996891	0	0.8433	D	0.99909	0.46054	D	.	.	.	.	.		.	2.5965e-13	0.96967	1.0092	0.51024	0.44903	-0.092851	3.5375	pre	HYDRO	L2 & Below	.	.
B24-769	MA	SLC25A32	8:104417090:C:G	-	c.306-1	ENST00000297578;ENST00000649416	.	.	.	26.2	0.99552	.	.	.	1;1	0.81001	D;D	.	.	.	.	.		.	6.7625e-09	1.1976	0.92228	0.84392	-1.3086	0.36943	0.58908	pre	HYDRO	L2 & Below	.	.
B24-769	MA	TYMS	18:672950:G:A	+	E299K	ENST00000323274;ENST00000323250;ENST00000323224	rs765591852	.	.	23.7	0.970148	0.000604	0.42945	D	1;1;0.999966;0.999966;0.999975	0.81001	D;D;D;D;D	.	.	.	.	.		.	0.72247	0.94305	0.43307	0.17303	0.36589	2.5796	3.1909	pre	HYDRO	L2 & Below	.	.
C47-053	MA	TRIM33	1:114976296:G:A	-	A328V	ENST00000358465;ENST00000369543	rs369393002	16922	0	23	0.998867	3e-06	0.62929	D	1;1;1	0.81001	D;D;D	.	.	.	.	.		yes	1	1.0735	0.46512	0.018203	-0.80963	4.4853	6.7432	pre	HYDRO	L1 & Above	.	.
C47-053	MA	EP300	22:41537145:C:A	+	L658I	ENST00000263253;ENST00000634728	rs973317775	17104	0	21.8	0.984936	0.109847	0.19467	N	0.994591	0.42341	D	.	.	.	.	.		yes	1	1.4158	0.8429	0.049966	-7.0523	2.0341	9.6471	pre	HYDRO	L1 & Above	.	.
C51-064	MA	PCSK5	9:78953240:G:A	+	D1588N	ENST00000545128;ENST00000424854	rs769546011	16964	0	22.5	0.983232	0.011537	0.29496	N	0.961915	0.26088	N	.	.	.	.	.		yes	2.5352e-12	0.96106	0.78003	0.38189	0.62296	2.5652	5.7882	pre	HYDRO	L1 & Above	.	.
C51-064	MA	ATP11A	13:113485776:G:A	+	V437M	ENST00000487903;ENST00000375645;ENST00000375630	rs749737603	17108	0	23	0.992588	0.002739	0.36034	N	0.959979;0.959979;0.959979;0.959979	0.38155	D;D;D;D	.	.	.	.	.		yes	4.0487e-06	1.0835	0.85391	0.32968	-1.1345	1.3669	5.1882	pre	HYDRO	L1 & Above	.	.
C52-072	MA	SALL2	14:21991146:C:G	-	E906Q	ENST00000614342;ENST00000450879	.	.	.	22.1	0.988558	0.370299	0.13538	N	1;1;0.728444;0.914936	0.81001	D;D;N;N	.	.	.	.	.		.	0.00013767	1.0694	0.91614	0.41847	-0.84183	0.7147	2.7628	pre	HYDRO	L2 & Below	.	.
C52-072	MA	SPECC1L	22:24718407:C:T	+	R487C	ENST00000437398;ENST00000421374;ENST00000314328;ENST00000541492	rs200189237	17112	0	32	0.999442	0	0.8433	D	1;1;1	0.81001	D;D;D	.	.	cytoskeleton	.	.		.	0.85887	1.0089	0.81756	0.20043	-0.10566	1.5985	5.489	pre	HYDRO	L2 & Below	.	.
C55-091	MA	TSC1	9:135786928:G:A	-	T314M	ENST00000298552;ENST00000545250;ENST00000440111;ENST00000642627;ENST00000646625;ENST00000644097;ENST00000643875;ENST00000642617;ENST00000643583;ENST00000643072;ENST00000643362;ENST00000642745;ENST00000642646;ENST00000645150;ENST00000647078;ENST00000647462;ENST00000645129;ENST00000403810;ENST00000643691	rs373454700	17112	0	21.6	0.98838	0.036718	0.24488	N	0.999946;0.999946;0.999946;0.999946;0.999946	0.19238	N;N;N;N;N	.	.	cytoskeleton	.	.		yes	1	0.95309	0.74273	0.037521	0.58519	2.3217	6.5116	pre	ARRESTED	L2 & Below	.	.
C55-091	MA	APAF1	12:99102403:T:C	+	M921T	ENST00000551964;ENST00000357310;ENST00000359972;ENST00000550527;ENST00000547045;ENST00000549007	rs1037139719	17100	0	21.2	0.54018	0.085528	0.20637	N	1;1;0.99735;0.997251;0.996424;0.997964;0.997964;0.997964;0.997964	0.81001	D;D;N;N;N;N;N;N;N	.	.	.	.	.		yes	9.6242e-06	1.034	0.84149	0.3251	-0.40216	1.4322	5.1447	pre	ARRESTED	L2 & Below	.	.
C61-153	MA	ALDH1A2	15:58256130:G:A	-	R347C	ENST00000537372;ENST00000249750;ENST00000347587;ENST00000558231;ENST00000559517	rs778997757	17112	0	28	0.999066	0	0.8433	D	1;1;1;1;1	0.81001	D;D;D;D;D	.	.	.	.	.		.	0.36331	1.2166	0.75945	0.22636	-1.7463	1.4383	3.691	pre	NONE	L2 & Below	.	.
C61-153	MA	TP53	17:7577093:C:T	-	R282Q	ENST00000359597;ENST00000504290;ENST00000510385;ENST00000504937;ENST00000619186;ENST00000618944;ENST00000610623;ENST00000610292;ENST00000269305;ENST00000620739;ENST00000617185;ENST00000455263;ENST00000420246;ENST00000622645;ENST00000610538;ENST00000445888;ENST00000619485;ENST00000615910;ENST00000509690	rs730882008	17110	0	31	0.999394	0	0.8433	D	0.999997;0.999997;0.999997;0.999997;0.999997;1	0.81001	D;D;D;D;D;D	.	.	.	.	.		.	0.53235	1.0732	0.81938	0.20476	-0.54438	0.98255	3.2571	pre	NONE	L2 & Below	.	.
C75-300	MA	RAPGEF2	4:160235839:G:A	+	A97T	ENST00000644474;ENST00000505478;ENST00000644902;ENST00000511336;ENST00000510510;ENST00000264431;ENST00000514565	rs1183511698	17028	0	23	0.993327	1e-06	0.8433	D	0.999998	0.58761	D	.	.	.	cell migration	.		.	1	1.0278	0.64538	0.10939	-0.3779	3.618	7.0578	pre	.	L1 & Above	.	.
C75-300	MA	TENM4	11:78380142:C:T	-	M2416I	ENST00000278550;ENST00000530738	.	.	.	28.2	0.993213	0	0.8433	D	0.999991	0.58761	D	.	.	.	.	.		.	1	0.88371	0.81092	0.10454	2.384	2.7323	8.5116	pre	.	L1 & Above	.	.
C77-315	MA	VANGL1	1:116206634:G:A	+	R186H	ENST00000355485;ENST00000369510;ENST00000310260;ENST00000369509	rs752742934	17112	0	27.3	0.999531	0	0.8433	D	1;1;1;1	0.81001	D;D;D;D	.	.	.	.	WNT signaling		.	0.020285	1.0927	0.99603	0.31745	-0.80665	0.024885	2.9701	pre	.	L2 & Below	.	.
C77-315	MA	LRP2	2:170059379:C:T	-	R2699Q	ENST00000649046;ENST00000263816	rs867912144	.	.	23.4	0.997314	0	0.8433	D	0.999971	0.53665	D	.	.	.	.	.		.	0.99999	1.0327	0.88445	0.19529	-0.77926	2.0673	11.568	pre	.	L2 & Below	.	.
C82-338	MA	TSC2	16:2136260:G:A	+	G1577S	ENST00000219476;ENST00000643088;ENST00000643946;ENST00000382538;ENST00000642936;ENST00000401874;ENST00000644335;ENST00000646388;ENST00000439673;ENST00000350773;ENST00000644329;ENST00000644043;ENST00000642797;ENST00000642561;ENST00000568454	rs796053499	.	.	27.6	0.997613	0	0.8433	D	1;1;1;1;1;1;1	0.81001	D;D;D;D;D;D;D	.	.	.	.	WNT signaling		.	1	1.482	1.0284	0.023406	-8.3918	-0.33027	8.3653	pre	.	L1 & Above	.	.
C82-338	MA	SCUBE1	22:43610215:T:C	-	Q645R	ENST00000360835	rs755457087	17066	0	22.6	0.801143	3e-06	0.62929	D	0.999987	0.54805	D	cilium	ECM	.	.	.		.	0.96076	1.0274	0.77935	0.18452	-0.35347	1.9781	5.5631	pre	.	L1 & Above	.	.
D02-371	MA	LRP2	2:170097620:T:C	-	Q1308R	ENST00000649046;ENST00000263816;ENST00000443831	.	.	.	22.1	0.973809	0.000618	0.42945	N	0.740179;0.927086	0.29742	N;N	.	.	.	.	.		.	0.99999	1.0327	0.88445	0.19529	-0.77926	2.0673	11.568	pre	.	L2 & Below	.	.
D02-371	MA	GJA1	6:121768699:G:A	+	V236I	ENST00000649132;ENST00000649003;ENST00000282561;ENST00000650427;ENST00000647564	rs148384161	17112	0	21.4	0.914957	0.000775	0.41888	N	0.923285	0.36742	D	.	.	cytoskeleton	cell migration	.		.	0.15523	1.3759	0.74626	0.2727	-2.6541	1.2784	2.5812	pre	.	L2 & Below	.	.
D05-381	MA	HSPG2	1:22166007:C:T	-	R3249H	ENST00000374695	rs781212523	17088	0	27.2	0.999179	0.001543	0.38671	N	0.999994	0.58761	D	.	ECM	.	.	.		.	1.0376e-19	1.0513	0.93887	0.34121	-1.39	1.1367	9.2302	pre	.	L2 & Below	.	.
D05-381	MA	ITGA3	17:48153798:C:A	+	P595T	ENST00000320031;ENST00000007722	rs1177946522	.	.	24.3	0.99812	0	0.8433	D	0.998893;0.998893;1	0.81001	D;D;D	.	ECM	.	cell migration	WNT signaling		.	3.5545e-07	0.87569	0.73657	0.37383	1.6042	2.3622	4.4513	pre	.	L2 & Below	.	.
D17-443	MA	TRIM71	3:32932477:T:A	+	L594Q	ENST00000383763	.	.	.	23.7	0.967768	2.5e-05	0.55875	D	0.999997	0.58761	D	.	.	.	.	.		.	0.99969	1.2985	0.58798	0.036284	-3.531	3.2795	4.6883	pre	.	L1 & Above	.	.
D17-443	MA	PIGQ	16:624612:C:T	+	R180C	ENST00000409527;ENST00000321878;ENST00000422307;ENST00000026218;ENST00000470411	rs768063812	16376	0	24	0.998581	0.001369	0.39242	N	0.989919;0.989919;0.989919;0.989919	0.41049	D;D;D;D	.	.	.	.	.		.	1.3575e-06	1.1623	1.0122	0.56848	-1.9079	-0.094985	1.9122	pre	.	L1 & Above	.	.
D19-453	MA	ABL2	1:179078339:T:C	-	N688S	ENST00000502732;ENST00000512653;ENST00000367623	.	.	.	21.9	0.979278	0.00019	0.48115	U	1;1;1;1;0.869669;0.869669;0.869669;0.869669	0.81001	D;D;D;D;N;N;N;N	.	.	cytoskeleton	.	.		.	3.6365e-07	1.0656	0.81253	0.39926	-0.81298	1.6853	3.94	pre	HYDRO	L1 & Above	.	.
D19-453	MA	RAD9B	12:110957604:T:C	+	L258P	ENST00000409246;ENST00000392672;ENST00000409300;ENST00000409425;ENST00000409778	rs1262929089	15888	0	27.8	0.999098	0.003398	0.35013	N	0.999962;0.999962;0.999962;0.999962;0.99877	0.52935	D;D;D;D;D	.	.	.	.	.		.	3.0239e-13	0.91467	0.93607	0.94145	0.54776	0.32111	0.25006	pre	HYDRO	L1 & Above	.	.
D22-469	MA	SNX3	6:108582021:G:T	-	N35K	ENST00000230085;ENST00000426155	.	.	.	25.8	0.997109	0	0.8433	D	1;1;1;1	0.81001	D;D;D;D	.	.	.	.	WNT signaling		.	0.24928	1.2404	0.48821	0.26607	-1.1253	1.7265	1.8646	.	.	.	.	.
D22-469	MA	CITED2	6:139695005:T:C	-	H31R	ENST00000367651;ENST00000537332;ENST00000536159;ENST00000618718	rs926382373	.	.	22.4	0.964862	0.000116	0.50451	D	0.865254;0.865254;0.865254	0.35461	D;D;D	.	.	.	cell migration	.		.	0.76271	1.7557	1.1048	0	-4.7236	-0.47385	2.0222	.	.	.	.	.
D31-512	MA	ALX1	12:85677479:T:G	+	L119R	ENST00000316824	rs148452184	17112	0	26.1	0.995382	1e-06	0.8433	D	0.999984	0.54805	D	.	.	.	cell migration	.		.	0.17618	1.0376	0.9802	0.2654	-0.24946	0.09612	2.6427	pre	HYDRO	L2 & Below	.	.
D31-512	MA	DACT1	14:59112060:A:G	+	Q240R	ENST00000335867	rs375472713	17108	0	22.3	0.70588	0.0187	0.27426	N	1;1;1;1;0.983554	0.81001	D;D;D;D;N	.	.	.	.	WNT signaling		.	0.40017	1.0608	1.0695	0.22207	-0.69862	-0.52676	3.4206	pre	HYDRO	L2 & Below	.	.
D38-634	MA	DYNC2H1	11:103033832:C:G	+	R1523G	ENST00000375735;ENST00000649997;ENST00000650373;ENST00000398093	rs778083367	17018	0	22.1	0.996397	.	.	.	1;0.824035;0.824035	0.81001	D;N;N	cilium	.	cytoskeleton	.	.		.	1.1366e-44	1.0359	0.94285	0.4929	-0.73159	0.90927	7.115	pre	HYDRO	L2 & Below	TYPE II CHIARI	HYPOPLASTIC CC
D38-634	MA	TBC1D32	6:121544434:T:A	-	D810V	ENST00000275159;ENST00000398212	rs187705659	13988	0	21.7	0.952798	0.032812	0.2498	N	0.999366;0.999366	0.46798	D;D	cilium	.	.	.	.		.	8.002e-27	1.1098	0.99585	0.71762	-1.2616	0.036877	2.2274	pre	HYDRO	L2 & Below	TYPE II CHIARI	HYPOPLASTIC CC
D49-707	MA	LUZP1	1:23415420:G:A	-	R1067W	ENST00000418342;ENST00000302291	rs773742057	17102	0	21.8	0.980925	0.086657	0.20575	N	1;1;1	0.08975	N;N;N	.	.	.	.	.		.	0.52955	1.0491	0.91618	0.21385	-0.59151	0.72117	4.1679	pre	.	L2 & Below	.	.
D49-707	MA	KDM8	16:27230432:G:C	+	c.1107+1	ENST00000286096;ENST00000441782	.	.	.	26.7	0.993173	.	.	.	1;1;1;1	0.81001	D;D;D;D	.	.	.	.	.		.	2.5238e-05	1.0046	0.89585	0.50478	-0.039863	0.61454	2.1422	pre	.	L2 & Below	.	.
D51-724	MA	STIL	1:47746192:A:T	-	S646R	ENST00000360380;ENST00000337817;ENST00000371877;ENST00000396221;ENST00000447475	rs760866176	17112	0	20.4	0.951999	0.552106	0.11425	N	1;1;1;1;1	0.08975	N;N;N;N;N	cilium	.	cytoskeleton	.	.		.	0.20105	0.87392	0.87758	0.23634	1.5363	1.1251	5.0424	pre	.	L2 & Below	.	.
D51-724	MA	KIF20B	10:91474901:G:T	+	R301L	ENST00000260753;ENST00000371728	rs755790468	16246	0	29.2	0.998616	0.000208	0.47681	D	1;1;1;1	0.81001	D;D;D;D	.	.	cytoskeleton	cell migration	.		.	3.7396e-23	1.0579	1.0585	0.54544	-0.77294	-0.60346	4.1522	pre	.	L2 & Below	.	.
D54-766	MA	ZEB2	2:145157024:A:G	-	I577T	ENST00000638087;ENST00000638007;ENST00000636413;ENST00000637045;ENST00000637304;ENST00000638128;ENST00000636471;ENST00000627532;ENST00000409487;ENST00000636026;ENST00000539609;ENST00000558170;ENST00000303660;ENST00000427902;ENST00000637267	.	.	.	22.9	0.967209	1.2e-05	0.62929	D	0.999169;0.999169;0.999169;0.999169	0.46223	D;D;D;D	.	.	.	cell migration	WNT signaling		.	1	1.0184	0.56934	0.022589	-0.23341	3.9433	6.0262	pre	NONE	L2 & Below	.	.
D54-766	MA	CYP26C1	10:94828210:G:T	+	G442V	ENST00000285949	.	.	.	25.1	0.985673	0.095019	0.20144	N	0.996444	0.23013	N	.	.	.	.	.		.	0.0016358	0.82881	0.99011	0.4565	1.5432	0.058494	1.9722	pre	NONE	L2 & Below	.	.
D56-818	MA	POR	7:75613084:T:A	+	Y326N	ENST00000461988;ENST00000394893;ENST00000439269	.	.	.	25	0.990336	8.7e-05	0.51296	D	0.999999;0.999999;0.999999;1;1;0.999999	0.81001	D;D;D;D;D;D	cilium	.	.	.	.		.	3.4212e-10	1.0598	1.0096	0.58462	-0.66823	-0.071711	2.3069	pre	HYDRO	L2 & Below	.	.
D56-818	MA	SHB	9:37974730:T:G	-	T315P	ENST00000377707	rs777238558	17042	0	20.7	0.959013	.	.	.	0.999739	0.20548	N	.	.	.	.	.		.	0.96874	0.94528	0.95766	0.1023	0.44679	0.24113	3.6781	pre	HYDRO	L2 & Below	.	.
D58-851	MA	MBD4	3:129156652:G:T	-	C82X	ENST00000429544;ENST00000249910;ENST00000393278;ENST00000503197;ENST00000507208	rs754836764	17110	0	33	0.986107	0.666721	0.10379	N	1;1;1;1;1	0.81001	A;A;A;A;A	.	.	.	.	.		.	1.9706e-14	1.1462	0.92419	0.87679	-1.1661	0.46048	0.58477	pre	HYDRO	.	.	.
D58-851	MA	SPTAN1	9:131355266:C:T	+	R1054C	ENST00000372731;ENST00000372739;ENST00000630866	rs200872929	16656	0	24.3	0.998721	8.4e-05	0.51296	D	0.983705;0.983705;0.983705	0.40048	D;D;D	.	.	cytoskeleton	.	.		.	1	1.0686	0.5815	0.055885	-1.2504	5.523	10.467	pre	HYDRO	.	.	.
D59-862	MA	SEMA4C	2:97533517:C:A	-	G36V	ENST00000305476;ENST00000442264;ENST00000449330	rs549468013	17022	0	22.5	0.995542	0.003696	0.34611	N	0.999998	0.58761	D	.	.	.	cell migration	.		yes	1	0.94826	0.70958	0.025727	0.62225	2.3851	5.6286	post	.	.	.	.
D59-862	MA	DLC1	8:13356919:G:T	-	P221H	ENST00000276297;ENST00000316609;ENST00000511869	.	.	.	23.3	0.994396	0.001058	0.40475	N	0.512743;0.710718;0.710718	0.33515	D;D;D	.	.	cytoskeleton	cell migration	.		yes	0.99948	1.3036	1.2783	0.15182	-4.517	-2.931	6.3788	post	.	.	.	.
D62-899	MA	SMARCC1	3:47702865:C:T	-	A747T	ENST00000254480	rs201462120	17086	0	20.2	0.997819	0.001445	0.3898	N	0.996939	0.43515	D	.	.	.	.	.		.	1	0.97946	0.72072	0.044984	0.23757	2.4466	7.2271	pre	HYDRO	L1 & Above	TYPE II CHIARI	HYPOPLASTIC CC
D62-899	MA	NDST1	5:149907441:G:T	+	D197Y	ENST00000523767;ENST00000261797	.	.	.	29.9	0.995611	0	0.8433	D	1;1	0.81001	D;D	.	.	.	.	.		.	0.99995	1.0102	0.64759	0.072234	-0.12592	2.9238	5.5405	pre	HYDRO	L1 & Above	TYPE II CHIARI	HYPOPLASTIC CC
D68-941	MA	SPTAN1	9:131394424:C:T	+	R2261X	ENST00000372731;ENST00000630804;ENST00000372739;ENST00000358161;ENST00000630866	.	.	.	46	0.995793	0	0.8433	D	1;1;1	0.81001	A;A;A	.	.	cytoskeleton	.	.		.	1	1.0686	0.5815	0.055885	-1.2504	5.523	10.467	post	HYDRO	L2 & Below	.	.
D68-941	MA	SLC25A19	17:73282737:C:T	-	D37N	ENST00000375261;ENST00000416858;ENST00000402418;ENST00000442286;ENST00000320362;ENST00000580994;ENST00000583332;ENST00000579207;ENST00000580151;ENST00000581988;ENST00000582778;ENST00000584438	.	.	.	25.6	0.959354	0	0.8433	D	1;1;1;1;1;0.999994	0.81001	D;D;D;D;D;D	.	.	.	.	.		.	0.64923	0.92345	0.88135	0.16633	0.5387	0.58732	2.6788	post	HYDRO	L2 & Below	.	.
D73-1168	MA	RBM12	20:34241099:T:C	-	N716D	ENST00000374114;ENST00000359646;ENST00000374104	rs778045761	17106	0	22.6	0.979146	4e-06	0.62929	D	1;1;1;1;1;1;1;0.960915;0.960915;0.960915	0.81001	D;D;D;D;D;D;D;N;N;N	.	.	.	.	.		.	0.0021086	1.0135	0.84704	0.43766	-0.14747	1.243	2.084	post	.	.	.	.
D73-1168	MA	GNAZ	22:23438412:G:A	+	R177H	ENST00000615612	rs369848697	17106	0	24.6	0.999294	0	0.8433	D	1;1	0.81001	D;D	.	.	.	.	.		.	0.96272	1.1748	0.39541	0	-1.3944	3.3476	2.9666	post	.	.	.	.
F42-023	MA	NPHP3	3:132405209:C:G	-	R1075T	ENST00000337331	.	.	.	23.8	0.981401	0	0.8433	D	0.999908;1	0.81001	D;D	cilium	.	.	.	WNT signaling		.	9.836e-16	0.88772	0.90755	0.49536	1.4144	0.86354	4.0957	pre	.	L1 & Above	.	.
F42-023	MA	SHB	9:37955983:G:A	-	R375C	ENST00000377707	rs1313047032	15346	0	33	0.999338	7.6e-05	0.52346	D	0.999996	0.58761	D	.	.	.	.	.		.	0.96874	0.94528	0.95766	0.1023	0.44679	0.24113	3.6781	pre	.	L1 & Above	.	.
F48-090	MA	TP53BP2	1:224002036:A:T	-	N65K	ENST00000343537	rs199696993	17028	0	24.2	0.996027	6e-05	0.53742	D	0.999938;1	0.81001	D;D	.	.	.	.	.		.	0.0025482	0.96669	0.78822	0.28501	0.40033	1.8916	4.9642	pre	HYDRO	L2 & Below	.	.
F48-090	MA	ALDH2	12:112235943:C:T	+	A382V	ENST00000416293;ENST00000261733	rs372769067	17060	0	24.8	0.999101	0	0.8433	D	1;1;1;1	0.81001	D;D;D;D	.	.	.	.	.		.	3.3959e-10	1.06	0.79088	0.73792	-0.54773	1.3212	1.1995	pre	HYDRO	L2 & Below	.	.
F50-114	MA	CC2D2A	4:15517525:G:T	+	Q305H	ENST00000424120;ENST00000512702;ENST00000503292	rs958525393	12470	0	25.1	0.997398	3.4e-05	0.55875	D	0.998;0.998;0.998;0.998	0.44406	D;D;D;D	cilium	.	cytoskeleton	.	.		.	1.6721e-27	0.95918	0.93605	0.6274	0.54823	0.6467	3.3198	pre	HYDRO	L2 & Below	.	.
F50-114	MA	SOX4	6:21594913:A:G	+	S50G	ENST00000244745	rs1249913428	.	.	22.4	0.926511	0.001508	0.38793	U	0.791356;0.791356	0.34391	D;D	.	.	.	.	WNT signaling		.	0.92656	1.6747	0.76546	0	-5.1353	1.1667	2.6764	pre	HYDRO	L2 & Below	.	.
F56-260	MA	PDGFC	4:157684301:C:A	-	V327L	ENST00000502773;ENST00000422544	rs538854061	.	.	22.4	0.98934	1.2e-05	0.62929	D	0.999998;0.999999;0.999999;0.952334	0.58761	D;D;D;N	.	.	.	cell migration	.		.	0.99374	0.95067	0.75638	0	0.32309	1.1736	3.6009	pre	HYDRO	L2 & Below	TYPE II CHIARI	HYPOPLASTIC CC
F56-260	MA	MDM2	12:69233229:T:C	+	V365A	ENST00000258149;ENST00000393412;ENST00000258148;ENST00000539479;ENST00000393410;ENST00000299252;ENST00000360430;ENST00000393413;ENST00000350057;ENST00000348801	.	.	.	28	0.996351	0.001582	0.38554	N	0.999999;0.999982;0.999986;0.999986;0.999974;0.999982;0.999986;0.999999;0.999986;0.999986;0.999982;0.999974;0.999995;0.999986;1;1;1;1	0.81001	D;D;D;D;D;D;D;D;D;D;D;D;D;D;D;D;D;D	.	.	.	cell migration	.		.	0.99981	0.91923	0.58876	0.034611	0.59601	2.3326	4.8086	pre	HYDRO	L2 & Below	TYPE II CHIARI	HYPOPLASTIC CC
F57-264	MA	PNPLA6	19:7614877:G:A	+	V574I	ENST00000221249;ENST00000545201;ENST00000414982;ENST00000450331;ENST00000600737	rs777182371	.	.	21.5	0.96213	7e-06	0.62929	D	0.999974;0.999403;0.999974;0.999974	0.53665	D;D;D;D	.	.	.	.	.	variants too far to tell if it is cis or trans	.	1.94e-13	1.0093	0.59055	0.47969	-0.14639	4.3547	3.9991	pre	HYDRO	L2 & Below	.	.
F57-264	MA	PNPLA6	19:7616284:A:G	+	I750V	ENST00000221249;ENST00000545201;ENST00000414982;ENST00000450331;ENST00000600737	rs776979012	.	.	24.6	0.996674	0	0.8433	D	0.999998;0.999998;0.99998;0.999998	0.58761	D;D;D;D	.	.	.	.	.	variants too far to tell if it is cis or trans	.	1.94e-13	1.0093	0.59055	0.47969	-0.14639	4.3547	3.9991	pre	HYDRO	L2 & Below	.	.
F58-280	MA	NOTCH1	9:139393674:C:A	-	R1991L	ENST00000277541	rs1371022203	17060	0	27.6	0.998289	0	0.8433	D	1	0.81001	D	cilium	ECM	.	cell migration	WNT signaling		.	1	1.1714	0.7631	0.046153	-3.7944	3.4451	9.1999	pre	HYDRO	L2 & Below	.	.
F58-280	MA	TM2D3	15:102182800:C:T	-	W209X	ENST00000347970;ENST00000333202;ENST00000561373	rs1240059430	16878	0	39	0.996337	0	0.8433	D	1;1;1;1;1	0.81001	D;D;D;D;D	.	.	.	.	.		.	7.9392e-09	1.2819	1.1714	1.0694	-1.6836	-0.74253	-0.21557	pre	HYDRO	L2 & Below	.	.
F60-291	MA	HSPG2	1:22160035:C:T	-	D3635N	ENST00000374695	rs764118295	17108	0	27	0.999065	0.001257	0.39669	N	0.999955	0.52396	D	.	ECM	.	.	.		.	1.0376e-19	1.0513	0.93887	0.34121	-1.39	1.1367	9.2302	pre	HYDRO	L2 & Below	TYPE II CHIARI	.
F60-291	MA	BCL2L1	20:30309921:C:G	-	R34T	ENST00000376062;ENST00000376055;ENST00000307677;ENST00000450273;ENST00000422920;ENST00000456404;ENST00000420488;ENST00000439267;ENST00000434194	rs773505559	13854	0	23.4	0.901983	0.082185	0.20823	N	0.999996;0.999996;0.999996;0.999996	0.58761	D;D;D;D	.	.	cytoskeleton	.	.		.	0.93667	0.91193	0.62285	0	0.54731	1.62	2.7434	pre	HYDRO	L2 & Below	TYPE II CHIARI	.
F66-314	MA	HECTD1	14:31642942:G:A	-	A225V	ENST00000611816;ENST00000399332;ENST00000553700;ENST00000556224	.	.	.	23.2	0.999299	0	0.8433	D	1;1	0.81001	D;D	.	.	.	.	.		.	1	0.9425	0.62255	0.10096	0.99194	5.0113	9.8105	pre	.	.	.	.
F66-314	MA	EP300	22:41573918:A:G	+	Q2068R	ENST00000263253	.	.	.	28.6	0.990141	0.000277	0.4659	D	0.990387	0.41148	D	.	.	.	.	.		.	1	1.4158	0.8429	0.049966	-7.0523	2.0341	9.6471	pre	.	.	.	.
F70-325	MA	OPA1	3:193380672:C:T	+	P843L	ENST00000361715;ENST00000361150;ENST00000361510;ENST00000361828;ENST00000392438;ENST00000361908;ENST00000392436;ENST00000643329;ENST00000646793;ENST00000392437;ENST00000645553	.	.	.	22	0.938761	1e-06	0.8433	D	1;1;1;1;1;1	0.81001	D;D;D;D;D;D	.	.	.	.	.		.	0.98636	0.94491	0.76096	0.18487	0.57395	1.9741	6.334	pre	.	L2 & Below	.	.
F70-325	MA	TSC1	9:135786496:G:A	-	T345I	ENST00000298552;ENST00000545250;ENST00000440111;ENST00000642627;ENST00000646625;ENST00000644097;ENST00000643875;ENST00000642617;ENST00000643583;ENST00000643072;ENST00000642745;ENST00000642646;ENST00000645150;ENST00000647462;ENST00000645129	.	.	.	21.9	0.994549	0.05284	0.22861	N	1;0.99758;0.99758;0.99758	0.81001	D;N;N;N	.	.	cytoskeleton	.	.		.	1	0.95309	0.74273	0.037521	0.58519	2.3217	6.5116	pre	.	L2 & Below	.	.
F76-355	MA	APOB	2:21232751:A:T	-	V2330E	ENST00000233242	rs200940198	17102	0	28.4	0.983838	0.043436	0.23739	N	0.999478	0.47197	D	.	ECM	.	cell migration	.		.	1.9234e-16	1.0594	1.101	0.36911	-1.3998	-1.7037	7.2009	pre	.	L2 & Below	.	.
F76-355	MA	CALR	19:13054388:C:A	+	T333N	ENST00000316448	.	.	.	27.3	0.994808	0	0.8433	D	1;1	0.81001	D;D	.	ECM	.	cell migration	.		.	0.89133	1.3356	0.94551	0.14702	-2.5524	0.29064	3.5706	pre	.	L2 & Below	.	.
E49-677	MA	PTK7	6:43128596:A:G	+	S1072G	ENST00000230419;ENST00000345201;ENST00000352931;ENST00000349241;ENST00000481273	rs1021992117	.	.	20.9	0.990783	0.000703	0.42254	D	0.861116;0.982553;0.861116;0.861116;0.944621	0.28354	N;N;N;N;N	.	.	.	cell migration	WNT signaling		.	0.99721	1.0427	0.75665	0.15225	-0.55174	2.2407	5.6945	pre	HYDRO	L2 & Below	.	.
E49-677	MA	DYNC2H1	11:103104818:C:G	+	Q3166E	ENST00000375735;ENST00000649997;ENST00000650373;ENST00000398093	rs745823828	13642	0	21.8	0.759334	0	0.8433	D	1;1;1	0.81001	D;D;D	cilium	.	cytoskeleton	.	.		.	1.1366e-44	1.0359	0.94285	0.4929	-0.73159	0.90927	7.115	pre	HYDRO	L2 & Below	.	.
E46-652	MA	MTHFR	1:11861223:C:T	-	R198Q	ENST00000376592;ENST00000376583;ENST00000376585;ENST00000376590;ENST00000423400;ENST00000641407;ENST00000376486	rs121434295	17112	0	25	0.999531	0	0.8433	D	0.999986;0.999986;0.999986;0.999986	0.54805	A;A;A;A	.	.	.	.	.		.	3.2068e-10	1.1377	0.87268	0.63433	-1.3694	0.89567	1.9027	pre	HYDRO	.	.	.
A04-194	MA	UNC5B	10:73053285:C:G	+	D632E	ENST00000335350;ENST00000373192	rs1160013139	17102	0	23.8	0.996552	0.007889	0.31137	N	1;1	0.81001	D;D	.	.	.	.	.		yes	2.6935e-07	1.0653	0.99402	0.42334	-0.83073	0.052297	3.5799	pre	HYDRO	L2 & Below	.	.
A11-276	MA	PYGO1	15:55839341:G:T	-	P47H	ENST00000302000;ENST00000645724;ENST00000563719	rs1203891994	15790	0	25.3	0.989612	0.003696	0.34611	N	0.562694;0.562694	0.32226	D;D	.	.	.	.	WNT signaling		.	0.98683	1.0754	1.0203	0	-0.54195	-0.1089	3.3532	pre	HYDRO	L1 & Above	.	.
A12-277	MA	TIAM1	21:32508335:G:T	-	L1267M	ENST00000286827;ENST00000541036;ENST00000636887	rs754658991	17110	0	27.2	0.996712	4e-06	0.62929	D	0.999999;0.999999	0.58761	D;D	.	.	cytoskeleton	cell migration	WNT signaling		.	0.95662	1.0378	0.84481	0.19747	-0.59547	1.6982	6.4816	pre	HYDRO	L1 & Above	TYPE II CHIARI	DYSGENETIC CC
A13-278	MA	C2CD3	11:73760473:T:C	-	Q1757R	ENST00000334126;ENST00000313663;ENST00000414160	.	.	.	27.3	0.998685	0	0.8433	D	0.999191;0.999191	0.463	D;D	cilium	.	cytoskeleton	.	.		yes	4.4437e-19	1.0032	0.95306	0.50333	-0.049636	0.53494	4.3999	pre	HYDRO	L2 & Below	TYPE II CHIARI	HYPOPLASTIC CC
A15-286	MA	PHGDH	1:120266027:G:A	+	A107T	ENST00000641597;ENST00000493622;ENST00000641023;ENST00000641947;ENST00000641074;ENST00000641115;ENST00000369409	rs199809714	17112	0	29.6	0.999169	0	0.8433	D	1;1	0.81001	D;D	.	.	.	.	.		yes	0.00013308	1.0636	0.9666	0.45865	-0.57181	0.20738	2.3424	pre	HYDRO	L1 & Above	TYPE II CHIARI	.
A17-290	MA	FREM2	13:39432087:G:A	+	V2378I	ENST00000280481	rs1468314336	.	.	22.5	0.946683	0.01031	0.29978	N	0.894139	0.36019	D	.	ECM	.	.	.		.	3.5958e-11	1.0723	1.058	0.36258	-1.4795	-0.85877	6.0469	pre	HYDRO	L1 & Above	TYPE II CHIARI	HYPOPLASTIC CC
A22-455	MA	BMP4	14:54416884:T:C	-	N365D	ENST00000245451;ENST00000559087;ENST00000417573;ENST00000558984	.	.	.	24.6	0.990611	0	0.8433	D	1;1;1;1	0.81001	D;D;D;D	cilium	ECM	.	cell migration	.		.	0.9564	0.97769	0.82338	0.070331	0.17555	1.0071	3.2484	pre	HYDRO	L1 & Above	TYPE II CHIARI	DYSGENETIC CC
A23-456	MA	C2CD3	11:73744442:G:A	-	Q2255X	ENST00000334126	rs1435828972	.	.	36	0.99278	0.013641	0.28775	N	1	0.81001	A	cilium	.	cytoskeleton	.	.		yes	4.4437e-19	1.0032	0.95306	0.50333	-0.049636	0.53494	4.3999	pre	HYDRO	L1 & Above	TYPE II CHIARI	HYPOPLASTIC CC
A26-487	MA	RARG	12:53605548:G:A	-	S426F	ENST00000394426;ENST00000425354;ENST00000338561;ENST00000543726	.	.	.	24.2	0.994368	0.006124	0.32251	N	0.999551;0.999943;0.999924;0.999551;0.999943	0.51968	D;D;D;D;D	.	.	.	.	WNT signaling		.	0.99478	0.96367	0.46596	0.050001	0.29671	3.1331	3.9369	pre	HYDRO	L1 & Above	TYPE II CHIARI	DYSGENETIC CC
A28-496	MA	APOB	2:21255247:G:A	-	A444V	ENST00000233242;ENST00000399256	rs769425660	17112	0	27.9	0.999389	0.030159	0.2535	N	0.999818;0.999818	0.49394	D;D	.	ECM	.	cell migration	.		.	1.9234e-16	1.0594	1.101	0.36911	-1.3998	-1.7037	7.2009	pre	HYDRO	L2 & Below	TYPE II CHIARI	.
A29-504	MA	PCGF1	2:74734253:T:C	-	K39E	ENST00000233630	.	.	.	23.9	0.995126	0	0.8433	D	0.999618	0.47849	D	.	.	.	.	.		yes	0.99713	0.94248	0.51668	0	0.33259	2.1102	3.8423	pre	HYDRO	L2 & Below	TYPE II CHIARI	.
A31-621	MA	CTBP2	10:126715335:C:T	-	V332I	ENST00000309035	rs200267736	17074	0	22.9	0.998442	0.001021	0.40652	N	0.999712;1;1;1;1	0.81001	D;D;D;D;D	.	.	.	.	.		.	0.0013557	1.0799	0.88377	0.326	-1.0704	1.059	3.7894	pre	HYDRO	L2 & Below	NO CHIARI	DYSGENETIC CC
A36-669	MA	HECTD1	14:31578638:T:G	-	M2149L	ENST00000611816;ENST00000399332;ENST00000553700	rs149608356	17054	0	23.8	0.971038	0	0.8433	U	1;1	0.81001	D;D	.	.	.	.	.		.	1	0.9425	0.62255	0.10096	0.99194	5.0113	9.8105	pre	HYDRO	L2 & Below	TYPE II CHIARI	HYPOPLASTIC CC
A41-771	MA	CEP41	7:130040580:C:T	-	R242H	ENST00000541543;ENST00000223208;ENST00000343969	rs191246968	17076	0	24.8	0.99948	0	0.8433	D	1;1;1	0.81001	D;D;D	cilium	.	cytoskeleton	.	.		.	3.5915e-06	0.95285	0.93122	0.56915	0.32883	0.34726	1.8333	post	HYDRO	L2 & Below	.	.
A48-900	MA	FREM2	13:39266502:A:C	+	H1674P	ENST00000280481	.	.	.	24.7	0.979693	0	0.8433	D	1	0.81001	D	.	ECM	.	.	.		.	3.5958e-11	1.0723	1.058	0.36258	-1.4795	-0.85877	6.0469	pre	HYDRO	L2 & Below	.	.
A49-920	MA	CORO1C	12:109055832:T:C	-	T194A	ENST00000261401;ENST00000420959;ENST00000541050;ENST00000421578;ENST00000549772;ENST00000552871;ENST00000547294;ENST00000550032;ENST00000551550;ENST00000546571;ENST00000551044	rs779523160	17106	0	23.5	0.997286	0	0.8433	D	1;1;1;1;1	0.81001	D;D;D;D;D	.	.	cytoskeleton	cell migration	.		.	0.99813	1.0347	0.60847	0.043951	-0.27494	2.3325	4.2258	post	HYDRO	L2 & Below	.	.
A59-1110	MA	ADAR	1:154560685:G:A	-	R979C	ENST00000368474;ENST00000649593;ENST00000647597;ENST00000648231;ENST00000368471;ENST00000649042;ENST00000649749;ENST00000648311;ENST00000649724;ENST00000529168	rs369346345	17112	0	29.9	0.999126	0.018726	0.27416	N	0.944131;0.910527;0.944131	0.37437	D;D;D	.	.	.	.	.		.	0.026282	1.1285	0.75252	0.26415	-1.6221	2.2714	4.7835	post	HYDRO	L2 & Below	.	.
A60-1169	MA	CEP41	7:130041769:T:G	-	T199P	ENST00000541543;ENST00000223208;ENST00000343969;ENST00000492389	.	.	.	23.9	0.996652	6e-06	0.62929	D	0.998886;0.998886;0.998886	0.4562	D;D;D	cilium	.	cytoskeleton	.	.		.	3.5915e-06	0.95285	0.93122	0.56915	0.32883	0.34726	1.8333	post	.	L2 & Below	.	.
A61-024	MA	TSC2	16:2129662:C:G	+	S1130C	ENST00000219476;ENST00000643088;ENST00000643946;ENST00000382538;ENST00000642936;ENST00000401874;ENST00000644335;ENST00000646388;ENST00000439673;ENST00000350773;ENST00000644329;ENST00000644043;ENST00000642797;ENST00000642561;ENST00000568454	rs1163066622	15144	0	28	0.992448	1e-06	0.62929	D	1;1;1;1;1;1;1	0.81001	D;D;D;D;D;D;D	.	.	.	.	WNT signaling		yes	1	1.482	1.0284	0.023406	-8.3918	-0.33027	8.3653	pre	.	L1 & Above	.	.
A62-045	MA	VASP	19:46021019:G:A	+	R35H	ENST00000589627;ENST00000245932	rs571015875	17108	0	23.9	0.997196	0	0.8433	D	0.999998	0.58761	D	.	.	cytoskeleton	.	.		yes	0.94665	1.0482	0.77529	0.13352	-0.37165	1.2065	3.806	pre	HYDRO	L2 & Below	.	.
A64-075	MA	DHX29	5:54566430:C:A	-	C990F	ENST00000251636;ENST00000621106	.	.	.	32	0.993497	0	0.8433	D	1	0.81001	D	.	.	.	.	.		yes	3.773e-09	0.98698	0.79248	0.38276	0.15762	1.9285	4.892	pre	HYDRO	L2 & Below	.	.
A65-087	MA	VANGL1	1:116206792:G:A	+	V239I	ENST00000355485;ENST00000369510;ENST00000310260;ENST00000369509	rs121918218	17100	0	21.2	0.990204	3.5e-05	0.55875	N	0.999999;0.999999;0.999999;0.999999	0.58761	A;A;A;A	.	.	.	.	WNT signaling		yes	0.020285	1.0927	0.99603	0.31745	-0.80665	0.024885	2.9701	pre	HYDRO	L2 & Below	.	.
A70-159	MA	PSEN1	14:73659399:C:T	+	A199V	ENST00000357710;ENST00000324501;ENST00000394164;ENST00000557511;ENST00000406768	.	.	.	23.2	0.917019	0	0.8433	D	1;1;1;1;1;1;1	0.81001	D;D;D;D;D;D;D	cilium	.	cytoskeleton	cell migration	WNT signaling		yes	0.97322	1.0569	0.6209	0.12302	-0.44148	2.1558	4.0131	pre	.	L2 & Below	.	.
A80-310	MA	SEC23A	14:39514386:G:C	-	S627C	ENST00000537403;ENST00000307712;ENST00000545328	.	.	.	27.7	0.991686	0	0.8433	D	1;1;1;1	0.81001	D;D;D;D	.	.	.	.	.		.	1.0698e-11	0.9435	0.75554	0.53439	0.5071	1.785	3.0095	pre	.	L2 & Below	.	.
B02-404	MA	LAMA5	20:60927323:C:T	-	R221H	ENST00000252999	rs773158264	17066	0	26.7	0.999355	0	0.8433	U	1;1;1	0.81001	D;D;D	cilium	ECM	.	cell migration	.		.	0.0064742	1.2617	1.0161	0.24162	-6.449	-0.27216	9.4834	pre	.	L2 & Below	.	.
B03-414	MA	TMEM107	17:8079543:A:G	-	V21A	ENST00000449985;ENST00000532998;ENST00000437139;ENST00000533070;ENST00000316425;ENST00000431792	.	.	.	26	0.99521	0.006895	0.31732	N	0.546179;0.546179;0.546179;0.546179;0.546179;0.998147	0.31372	N;N;N;N;N;N	cilium	.	.	.	.		yes	3.0521e-08	0.85809	0.67013	1.3607	0.68121	1.0905	-0.9062	pre	HYDRO	L2 & Below	.	.
B08-444	MA	SFRP5	10:99531253:G:A	-	A113V	ENST00000266066	rs199937111	16974	0	29.3	0.99922	0	0.8433	D	1	0.81001	D	.	.	.	.	WNT signaling		.	5.1843e-06	0.76486	0.8693	0.82532	1.6908	0.63206	0.53453	pre	.	L2 & Below	.	.
B16-559	MA	FREM2	13:39452444:A:G	+	R2949G	ENST00000280481	rs1196214187	17100	0	33	0.99742	0	0.8433	D	0.99999	0.58761	D	.	ECM	.	.	.		yes	3.5958e-11	1.0723	1.058	0.36258	-1.4795	-0.85877	6.0469	pre	HYDRO	L2 & Below	TYPE II CHIARI	DYSGENETIC CC
B18-590	MA	RPGRIP1L	16:53639513:C:T	-	V1239M	ENST00000262135;ENST00000647211;ENST00000621565;ENST00000379925;ENST00000563746;ENST00000564374	rs142387463	17112	0	25.3	0.998927	1e-06	0.62929	D	0.999829;0.999829;0.999829;0.999829	0.49512	D;D;D;D	cilium	.	cytoskeleton	.	.		.	4.083e-31	1.0001	1.0116	0.76685	-0.0013097	-0.10819	1.8627	pre	HYDRO	L1 & Above	.	.
B19-622	MA	HIRA	22:19373160:G:A	-	Q405X	ENST00000340170;ENST00000263208	.	.	.	45	0.998209	1e-06	0.8433	D	1;1;1;1	0.81001	A;A;A;A	.	.	.	.	.		yes	1	1.034	0.57752	0.052563	-0.42349	3.7065	6.6327	pre	HYDRO	L1 & Above	.	.
B20-636	MA	GEN1	2:17942707:A:C	+	K69T	ENST00000317402;ENST00000524465;ENST00000381254;ENST00000532257	rs1386836156	16996	0	23.7	0.995376	1.6e-05	0.62929	D	0.990182;0.990182;1	0.81001	D;D;D	.	.	cytoskeleton	.	.		yes	3.7299e-15	0.9738	0.98685	0.69761	0.26146	0.099931	1.8067	pre	HYDRO	L1 & Above	.	.
B21-700	MA	NUMB	14:73743630:C:T	-	V538I	ENST00000554546;ENST00000535282;ENST00000359560;ENST00000355058;ENST00000544991;ENST00000356296;ENST00000557597;ENST00000555238;ENST00000556772;ENST00000555394;ENST00000559312;ENST00000560335;ENST00000555738;ENST00000554521	rs1440572903	17098	0	22.7	0.998067	1e-06	0.62929	D	0.999997;0.999997;0.999997;0.999997;0.999997;0.999997;0.986952;0.986952;0.799368;0.999997;0.999997;0.986952;0.999997;0.874082;0.874082	0.58761	D;D;D;D;D;D;D;D;D;D;D;D;D;N;N	.	.	.	cell migration	.		.	0.0039959	1.0252	0.80197	0.33987	-0.22823	1.3678	3.1478	pre	.	L2 & Below	.	.
B26-878	MA	FREM2	13:39265563:T:C	+	F1361S	ENST00000280481	rs199715291	17112	0	23.3	0.987474	0.005506	0.32736	N	0.995002	0.42504	D	.	ECM	.	.	.		.	3.5958e-11	1.0723	1.058	0.36258	-1.4795	-0.85877	6.0469	pre	HYDRO	L2 & Below	.	.
C44-017	MA	FANCD2	3:10076461:G:A	+	R119H	ENST00000287647;ENST00000383807;ENST00000419585;ENST00000431693	rs566769898	12734	0	22.3	0.998371	0.076771	0.21143	N	1;1;1;1;1	0.08975	N;N;N;N;N	.	.	.	.	.		yes	1.0974e-30	0.95943	0.99613	0.71476	0.52897	0.037339	2.4217	pre	HYDRO	L2 & Below	.	.
C45-038	MA	SPECC1L	22:24808658:G:A	+	G1083S	ENST00000437398;ENST00000314328;ENST00000541492	rs786201031	17110	0	31	0.998779	0	0.8433	D	1;1;1	0.81001	D;D;D	.	.	cytoskeleton	.	.		.	0.85887	1.0089	0.81756	0.20043	-0.10566	1.5985	5.489	pre	HYDRO	L2 & Below	.	.
C53-077	MA	SALL1	16:51174926:G:A	-	P403S	ENST00000440970;ENST00000251020;ENST00000570206	rs767232639	17112	0	22.8	0.989014	1e-06	0.8433	D	0.99879;0.99623;1;1	0.81001	D;D;D;D	.	.	.	.	WNT signaling		yes	0.99971	1.0359	0.92546	0.062296	-0.50397	0.72174	4.9235	pre	HYDRO	L2 & Below	.	.
C56-093	MA	CELSR1	22:46929731:T:C	-	T1113A	ENST00000262738	rs1349840252	17112	0	24.9	0.994357	0.000118	0.50451	U	0.99044;0.99044	0.41161	D;D	.	.	.	cell migration	WNT signaling		yes	0.99994	1.1525	0.92189	0.16835	-3.5366	1.2028	7.9688	pre	ARRESTED	L2 & Below	.	.
C57-094	MA	EDIL3	5:83549995:C:G	-	G35R	ENST00000296591;ENST00000380138	rs759434143	16766	0	23.4	0.997856	0.047335	0.23355	N	0.984266;0.984266	0.40122	D;D	.	ECM	.	.	.		.	0.00014584	0.93528	0.7963	0.38902	0.4764	1.1643	3.1445	pre	HYDRO	L2 & Below	.	.
C66-185	MA	TENM4	11:78780785:C:T	-	E69K	ENST00000278550	rs749650726	12320	0	21.6	0.998605	1.3e-05	0.62929	D	0.99975	0.488	D	.	.	.	.	.		.	1	0.88371	0.81092	0.10454	2.384	2.7323	8.5116	pre	HYDRO	L2 & Below	.	.
C68-229	MA	MAP3K7	6:91257079:C:T	-	A370T	ENST00000369325;ENST00000369327;ENST00000369332;ENST00000369329;ENST00000369320	rs757475227	16750	0	21.3	0.996257	0.000225	0.47286	N	0.810821;0.695574;0.695574;0.827851;0.827851	0.34638	D;N;N;N;N	.	.	.	.	WNT signaling		yes	0.99971	0.96877	0.57446	0.08209	0.26044	2.786	5.142	pre	HYDRO	L2 & Below	TYPE II CHIARI	HYPOPLASTIC CC
C70-242	MA	HDAC4	2:239988542:T:A	-	Y955F	ENST00000345617;ENST00000543185	.	.	.	22.5	0.978642	0	0.8433	D	1;0.999999	0.81001	D;D	.	.	cytoskeleton	cell migration	.		.	1	1.1872	0.69262	0	-2.6701	2.926	7.0211	pre	HYDRO	L2 & Below	.	.
C73-282	MA	SHROOM3	4:77678008:G:A	+	D1706N	ENST00000296043;ENST00000646790	.	.	.	21.3	0.989938	0.597309	0.10992	N	0.999987	0.18198	N	.	.	cytoskeleton	.	WNT signaling		.	0.31709	0.92033	0.89736	0.22852	1.3926	1.2399	5.792	pre	HYDRO	L2 & Below	TYPE II CHIARI	HYPOPLASTIC CC
C74-288	MA	HIF1A	14:62205022:T:G	+	F513L	ENST00000337138;ENST00000394997;ENST00000323441;ENST00000557538;ENST00000539097	.	.	.	23	0.993562	0.047779	0.23313	N	0.975861;0.975861;0.975861;0.975861;0.975861	0.39225	D;D;D;D;D	cilium	.	.	cell migration	.		yes	0.9777	0.98172	0.70486	0.16461	0.17993	2.2242	5.0481	pre	HYDRO	L2 & Below	.	.
C84-353	MA	EPCAM	2:47606113:A:G	+	I193V	ENST00000405271;ENST00000263735	rs200676965	17100	0	22.2	0.995035	1e-06	0.62929	D	0.996914;0.996914	0.43501	D;D	.	.	.	cell migration	.		.	1.2844e-07	1.2739	1.3117	0.72911	-1.6518	-1.431	1.0599	pre	.	L1 & Above	.	.
C86-365	MA	GRIP1	12:66935698:T:C	-	M57V	ENST00000398016;ENST00000359742;ENST00000538211;ENST00000540433;ENST00000536215;ENST00000545666;ENST00000542309;ENST00000539540;ENST00000541947;ENST00000538373	rs1287179524	17050	0	21.2	0.89834	0	0.8433	D	0.999913;0.999913;0.999913	0.51042	D;D;D	.	.	.	.	.		.	0.50828	1.0421	0.81606	0.21998	-0.50001	1.582	5.3386	pre	.	L2 & Below	.	.
C88-367	MA	IFT57	3:107937461:C:A	-	G139C	ENST00000264538	.	.	.	25.5	0.99686	0	0.8433	D	1	0.81001	D	cilium	.	cytoskeleton	.	.		.	3.3347e-10	1.0216	0.94397	0.73878	-0.1555	0.30188	1.1948	pre	.	L2 & Below	.	.
D01-370	MA	TRAPPC10	21:45494978:A:G	+	D415G	ENST00000291574	.	.	.	29.6	0.998686	0	0.8433	D	1	0.81001	D	.	.	.	.	.		.	0.99999	1.008	0.83604	0.10865	-0.11096	1.5609	6.6299	pre	.	L2 & Below	.	.
D08-389	MA	TBXT	6:166572070:G:C	-	Y347X	ENST00000296946;ENST00000366871;ENST00000366876	.	.	.	49	0.995602	0.000327	0.457	D	1;1	0.81001	D;D	.	.	.	cell migration	WNT signaling		.	0.024262	0.97178	0.82521	0.33083	0.23167	0.98374	2.6407	pre	.	L2 & Below	.	.
D11-402	MA	EHMT2	6:31860490:A:G	-	L287P	ENST00000395728;ENST00000375528;ENST00000375530;ENST00000375537	.	.	.	26.2	0.99579	0.002153	0.37138	N	0.999999;0.999999;0.999999;0.999999	0.58761	D;D;D;D	.	.	.	.	.		.	0.00010292	0.89754	0.62446	0.3068	1.4149	3.7115	5.1863	pre	.	L2 & Below	.	.
D13-415	MA	MTHFR	1:11852342:T:G	-	N583T	ENST00000376592;ENST00000376583;ENST00000376585;ENST00000376590;ENST00000423400;ENST00000641407;ENST00000641820	rs145641996	17112	0	23.3	0.991808	0	0.8433	D	0.999978;0.999978;0.999978;0.999978	0.53665	D;D;D;D	.	.	.	.	.		.	3.2068e-10	1.1377	0.87268	0.63433	-1.3694	0.89567	1.9027	pre	.	L1 & Above	.	.
D15-420	MA	PAX1	20:21689223:C:T	+	A315V	ENST00000398485;ENST00000613128;ENST00000444366	rs1047615293	17112	0	22.3	0.989475	0.130424	0.18659	N	0.998129;0.998129	0.22338	N;N	.	.	.	.	.		.	0.70019	1.2827	1.1298	0.15818	-2.4351	-0.75795	2.7738	pre	.	L1 & Above	.	.
D21-467	MA	NOTCH1	9:139407882:G:T	-	T772N	ENST00000277541	.	.	.	24.3	0.991296	0	0.8433	D	0.999994	0.58761	D	cilium	ECM	.	cell migration	WNT signaling		.	1	1.1714	0.7631	0.046153	-3.7944	3.4451	9.1999	pre	HYDRO	L2 & Below	.	.
D23-470	MA	BRD1	22:50167898:G:C	-	L1185V	ENST00000216267;ENST00000404034;ENST00000404760;ENST00000457780	rs1421324794	.	.	23.5	0.982875	1.4e-05	0.62929	D	0.906251;0.906251;1;0.998758;0.998758;0.998758	0.81001	D;D;D;N;N;N	.	.	.	.	.		.	0.99949	1.1674	0.70801	0.12432	-2.3392	2.7601	5.6373	pre	.	L1 & Above	.	.
D24-471	MA	PTPRF	1:44071950:C:T	+	R1175W	ENST00000359947;ENST00000438120;ENST00000372407	rs755754272	17028	0	27.6	0.999136	0.006633	0.31903	N	0.999994;0.999994;0.999994;0.999994;0.999997	0.58761	D;D;D;D;D	.	ECM	.	cell migration	.		.	1	1.0327	0.77928	0.11017	-0.59596	2.7957	7.856	pre	.	L1 & Above	.	.
D26-484	MA	ELP1	9:111655304:C:T	-	A974T	ENST00000374647;ENST00000537196	rs151120244	17106	0	27.6	0.999172	1.5e-05	0.62929	D	0.999675;0.999675	0.48205	D;D	.	.	.	cell migration	.		.	2.1199e-21	0.99463	1.0085	0.57662	0.067644	-0.07981	3.5421	pre	.	L1 & Above	.	.
D27-497	MA	AMBRA1	11:46564494:G:A	-	T358M	ENST00000314845;ENST00000533727;ENST00000534300;ENST00000458649;ENST00000528950	rs201399145	17102	0	22.9	0.99516	0.108877	0.19509	N	0.997621;0.997621;0.997621;0.997621;0.997621;0.988421;0.988421	0.44045	D;D;D;D;D;N;N	cilium	.	cytoskeleton	.	.		.	1	0.91005	0.692	0.054064	1.1812	2.948	6.5296	pre	HYDRO	L2 & Below	.	.
D29-509	MA	EP300	22:41573700:G:C	+	W1995C	ENST00000263253	rs768897698	17110	0	27.6	0.959584	0.000307	0.45977	D	0.999995	0.58761	D	.	.	.	.	.		.	1	1.4158	0.8429	0.049966	-7.0523	2.0341	9.6471	pre	HYDRO	L1 & Above	TYPE II CHIARI	HYPOPLASTIC CC
D30-510	MA	USP7	16:8994999:G:A	-	R714C	ENST00000344836;ENST00000381886;ENST00000563085	rs753346185	17108	0	25.8	0.996438	0	0.8433	D	1;1;1	0.81001	D;D;D	.	.	.	.	.		yes	1	1.2042	0.36226	0.012958	-2.4429	5.648	8.0351	pre	HYDRO	L1 & Above	.	.
D32-521	MA	JARID2	6:15374366:C:T	+	P22S	ENST00000341776	.	.	.	24	0.999334	0	0.8433	D	1;1	0.81001	D;D	.	.	.	.	.		.	0.99999	1.1473	0.73053	0.089409	-2.1161	2.6866	6.3101	pre	ARRESTED	L2 & Below	.	.
D33-555	MA	SMARCA4	19:11169015:G:T	+	K1503N	ENST00000344626;ENST00000643549;ENST00000646693;ENST00000642726;ENST00000646484;ENST00000644737;ENST00000642628;ENST00000643296;ENST00000647230;ENST00000646510;ENST00000429416;ENST00000645460;ENST00000541122;ENST00000589677;ENST00000444061;ENST00000590574;ENST00000413806;ENST00000450717;ENST00000643208;ENST00000642350;ENST00000647268;ENST00000586985;ENST00000592158	.	.	.	23.4	0.997211	0	0.8433	D	0.999837;0.999837;0.999729;0.999729;0.999955;0.999955;0.999973;0.999729;0.999729	0.53665	D;D;D;D;D;D;D;D;D	.	.	.	.	WNT signaling		.	1	1.1188	0.40437	0.011662	-1.9956	6.8459	8.4809	pre	.	L2 & Below	.	.
D37-602	MA	PCGF1	2:74734008:C:A	-	C68F	ENST00000233630	.	.	.	27.8	0.989761	0	0.8433	D	0.999999	0.58761	D	.	.	.	.	.		.	0.99713	0.94248	0.51668	0	0.33259	2.1102	3.8423	pre	HYDRO	L2 & Below	TYPE II CHIARI	HYPOPLASTIC CC
D39-638	MA	HSPG2	1:22207049:G:T	-	H668N	ENST00000374695	.	.	.	22.5	0.805514	0.000762	0.41888	D	0.85818	0.3534	D	.	ECM	.	.	.		yes	1.0376e-19	1.0513	0.93887	0.34121	-1.39	1.1367	9.2302	.	HYDRO	L2 & Below	.	.
D41-659	MA	TCF7L1	2:85361054:G:A	+	E83K	ENST00000282111	.	.	.	33	0.998934	0.027602	0.25729	N	0.994632	0.42357	D	.	.	.	.	WNT signaling		.	0.36022	1.0105	0.8151	0.22666	-0.099805	1.1892	3.687	pre	HYDRO	L2 & Below	.	.
D42-673	MA	MTHFD1	14:64921522:G:A	+	G883S	ENST00000545908;ENST00000216605;ENST00000557370	rs773261399	17112	0	34	0.998018	0	0.8433	D	1;1;1;1;1	0.81001	D;D;D;D;D	.	.	.	.	.		.	0.0044614	1.0158	0.79078	0.28676	-0.17249	1.6825	4.6181	pre	.	L2 & Below	.	.
D46-697	MA	TBC1D32	6:121544434:T:A	-	D810V	ENST00000275159;ENST00000398212	rs187705659	13988	0	21.7	0.952798	0.032812	0.2498	N	0.999366;0.999366	0.46798	D;D	cilium	.	.	.	.		.	8.002e-27	1.1098	0.99585	0.71762	-1.2616	0.036877	2.2274	pre	.	L2 & Below	.	.
D47-698	MA	TONSL	8:145662005:G:C	-	D650E	ENST00000409379	rs141505364	17094	0	24.8	0.996891	0	0.8433	D	0.99909	0.46054	D	.	.	.	.	.		.	2.5965e-13	0.96967	1.0092	0.51024	0.44903	-0.092851	3.5375	pre	.	L2 & Below	.	.
D55-797	MA	BRD2	6:32942397:C:A	+	P63H	ENST00000374825;ENST00000374831;ENST00000607833;ENST00000395287;ENST00000449085	.	.	.	24.3	0.996346	0.000236	0.47286	D	0.999952;0.999952;0.999952;0.999952;0.999988;1	0.81001	D;D;D;D;D;D	.	.	.	.	.		.	0.99957	1.4426	0.92154	0.084546	-4.4499	0.59311	5.0532	post	NONE	.	.	.
D57-849	MA	ST14	11:130058087:C:T	+	R54C	ENST00000278742	rs749874221	17104	0	22.1	0.992727	0.003163	0.3533	N	0.999993;1	0.81001	D;D	.	.	.	.	.		.	0.56042	0.96926	0.84823	0.21488	0.37792	1.2518	4.7085	post	NONE	.	.	.
D61-894	MA	HSPG2	1:22160007:G:A	-	T3644I	ENST00000374695	rs1391432871	17106	0	25	0.997123	0.001308	0.39449	N	0.829321	0.2878	N	.	ECM	.	.	.		.	1.0376e-19	1.0513	0.93887	0.34121	-1.39	1.1367	9.2302	pre	HYDRO	L2 & Below	.	.
D63-915	MA	CHUK	10:101980370:A:G	-	I150T	ENST00000370397	rs1276835829	.	.	26.2	0.998569	0	0.8433	N	1	0.81001	D	.	.	.	.	.		.	0.99403	0.8961	0.60774	0.15187	0.93324	2.7816	5.3356	pre	HYDRO	L2 & Below	TYPE II CHIARI	HYPOPLASTIC CC
D65-918	MA	PLAGL1	6:144262830:G:A	-	P375S	ENST00000360537;ENST00000649307;ENST00000392307;ENST00000354765;ENST00000416623;ENST00000437412;ENST00000444202;ENST00000649211;ENST00000367572;ENST00000625622;ENST00000650125;ENST00000647880;ENST00000367571;ENST00000417959	rs774021173	17112	0	21.1	0.998238	0.367032	0.13584	N	0.713311;0.713311;0.713311;0.713311;0.713311;0.713311;0.713311;0.713311;0.713311;0.713311	0.33541	D;D;D;D;D;D;D;D;D;D	.	.	.	.	.		yes	0.9764	0.97698	0.77185	0	0.19115	1.2985	3.1434	pre	HYDRO	L1 & Above	.	.
D70-986	MA	EHMT2	6:31857043:C:T	-	R416Q	ENST00000395728;ENST00000375528;ENST00000375530;ENST00000375537	rs764928246	16918	0	23	0.999269	0.048451	0.2325	N	0.991268;0.848099;0.848099;0.991268	0.41346	D;D;D;D	.	.	.	.	.		.	0.00010292	0.89754	0.62446	0.3068	1.4149	3.7115	5.1863	post	HYDRO	L2 & Below	.	.
D71-1137	MA	DLC1	8:13356569:G:A	-	R338C	ENST00000276297;ENST00000316609;ENST00000511869	rs191904737	16764	0	27.3	0.999103	0.001041	0.40475	N	0.999963;0.999963;0.999963	0.52935	D;D;D	.	.	cytoskeleton	cell migration	.		.	0.99948	1.3036	1.2783	0.15182	-4.517	-2.931	6.3788	pre	.	L2 & Below	.	.
E37-135	MA	SALL2	14:21991974:G:C	-	P630A	ENST00000614342;ENST00000450879	rs1179395433	17112	0	23.4	0.994608	0.002	0.37503	N	1;1;1;1	0.81001	D;D;D;D	.	.	.	.	.		yes	0.00013767	1.0694	0.91614	0.41847	-0.84183	0.7147	2.7628	pre	HYDRO	L1 & Above	.	.
E40-372	MA	IFT88	13:21237655:G:A	+	R705H	ENST00000351808;ENST00000319980	rs373832683	17040	0	32	0.998467	0	0.8433	D	1;1;1;1	0.81001	D;D;D;D	cilium	.	cytoskeleton	.	.		.	7.1224e-11	0.8931	0.95361	0.50698	0.98218	0.33508	3.2081	pre	.	L2 & Below	.	.
F43-034	MA	ARID1A	1:27101583:C:T	+	A1622V	ENST00000430799;ENST00000324856;ENST00000457599;ENST00000374152;ENST00000636219	.	.	.	21.8	0.9989	0	0.8433	D	0.999999;0.99994;0.999997;1	0.81001	D;D;D;D	.	.	.	.	.		.	1	1.0756	0.69981	0.022463	-1.2737	3.6582	8.5475	pre	HYDRO	L2 & Below	.	.
F46-051	MA	FDFT1	8:11689065:C:G	+	N306K	ENST00000538689;ENST00000618539;ENST00000615631;ENST00000623368;ENST00000220584;ENST00000443614;ENST00000525900;ENST00000528812;ENST00000622850;ENST00000530664;ENST00000525954;ENST00000528643;ENST00000525777	rs1302611097	17110	0	22.9	0.993774	0	0.8433	D	0.999639;0.999941;0.999974;0.999639;0.999639;0.999941;0.999941;0.999941	0.53665	D;D;D;D;D;D;D;D	.	.	.	.	.		.	4.0998e-15	2.0011	1.707	1.0972	-7.2961	-3.884	-0.39398	pre	ARRESTED	L1 & Above	.	.
F49-099	MA	GREB1L	18:19070028:T:G	+	S916A	ENST00000424526;ENST00000269218;ENST00000580732	rs550087671	12338	0	22.1	0.971052	0.012106	0.29287	N	0.985732;0.985732;0.985732;1	0.81001	D;D;D;D	.	.	.	.	.		.	1	0.75746	0.52328	0.023739	3.7752	5.3659	8.3036	pre	HYDRO	L2 & Below	.	.
F54-250	MA	SLC25A32	8:104417010:C:T	-	E129K	ENST00000297578;ENST00000649416	.	.	.	22.5	0.992442	0.000249	0.46924	D	0.998785;1	0.81001	D;D	.	.	.	.	.		.	6.7625e-09	1.1976	0.92228	0.84392	-1.3086	0.36943	0.58908	pre	.	L2 & Below	.	.
F62-294	MA	EPHA7	6:94068129:G:T	-	P278H	ENST00000369303	rs1215429530	14934	0	24.5	0.993164	0	0.8433	D	1	0.81001	D	.	.	.	.	.		.	1	1.0357	0.71144	0.040592	-0.3835	2.3854	6.2404	pre	HYDRO	L1 & Above	.	.
F67-319	MA	HECTD1	14:31642484:G:C	-	S345C	ENST00000611816;ENST00000399332;ENST00000553700;ENST00000556224	rs1439693816	17054	0	27.4	0.992425	0	0.8433	D	1;1	0.81001	D;D	.	.	.	.	.		.	1	0.9425	0.62255	0.10096	0.99194	5.0113	9.8105	pre	.	L2 & Below	.	.
F69-323	MA	BMPER	7:34091557:A:G	+	D254G	ENST00000297161;ENST00000650544;ENST00000649409;ENST00000648392;ENST00000648848;ENST00000648445;ENST00000648856	rs377490730	17110	0	25.2	0.995886	8e-06	0.62929	D	1;1	0.81001	D;D	.	.	.	cell migration	.		.	6.5881e-07	0.97008	0.99852	0.44208	0.28353	0.010229	3.206	pre	.	L2 & Below	.	.
F71-334	MA	SNX1	15:64419979:G:A	+	V261I	ENST00000560829;ENST00000261889;ENST00000559844;ENST00000561026	rs777728260	17104	0	25.1	0.995816	0	0.8433	D	1;1;1;1;1	0.81001	D;D;D;D;D	.	.	.	.	.		.	0.93179	0.96161	0.87082	0.16346	0.32571	0.80383	4.2873	pre	.	L2 & Below	.	.
F72-339	MA	MED12	X:70344913:A:G	+	K715E	ENST00000333646;ENST00000374102;ENST00000374080	rs773699580	13614	0	24.7	0.993678	0	0.8433	N	0.999994;0.999994;0.999994	0.58761	D;D;D	.	.	.	.	WNT signaling		.	1	0.9145	0.38205	0.022555	1.2454	6.5797	8.5292	pre	HYDRO	mixed (L1-L5)	.	.
F73-343	MA	GLDC	9:6595093:C:T	-	M394I	ENST00000321612;ENST00000638654	rs1249681861	.	.	25.4	0.99753	0	0.8433	D	1	0.81001	D	.	.	.	.	.		.	6.5777e-28	1.4276	1.1922	0.86494	-4.8075	-1.5884	0.91272	pre	.	L1 & Above	.	.
F74-350	MA	EPN2	17:19237284:C:T	+	S548L	ENST00000314728;ENST00000347697;ENST00000395618;ENST00000575595;ENST00000395620;ENST00000571254	rs562529615	14078	0	21.6	0.998022	0.079828	0.2096	N	1;0.999368;0.999368;0.999368;0.999515;0.999515;0.999368	0.81001	D;N;N;N;N;N;N	.	.	.	.	.		.	0.74755	0.85656	0.79886	0.18868	1.4467	1.3874	3.8702	pre	.	L2 & Below	.	.
F78-368	MA	NUP133	1:229600521:C:T	-	V801M	ENST00000261396	rs139160684	17108	0	20.9	0.992614	0.001025	0.40562	N	0.975359;0.975359;0.558232	0.39182	D;D;N	.	.	.	.	.		.	9.2587e-05	1.0416	0.882	0.30814	-0.48569	1.024	5.1651	pre	.	L1 & Above	.	.
F82-446	MA	LRP2	2:170048502:C:A	-	D2958Y	ENST00000649046;ENST00000263816	rs1303301378	17100	0	21.9	0.769275	0.000858	0.4144	D	1	0.08975	N	.	.	.	.	.		.	0.99999	1.0327	0.88445	0.19529	-0.77926	2.0673	11.568	pre	HYDRO	L2 & Below	.	.
F86-488	MA	HHIP	4:145659015:A:T	+	D670V	ENST00000296575	rs200467082	.	.	27.3	0.992138	0	0.8433	D	1	0.81001	D	cilium	.	.	.	.		.	0.95436	1.081	0.80229	0.1576	-0.76534	1.3631	4.397	pre	HYDRO	L1 & Above	.	.
G11-670	MA	PORCN	X:48374165:C:G	+	A336G	ENST00000359882;ENST00000355961;ENST00000361988;ENST00000326194;ENST00000367574;ENST00000537758	rs141810375	13665	0	26.6	0.997541	0	0.8433	D	0.999999;0.999999;0.999999;0.999999;0.999999;0.999999;1	0.81001	D;D;D;D;D;D;D	.	.	.	.	WNT signaling		.	0.99953	0.69199	0.53771	0	2.2732	2.3709	4.3515	pre	HYDRO	L1 & Above	.	.
G12-866	MA	LUZP1	1:23419947:C:T	-	E270K	ENST00000418342;ENST00000302291;ENST00000314174;ENST00000471849	rs1396762906	16976	0	23.2	0.999038	0.000126	0.49741	D	0.997714;0.997714;0.997714;0.997714	0.44125	D;D;D;D	.	.	.	.	.		.	0.52955	1.0491	0.91618	0.21385	-0.59151	0.72117	4.1679	pre	ARRESTED	L2 & Below	.	.
G17-279b	MA	SETD2	3:47164536:A:C	-	C530W	ENST00000409792;ENST00000412450	rs998829034	.	.	24.9	0.991936	6e-06	0.62929	D	0.999766	0.48888	D	.	.	.	cell migration	.		.	1	0.97353	0.76432	0.13162	0.45176	3.0459	8.299	pre	HYDRO	L2 & Below	.	.
G18-354a	MA	LUZP1	1:23418633:C:T	-	D708N	ENST00000418342;ENST00000302291;ENST00000314174	.	.	.	23.9	0.999056	0.000194	0.48115	D	0.617427;0.617427;0.617427;0.617427	0.32675	D;D;D;D	.	.	.	.	.		.	0.52955	1.0491	0.91618	0.21385	-0.59151	0.72117	4.1679	pre	.	L2 & Below	.	.
G19-354b	MA	LUZP1	1:23418633:C:T	-	D708N	ENST00000418342;ENST00000302291;ENST00000314174	.	.	.	23.9	0.999056	0.000194	0.48115	D	0.617427;0.617427;0.617427;0.617427	0.32675	D;D;D;D	.	.	.	.	.		.	0.52955	1.0491	0.91618	0.21385	-0.59151	0.72117	4.1679	pre	.	L2 & Below	.	.
Note: rows with Bolded text show URDVs in genes that associated with one or more of the terms: cilium, ECM, cytoskeleton, cell migration or WNT signaling.																																	110
URDVs were annotated using dbNSFP v4																																	17
gnomAD_exomes_controls_NFE/AMR_AC - alternate allele count, with "." represents only reference allele present in the chromosomal location of over 90% of individuals in the datasets.																																	7
																																	42
																																	176
subjects	Research ID of subject sample
ethnicity	ethnicity of subject																																103
genename	HGNC gene symbol																																6
ID	Variant identification																																8
cds_strand	+ for positive strand from p arm to q arm; - for reverse strand from p arm to q arm																																68
aa change (canonical transcript)	amino acid change refer to the longest canonical transcript																																185
Ensembl_transcriptid	Ensemble transcript ID
rs_dbSNP151	SNP number with reference to version 151
gnomAD_exomes_controls_NFE/AMR_AC	gnomAD exomes controls alernate allele count (NFE, non-Finnish Europeans; AMR, Admixed Americans)
gnomAD_exomes_controls_NFE/AMR_AN	gnomAD exomes controls total allele count (NFE, non-Finnish Europeans; AMR, Admixed Americans)
gnomAD_exomes_controls_NFE/AMR_AF	gnomAD exomes controls alternate allele frequency (NFE, non-Finnish Europeans; AMR, Admixed Americans)
gnomAD_exomes_controls_NFE/AMR_nhomalt	gnomAD exomes controls homozygote alternate allele count (NFE, non-Finnish Europeans; AMR, Admixed Americans)
CADD_phred	Combined Annotation-Dependent Depletion "PHRED-scaled" score by expressing the rank in order of magnitude terms. 10th-% of CADD scores are assigned to CADD-10, top 1% to CADD-20, top 0.1% to CADD-30, etc.
DANN_score	Deleterious Annotation of genetic variants using Neural Networks score
LRT_score	likelihood ratio test score; Lower scores are more deleterious
LRT_converted_rankscore	likelihood ratio ranked test score
LRT_pred	D, deleterious; N, neutral; U, unknown
MutationTaster_score	Bayes classifier to eventually predict the disease potential of an alteration, higher values are more deleterious
MutationTaster_converted_rankscore	Bayes classifier to eventually predict the disease potential of an alteration, higher values are more deleterious. Ranked score.
MutationTaster_pred	A: (""disease_causing_automatic""); D: (""disease_causing""); N: (""polymorphism [probably harmless]""); P: (""polymorphism_automatic[known to be harmless]"
Ontology-cilium	GO:0005929/cilium; GO:0060271/cilium assembly; GO:0003341/cilium movement; GO:0061512/protein localization to cilium; GO:0070286/axonemal dynein complex assembly; GO:0007224/SMO signalling
Ontology-ECM	GO:0031012/ECM; GO:0030198/ECM organization; GO:0005201/ECM structural constituent; GO:0030574/collagen catabolic process; GO:0008201/haperin binding; GO:0004222/MMP activity
Ontology-cytoskeleton	GO:0005856/cytoskeleton; GO:0015629/actin cytoskeleton; GO:0005874/microtubule
Ontology-cell migration	GO:0016477/cell migration
Ontology-WNT signaling	GO:0016055/WNT signaling pathway
Illumin NovaSeq verified	URDVs verified by Illumina NovaSeq platform
two URDV in same gene	Variants on the same allele (in cis), or on different alleles (in trans)
gnomad_pLI	genmAD data generated probability of intolerance to protein truncating variant
gnomAD oe_syn	observed over expected ratio of synonymous variant
gnomAD oe_mis	observed over expected ratio of missense variant
gnomAD oe_lof	observed over expected ratio of protein truncating variant
gnomAD syn_z	z-score of synonymous variants
gnomAD mis_z	z-score of missense variants
gnomAD lof_z	z-score of protein truncating variants
FA fortification 1998	subject born before or after year 1998 with folic acid fortification of food crop
Hydrocephalus	hydrocephaly status of subject
lesion info approx	level of lesion (L1 or Above, and L2 or Below)
Type of chiari	Type of Chiari Malformation or normal
Type of cc: normal, dysgenetic, hypoplastic, abnormal	description of type of Corpus Callosum

## Sheet: Supplementary Table 4
Title: Human Myelomeningocele Risk and Ultra-rare Deleterious Variants in Genes Associated with Cilium, WNT-Signaling, ECM, Cytoskeleton and Cell Migration
Authors: Au KS, Hebert L, Hillman P, Baker C, Brown MR, Kim D-K, Soldano K, Garrett M, Ashley-Koch A, Lee S, Gleeson J, Hixson JE, Morrison AC, Northrup H.
Supplementary Table 4. Ontology enrichment of URDV-containing NTD candidate genes-ToppCluster analysis
Category	ID	Title (or Source)	Verbose ID	EA_logP	EA Fold enriched	Fold ratio (EA/551 ntd)	EA Hit count (N=202)	Hit Count in Genome	Gene in genome database	EA_GeneSet	MA_logP	MA Fold enriched	Fold ratio (MA/551 ntd)	MA Hit count (N=203)	Hit Count in Genome	Gene in genome database	MA_GeneSet	noURDV_logP	noURDV fold enriched	Fold ratio (noURDV/551 ntd)	noURDV Hit Count (n=249)	Hit Count in Genome	Gene in genome database	noURDV_GeneSet	551ntd_logP	511 ntd fold enriched	551 ntd Hit Count (n=551)	Hit Count in Genome	Gene in genome database	551 ntd_GeneSet
GO: Cellular Component	GO:0097546	ciliary base	GeneOntologyCellularComponent_GO:0097546_ciliary base	5.34289	13.8271	1.37304	6	44	20584	CLUAP1,GLI2,GLI3,NPHP3,SUFU,TULP3	4.16167	11.5226	1.1442	5	44	20584	CLUAP1,GLI3,IFT88,NPHP3,PRKACA	.	.	.	.	.	.	.	10	10.0705	11	44	20584	CLUAP1,GLI2,GLI3,IFT122,IFT46,IFT88,NPHP3,PRKACA,PRKACB,SUFU,TULP3
GO: Cellular Component	GO:0035869	ciliary transition zone	GeneOntologyCellularComponent_GO:0035869_ciliary transition zone	10	10.1399	1.2039	11	110	20584	B9D1,CC2D2A,CLUAP1,GLI2,GLI3,IFT57,NPHP3,RPGRIP1L,SUFU,TULP3,WDR19	10	11.0617	1.31334	12	110	20584	B9D1,CC2D2A,CLUAP1,GLI3,IFT57,IFT88,MKS1,NPHP3,PRKACA,RPGRIP1L,TMEM107,TMEM67	.	.	.	.	.	.	.	10	8.42256	23	110	20584	B9D1,CC2D2A,CLUAP1,DYNC2LI1,GLI2,GLI3,IFT122,IFT140,IFT46,IFT57,IFT88,KIF3A,MKS1,NPHP3,PRKACA,PRKACB,RPGRIP1L,SUFU,TCTN2,TMEM107,TMEM67,TULP3,WDR19
GO: Cellular Component	GO:0030426	growth cone	GeneOntologyCellularComponent_GO:0030426_growth cone	10	6.73002	1.57328	15	226	20584	ABL1,COBL,DICER1,DVL1,FLRT3,ITGA3,KIF20B,MYH10,PSEN1,PTCH1,PTPRF,SIRT1,SMO,TIAM1,TSC2	10	6.28135	1.46839	14	226	20584	ABI1,CFL1,COBL,DICER1,ITGA3,KIF20B,LRP2,MYH10,PSEN1,PTPRF,SIRT1,TIAM1,TSC1,TSC2	.	.	.	.	.	.	.	10	4.27771	24	226	20584	ABI1,ABL1,CFL1,CHRNA7,COBL,CYFIP1,DICER1,DVL1,FLRT3,ITGA3,KIF20B,LRP2,MYH10,OTX2,PALLD,PSEN1,PTCH1,PTPRF,SIRT1,SMO,TIAM1,TSC1,TSC2,USP9X
GO: Cellular Component	GO:0030427	site of polarized growth	GeneOntologyCellularComponent_GO:0030427_site of polarized growth	10	6.58435	1.57328	15	231	20584	ABL1,COBL,DICER1,DVL1,FLRT3,ITGA3,KIF20B,MYH10,PSEN1,PTCH1,PTPRF,SIRT1,SMO,TIAM1,TSC2	10	6.14539	1.46839	14	231	20584	ABI1,CFL1,COBL,DICER1,ITGA3,KIF20B,LRP2,MYH10,PSEN1,PTPRF,SIRT1,TIAM1,TSC1,TSC2	.	.	.	.	.	.	.	10	4.18512	24	231	20584	ABI1,ABL1,CFL1,CHRNA7,COBL,CYFIP1,DICER1,DVL1,FLRT3,ITGA3,KIF20B,LRP2,MYH10,OTX2,PALLD,PSEN1,PTCH1,PTPRF,SIRT1,SMO,TIAM1,TSC1,TSC2,USP9X
GO: Cellular Component	GO:0032838	plasma membrane bounded cell projection cytoplasm	GeneOntologyCellularComponent_GO:0032838_plasma membrane bounded cell projection cytoplasm	5.67909	4.38324	1.21802	15	347	20584	AKR1B1,BBS7,CLUAP1,DYNC2H1,DYNLL1,GLI2,GLI3,HTT,IFT172,IFT57,MAPK8,OPA1,RPGRIP1L,TIAM1,TULP3	10	4.67546	1.29922	16	347	20584	AMBRA1,CLUAP1,DYNC2H1,DYNLL1,GLI3,HIF1A,HTT,IFT172,IFT57,IFT88,MKKS,OPA1,PRKACA,RPGRIP1L,TIAM1,TMEM67	.	.	.	.	.	.	.	10	3.59866	31	347	20584	AMBRA1,ARFGEF2,ARL13B,BBS7,CLUAP1,DYNC2H1,DYNC2LI1,DYNLL1,GLI2,GLI3,HIF1A,HTT,IFT140,IFT172,IFT57,IFT88,INPP5E,KIF3A,KIF3B,MAPK8,MKKS,OPA1,PRKACA,RAC1,RANBP1,RPGRIP1L,SOD1,TIAM1,TMEM67,TULP3,WDR11
GO: Cellular Component	GO:0005929	cilium	GeneOntologyCellularComponent_GO:0005929_cilium	10	3.76001	1.20053	31	836	20584	B9D1,BBS7,C2CD3,CC2D2A,CDK20,CLUAP1,DYNC2H1,DYNLL1,FUZ,GLI2,GLI3,GPR161,HHIP,HTT,IFT172,IFT57,KIAA0586,KIF7,LAMA5,NOTCH1,NPHP3,PDGFRA,PIBF1,PSEN1,PTCH1,RPGRIP1L,SMO,SUFU,TIAM1,TULP3,WDR19	10	3.51743	1.12308	29	836	20584	AMBRA1,B9D1,C2CD3,CC2D2A,CEP41,CLUAP1,DYNC2H1,DYNLL1,GLI3,HHIP,HIF1A,HTT,IFT172,IFT57,IFT88,KIAA0586,LAMA5,MKKS,MKS1,NOTCH1,NPHP3,PRKACA,PSEN1,RPGRIP1L,STIL,TBC1D32,TIAM1,TMEM107,TMEM67	.	.	.	.	.	.	.	10	3.13196	65	836	20584	AMBRA1,ARFGEF2,ARHGAP35,ARL13B,ATMIN,B9D1,BBS7,C2CD3,CC2D2A,CDK20,CEP41,CLUAP1,DNAAF2,DYNC2H1,DYNC2LI1,DYNLL1,FUZ,GLI2,GLI3,GNB1,GPR161,HHIP,HIF1A,HTT,IFT122,IFT140,IFT172,IFT43,IFT46,IFT57,IFT88,INPP5E,INTU,KIAA0586,KIF3A,KIF3B,KIF7,LAMA5,LYAR,MKKS,MKS1,NOTCH1,NPHP3,PDGFRA,PIBF1,PRKACA,PRKACB,PSEN1,PSEN2,PTCH1,RAB23,RAC1,RPGRIP1L,SMO,STIL,SUFU,TBC1D32,TCTN2,TIAM1,TMEM107,TMEM67,TULP3,VANGL2,WDR1…
GO: Cellular Component	GO:0030990	intraciliary transport particle	GeneOntologyCellularComponent_GO:0030990_intraciliary transport particle	10	3.75552	1.20053	31	837	20584	B9D1,BBS7,C2CD3,CC2D2A,CDK20,CLUAP1,DYNC2H1,DYNLL1,FUZ,GLI2,GLI3,GPR161,HHIP,HTT,IFT172,IFT57,KIAA0586,KIF7,LAMA5,NOTCH1,NPHP3,PDGFRA,PIBF1,PSEN1,PTCH1,RPGRIP1L,SMO,SUFU,TIAM1,TULP3,WDR19	10	3.51323	1.12308	29	837	20584	AMBRA1,B9D1,C2CD3,CC2D2A,CEP41,CLUAP1,DYNC2H1,DYNLL1,GLI3,HHIP,HIF1A,HTT,IFT172,IFT57,IFT88,KIAA0586,LAMA5,MKKS,MKS1,NOTCH1,NPHP3,PRKACA,PSEN1,RPGRIP1L,STIL,TBC1D32,TIAM1,TMEM107,TMEM67	.	.	.	.	.	.	.	10	3.12822	65	837	20584	AMBRA1,ARFGEF2,ARHGAP35,ARL13B,ATMIN,B9D1,BBS7,C2CD3,CC2D2A,CDK20,CEP41,CLUAP1,DNAAF2,DYNC2H1,DYNC2LI1,DYNLL1,FUZ,GLI2,GLI3,GNB1,GPR161,HHIP,HIF1A,HTT,IFT122,IFT140,IFT172,IFT43,IFT46,IFT57,IFT88,INPP5E,INTU,KIAA0586,KIF3A,KIF3B,KIF7,LAMA5,LYAR,MKKS,MKS1,NOTCH1,NPHP3,PDGFRA,PIBF1,PRKACA,PRKACB,PSEN1,PSEN2,PTCH1,RAB23,RAC1,RPGRIP1L,SMO,STIL,SUFU,TBC1D32,TCTN2,TIAM1,TMEM107,TMEM67,TULP3,VANGL2,WDR1…
GO: Cellular Component	GO:0150034	distal axon	GeneOntologyCellularComponent_GO:0150034_distal axon	4.54505	3.5208	1.39847	15	432	20584	ABL1,COBL,DICER1,DVL1,FLRT3,ITGA3,KIF20B,MYH10,PSEN1,PTCH1,PTPRF,SIRT1,SMO,TIAM1,TSC2	4.59505	3.5208	1.39847	15	432	20584	ABI1,CFL1,COBL,DICER1,EPHA7,ITGA3,KIF20B,LRP2,MYH10,PSEN1,PTPRF,SIRT1,TIAM1,TSC1,TSC2	.	.	.	.	.	.	.	4.3756	2.51761	27	432	20584	ABI1,ABL1,CFL1,CHRNA7,COBL,CYFIP1,DICER1,DVL1,EPHA7,FKBP1A,FLRT3,ITGA3,KIF20B,LRP2,MYH10,OTX2,PALLD,PSEN1,PTCH1,PTPRF,ROR1,SIRT1,SMO,TIAM1,TSC1,TSC2,USP9X
GO: Cellular Component	GO:0099568	cytoplasmic region	GeneOntologyCellularComponent_GO:0099568_cytoplasmic region	5.85424	3.24713	1.04489	22	687	20584	AKR1B1,BBS7,CLUAP1,COBL,DYNC2H1,DYNLL1,GLI2,GLI3,HTT,IFT172,IFT57,MAPK8,MARCKS,MYH10,MYO10,OPA1,PSEN1,RPGRIP1L,SPTAN1,TIAM1,TRAF6,TULP3	10	3.83752	1.23487	26	687	20584	AMBRA1,CFL1,CLUAP1,COBL,CORO1C,CTBP2,DYNC2H1,DYNLL1,GLI3,HIF1A,HTT,IFT172,IFT57,IFT88,MKKS,MYH10,MYO10,OPA1,PRKACA,PSEN1,RPGRIP1L,SHROOM3,SPTAN1,TIAM1,TMEM67,TSC1	.	.	.	.	.	.	.	10	3.10762	53	687	20584	AMBRA1,ARFGEF2,ARL13B,AXIN1,BBS7,CFL1,CLUAP1,COBL,CORO1C,CTBP1,CTBP2,CTNNB1,DLC1,DVL2,DYNC2H1,DYNC2LI1,DYNLL1,EEF1A1,GLI2,GLI3,GLRX3,HIF1A,HTT,IFT140,IFT172,IFT57,IFT88,INPP5E,KIF3A,KIF3B,MAPK8,MARCKS,MKKS,MYH10,MYO10,OPA1,PFN1,PRKACA,PSEN1,RAC1,RANBP1,RHOA,RPGRIP1L,SHROOM3,SLC2A1,SOD1,SPTAN1,TIAM1,TMEM67,TRAF6,TSC1,TULP3,WDR11
GO: Cellular Component	GO:0005884	actin filament	GeneOntologyCellularComponent_GO:0005884_actin filament	4.21318	3.13807	1.03271	16	517	20584	AKR1B1,CGN,COBL,FZD3,ITGA3,ITGA6,MARCKS,MTTP,MYH10,MYO10,NCKAP1,PDGFRA,SPECC1L,TIAM1,TRPM6,VCL	5.42952	3.53033	1.1618	18	517	20584	ABI1,CFL1,CGN,COBL,IFT88,ITGA3,ITGA6,KITLG,LRP2,MKKS,MYH10,MYO10,SLC2A2,SPECC1L,TIAM1,TSC1,VASP,VCL	.	.	.	.	.	.	.	10	3.03867	39	517	20584	ABI1,CFL1,CGN,COBL,CTNNB1,CYFIP1,DLC1,ENAH,FOLR1,FZD3,GAS2L2,IFT88,ITGA3,ITGA6,ITGB1,KITLG,LRP2,MARCKS,MKKS,MTTP,MYH10,MYO10,NCKAP1,PALLD,PDGFA,PDGFRA,PTPN11,RAC1,ROR1,SLC19A1,SLC2A2,SPECC1L,TGFB1,TIAM1,TRPM6,TSC1,VANGL2,VASP,VCL
GO: Cellular Component	GO:0030424	axon	GeneOntologyCellularComponent_GO:0030424_axon	10	3.10279	1.21021	25	817	20584	ABL1,ADNP,COBL,DICER1,DVL1,DYNLL1,FLRT3,FZD3,HTT,ITGA3,KIF20B,MAPK8,MYH10,NF1,OPA1,PDGFRA,PSEN1,PTCH1,PTPRF,PTPRS,SIRT1,SMO,SPTAN1,TIAM1,TSC2	4.73042	2.73045	1.06499	22	817	20584	ABI1,CFL1,COBL,DICER1,DYNLL1,EPHA7,HIF1A,HTT,ITGA3,KIF20B,LRP2,MYH10,NF1,OPA1,PSEN1,PTPRF,PTPRS,SIRT1,SPTAN1,TIAM1,TSC1,TSC2	.	.	.	.	.	.	.	10	2.56384	52	817	20584	ABI1,ABL1,ADNP,AR,CFL1,CHRNA7,COBL,CYFIP1,DICER1,DVL1,DYNLL1,EPHA7,FKBP1A,FLRT3,FZD3,HIF1A,HTT,ITGA3,KIF20B,KIF3A,KIF3B,LRP2,MAPK8,MYC,MYH10,NF1,NOG,OPA1,OTX2,PALLD,PDGFRA,PSEN1,PTCH1,PTPRF,PTPRS,RANBP1,RHOA,ROR1,ROR2,SHH,SIRT1,SMO,SMURF1,SOD1,SPHK1,SPTAN1,TGFB1,TIAM1,TNFRSF1A,TSC1,TSC2,USP9X
GO: Cellular Component	GO:0097447	dendritic tree	GeneOntologyCellularComponent_GO:0097447_dendritic tree	4.47912	2.73348	1.12472	21	779	20584	ABL1,ADNP,BRD1,COBL,DICER1,DVL1,FZD3,HTT,IFT57,MAPK8,MYH10,NF1,OPA1,PCSK5,PSEN1,PTCH1,SMO,SNX1,TIAM1,TSC2,YBX1	5.05015	2.86364	1.17828	22	779	20584	ABL2,AGO2,BRD1,CFL1,COBL,DICER1,EPHA7,GNAZ,HTT,IFT57,LRP2,MYH10,NCOA2,NF1,OPA1,PCSK5,PRKACA,PSEN1,RARA,SNX1,TIAM1,TSC2	.		.	.	.	.	.	10	2.43035	47	779	20584	ABL1,ABL2,ADNP,AGO2,AR,ARFGEF2,BRD1,CFL1,CHRNA7,CNN3,COBL,CTNNB1,CYFIP1,DICER1,DVL1,EPHA7,FZD3,GLRX3,GNAZ,GNB1,GRIP1,HTT,IFT57,ITGB1,LPAR1,LRP2,MAPK8,MYH10,NF1,OPA1,PCSK5,PRKACA,PSEN1,PTCH1,PTEN,RAC1,RARA,RHOA,ROR2,SHH,SMO,SNX1,SOD1,TIAM1,TSC2,TXN2,YBX1
GO: Cellular Component	GO:0030425	dendrite	GeneOntologyCellularComponent_GO:0030425_dendrite	4.47912	2.73348	1.12472	21	779	20584	ABL1,ADNP,BRD1,COBL,DICER1,DVL1,FZD3,HTT,IFT57,MAPK8,MYH10,NF1,OPA1,PCSK5,PSEN1,PTCH1,SMO,SNX1,TIAM1,TSC2,YBX1	5.05015	2.86364	1.17828	22	779	20584	ABL2,AGO2,BRD1,CFL1,COBL,DICER1,EPHA7,GNAZ,HTT,IFT57,LRP2,MYH10,NCOA2,NF1,OPA1,PCSK5,PRKACA,PSEN1,RARA,SNX1,TIAM1,TSC2	.	.	.	.	.	.	.	10	2.43035	47	779	20584	ABL1,ABL2,ADNP,AGO2,AR,ARFGEF2,BRD1,CFL1,CHRNA7,CNN3,COBL,CTNNB1,CYFIP1,DICER1,DVL1,EPHA7,FZD3,GLRX3,GNAZ,GNB1,GRIP1,HTT,IFT57,ITGB1,LPAR1,LRP2,MAPK8,MYH10,NF1,OPA1,PCSK5,PRKACA,PSEN1,PTCH1,PTEN,RAC1,RARA,RHOA,ROR2,SHH,SMO,SNX1,SOD1,TIAM1,TSC2,TXN2,YBX1
GO: Cellular Component	GO:0036477	somatodendritic compartment	GeneOntologyCellularComponent_GO:0036477_somatodendritic compartment	5.3878	2.59049	1.08435	28	1096	20584	ABL1,ADNP,APOB,BRD1,COBL,DICER1,DVL1,FZD3,HTT,IFT57,LRP6,MAPK8,MYH10,MYO10,NF1,OPA1,PCSK5,PSEN1,PTCH1,PTPRF,PTPRS,RAPGEF2,SMO,SNX1,TIAM1,TMEM100,TSC2,YBX1	5.95918	2.683	1.12308	29	1096	20584	ABL2,AGO2,APOB,BRD1,CFL1,COBL,DICER1,DNMT1,EPHA7,GNAZ,HTT,IFT57,LRP2,LRP6,MYH10,MYO10,NCOA2,NF1,OPA1,PCSK5,PRKACA,PSEN1,PTPRF,PTPRS,RAPGEF2,RARA,SNX1,TIAM1,TSC2	.	.	.	.	.	.	.	10	2.38898	65	1096	20584	ABL1,ABL2,ADNP,AGO2,APOB,AR,ARFGEF2,BRD1,CASP3,CFL1,CHRNA7,CNN3,COBL,CTNNB1,CYFIP1,DICER1,DNMT1,DVL1,EPHA7,FZD3,GLRX3,GNAZ,GNB1,GRIP1,GTF2I,HTT,IFT57,ITGB1,KIF3A,LPAR1,LRP2,LRP6,MAPK8,MAPK9,MYH10,MYO10,NF1,OPA1,PALLD,PCSK5,PRKACA,PSEN1,PSEN2,PTCH1,PTEN,PTPRF,PTPRS,RAC1,RAPGEF2,RARA,RHOA,ROR2,SHH,SLC2A3,SLC31A1,SMO,SMURF1,SNX1,SOD1,TGFB1,TIAM1,TMEM100,TSC2,TXN2,YBX1
GO: Cellular Component	GO:0099513	polymeric cytoskeletal fiber	GeneOntologyCellularComponent_GO:0099513_polymeric cytoskeletal fiber	5.68281	2.47315	1.13453	32	1312	20584	AKR1B1,BBS7,BCL10,CGN,CLUAP1,COBL,DVL1,DYNC2H1,DYNLL1,FIGN,FZD3,GLI2,GLI3,IFT172,IFT57,ITGA3,ITGA6,KATNAL2,KIF20B,KIF7,MARCKS,MTTP,MYH10,MYO10,NCKAP1,PDGFRA,RPGRIP1L,SPECC1L,TIAM1,TRPM6,TULP3,VCL	5.77766	2.47315	1.13453	32	1312	20584	ABI1,AMBRA1,CFL1,CGN,CLUAP1,COBL,DYNC2H1,DYNLL1,GJA1,GLI3,IFT172,IFT57,IFT88,ITGA3,ITGA6,KIF20B,KITLG,LRP2,MKKS,MYH10,MYO10,NCOA2,PRKACA,RPGRIP1L,SHROOM3,SLC2A2,SPECC1L,TIAM1,TMEM67,TSC1,VASP,VCL	.	.	.	.	.	.	.	10	2.17988	71	1312	20584	ABI1,AMBRA1,ARFGEF2,ARL13B,AXIN1,BBS7,BCL10,CFL1,CGN,CLUAP1,COBL,CTNNB1,CYFIP1,DLC1,DVL1,DYNC2H1,DYNC2LI1,DYNLL1,ENAH,FIGN,FOLR1,FZD3,GAS2L2,GJA1,GLI2,GLI3,IFT140,IFT172,IFT57,IFT88,INPP5E,ITGA3,ITGA6,ITGB1,KATNAL2,KIF20B,KIF3A,KIF3B,KIF7,KITLG,LRP2,MARCKS,MKKS,MTTP,MYH10,MYO10,NCKAP1,PALLD,PDGFA,PDGFRA,PRKACA,PTPN11,RAC1,ROR1,ROR2,RPGRIP1L,SHROOM3,SLC19A1,SLC2A2,SPECC1L,SS18,TGFB1,TIAM1,TMEM67,T…
GO: Cellular Component	GO:0015630	microtubule cytoskeleton	GeneOntologyCellularComponent_GO:0015630_microtubule cytoskeleton	5.74826	2.44603	1.05151	33	1368	20584	AP1G1,B9D1,BBS7,BCL10,BRCA1,BRCA2,C2CD3,CLUAP1,DVL1,DYNC2H1,DYNLL1,E2F1,FIGN,GLI2,GLI3,HIPK1,HTT,IFT172,IFT57,KATNAL2,KIAA0586,KIF20B,KIF7,MARCKS,MYH10,PIBF1,PKN2,PSEN1,RPGRIP1L,SPECC1L,SPTAN1,TIAM1,TULP3	5.84574	2.44603	1.05151	33	1368	20584	AMBRA1,AP1G1,B9D1,BCL2L1,BRCA2,C2CD3,CEP41,CLUAP1,DYNC2H1,DYNLL1,GEN1,GLI3,HTT,IFT172,IFT57,IFT88,KAT2A,KIAA0586,KIF20B,MKKS,MKS1,MYH10,NCOA2,PKN2,PRKACA,PSEN1,RPGRIP1L,SHROOM3,SPECC1L,SPTAN1,STIL,TIAM1,TMEM67	.	.	.	.	.	.	.	10	2.32622	79	1368	20584	AMBRA1,AP1G1,ARFGEF2,ARHGAP35,ARL13B,AXIN1,AXIN2,B9D1,BBS7,BCL10,BCL2L1,BRCA1,BRCA2,C2CD3,CCNF,CEP41,CLUAP1,CTNNB1,DDX11,DNAAF2,DVL1,DYNC2H1,DYNC2LI1,DYNLL1,E2F1,FIGN,GAS2L2,GEN1,GLI2,GLI3,HIPK1,HTT,IFT122,IFT140,IFT172,IFT43,IFT46,IFT57,IFT88,INPP5E,INTU,KAT2A,KATNAL2,KIAA0586,KIF20B,KIF3A,KIF3B,KIF7,MAPK14,MARCKS,MKKS,MKS1,MYC,MYH10,NUAK1,PAX2,PIBF1,PKN2,PRKACA,PRKACB,PSEN1,PSEN2,RAB23,RAC1,RAN…
GO: Cellular Component	GO:0044292	dendrite terminus	GeneOntologyCellularComponent_GO:0044292_dendrite terminus	4.39714	20.2798	2.01379	4	20	20584	COBL,IFT57,PTCH1,SMO	.	.	.	.	.	.	.	.	.	.	.	.	.	.	3.83154	10.0705	5	20	20584	COBL,CYFIP1,IFT57,PTCH1,SMO
GO: Cellular Component	GO:0044295	axonal growth cone	GeneOntologyCellularComponent_GO:0044295_axonal growth cone	4.29209	12.3657	1.57328	5	41	20584	COBL,FLRT3,PTCH1,SMO,TIAM1	.	.	.	.	.	.	.	.	.	.	.	.	.	.	4.97055	7.85986	8	41	20584	COBL,CYFIP1,FLRT3,LRP2,PALLD,PTCH1,SMO,TIAM1
GO: Cellular Component	GO:0097539	ciliary transition fiber	GeneOntologyCellularComponent_GO:0097539_ciliary transition fiber	4.81532	11.2666	1.37304	6	54	20584	CLUAP1,GLI2,GLI3,NPHP3,SUFU,TULP3	.	.	.	.	.	.	.	.	.	.	.	.	.	.	10	8.20555	11	54	20584	CLUAP1,GLI2,GLI3,IFT122,IFT46,IFT88,NPHP3,PRKACA,PRKACB,SUFU,TULP3
GO: Cellular Component	GO:0043025	neuronal cell body	GeneOntologyCellularComponent_GO:0043025_neuronal cell body	5.40794	3.04751	1.23065	22	732	20584	ABL1,ADNP,APOB,BRD1,COBL,DVL1,FZD3,HTT,LRP6,MAPK8,MYH10,MYO10,PCSK5,PSEN1,PTPRF,PTPRS,RAPGEF2,SMO,TIAM1,TMEM100,TSC2,YBX1	.	.	.	.	.	.	.	.	.	.	.	.	.	.	10	2.47634	45	732	20584	ABL1,ADNP,APOB,BRD1,CASP3,CFL1,CHRNA7,CNN3,COBL,CYFIP1,DNMT1,DVL1,EPHA7,FZD3,GRIP1,GTF2I,HTT,KIF3A,LPAR1,LRP6,MAPK8,MAPK9,MYH10,MYO10,PALLD,PCSK5,PSEN1,PSEN2,PTPRF,PTPRS,RAPGEF2,RARA,ROR2,SHH,SLC2A3,SLC31A1,SMO,SMURF1,SOD1,TGFB1,TIAM1,TMEM100,TSC2,TXN2,YBX1
GO: Cellular Component	GO:0044297	cell body	GeneOntologyCellularComponent_GO:0044297_cell body	4.63927	2.72046	1.15374	22	820	20584	ABL1,ADNP,APOB,BRD1,COBL,DVL1,FZD3,HTT,LRP6,MAPK8,MYH10,MYO10,PCSK5,PSEN1,PTPRF,PTPRS,RAPGEF2,SMO,TIAM1,TMEM100,TSC2,YBX1	.	.	.	.	.	.	.	.	.	.	.	.	.	.	10	2.35796	48	820	20584	ABL1,ADNP,APOB,BRD1,CASP3,CFL1,CHRNA7,CNN3,COBL,CYFIP1,DNMT1,DVL1,EPHA7,FADD,FZD3,GNAZ,GNB1,GRIP1,GTF2I,HTT,KIF3A,LPAR1,LRP6,MAPK8,MAPK9,MYH10,MYO10,PALLD,PCSK5,PSEN1,PSEN2,PTPRF,PTPRS,RAPGEF2,RARA,ROR2,SHH,SLC2A3,SLC31A1,SMO,SMURF1,SOD1,TGFB1,TIAM1,TMEM100,TSC2,TXN2,YBX1
GO: Cellular Component	GO:0048471	perinuclear region of cytoplasm	GeneOntologyCellularComponent_GO:0048471_perinuclear region of cytoplasm	4.12253	2.58107	1.32155	21	825	20584	ABL1,AKR1B1,AP1G1,BCL10,CALR,COBL,FBXW7,FGFR1,HTT,ITGA3,KIF20B,MAP3K4,PKN2,PTCH1,RAPGEF2,SEC23A,SNX1,TMEM100,TRAF6,TSC2,YBX1	.	.	.	.	.	.	.	.	.	.	.	.	.	.	3.67197	1.95306	40	825	20584	ABL1,ALDH1A2,AMBRA1,AP1G1,ARFGEF2,AXIN1,BCL10,CALR,COBL,CTNNB1,CYFIP1,FBXL5,FBXW7,FGFR1,HTT,ITGA3,ITGB1,KIF20B,MAP3K4,MYC,PAK2,PKN2,PRKACA,PRKACB,PSEN2,PTCH1,RAPGEF2,RARA,SEC23A,SET,SLC2A4,SNX1,TMEM100,TP53BP2,TRAF4,TRAF6,TSC1,TSC2,YBX1,YBX3
GO: Cellular Component	GO:0036038	MKS complex	GeneOntologyCellularComponent_GO:0036038_MKS complex	.	.	.	.	.	.	.	10	38.9996	2.25906	5	14	20584	B9D1,CC2D2A,MKS1,TMEM107,TMEM67	.	.	.	.	.	.	.	10	17.2636	6	14	20584	B9D1,CC2D2A,MKS1,TCTN2,TMEM107,TMEM67
GO: Cellular Component	GO:0030992	intraciliary transport particle B	GeneOntologyCellularComponent_GO:0030992_intraciliary transport particle B	.	.	.	.	.	.	.	4.32541	19.3141	2.01379	4	21	20584	CLUAP1,IFT172,IFT57,IFT88	.	.	.	.	.	.	.	3.72303	9.5909	5	21	20584	CLUAP1,IFT172,IFT46,IFT57,IFT88
GO: Cellular Component	GO:0036064	ciliary basal body	GeneOntologyCellularComponent_GO:0036064_ciliary basal body	.	.	.	.	.	.	.	5.628	6.75993	1.19869	10	150	20584	B9D1,C2CD3,CEP41,IFT172,IFT57,IFT88,KIAA0586,MKKS,MKS1,RPGRIP1L	.	.	.	.	.	.	.	10	5.63945	21	150	20584	ARHGAP35,B9D1,BBS7,C2CD3,CEP41,DNAAF2,DYNC2LI1,IFT122,IFT140,IFT172,IFT46,IFT57,IFT88,INTU,KIAA0586,KIF7,MKKS,MKS1,PSEN2,RPGRIP1L,WDR11
GO: Cellular Component	GO:0030027	lamellipodium	GeneOntologyCellularComponent_GO:0030027_lamellipodium	.	.	.	.	.	.	.	5.23849	5.46759	1.2039	11	204	20584	ABI1,ABL2,CFL1,CORO1C,KITLG,MYH10,MYO10,PKN2,SNX1,TSC1,VASP	.	.	.	.	.	.	.	10	4.54158	23	204	20584	ABI1,ABL2,CFL1,CORO1C,CTNNB1,CYFIP1,ENAH,EVL,ITGB1,KITLG,MYH10,MYO10,NCKAP1,PALLD,PHACTR4,PKN2,RAC1,RHOA,SCRIB,SNX1,SNX2,TSC1,VASP
GO: Cellular Component	GO:0005930	axoneme	GeneOntologyCellularComponent_GO:0005930_axoneme	.	.	.	.	.	.	.	5.25398	4.98684	1.31334	12	244	20584	AMBRA1,CLUAP1,DYNC2H1,GLI3,IFT172,IFT57,IFT88,MKKS,PRKACA,RPGRIP1L,TIAM1,TMEM67	.	.	.	.	.	.	.	10	3.79705	23	244	20584	AMBRA1,ARFGEF2,ARL13B,BBS7,CLUAP1,DYNC2H1,DYNC2LI1,GLI2,GLI3,IFT140,IFT172,IFT57,IFT88,INPP5E,KIF3A,MKKS,PRKACA,RAC1,RPGRIP1L,TIAM1,TMEM67,TULP3,WDR11
GO: Cellular Component	GO:0097014	ciliary plasm	GeneOntologyCellularComponent_GO:0097014_ciliary plasm	.	.	.	.	.	.	.	5.23587	4.96648	1.31334	12	245	20584	AMBRA1,CLUAP1,DYNC2H1,GLI3,IFT172,IFT57,IFT88,MKKS,PRKACA,RPGRIP1L,TIAM1,TMEM67	.	.	.	.	.	.	.	10	3.78156	23	245	20584	AMBRA1,ARFGEF2,ARL13B,BBS7,CLUAP1,DYNC2H1,DYNC2LI1,GLI2,GLI3,IFT140,IFT172,IFT57,IFT88,INPP5E,KIF3A,MKKS,PRKACA,RAC1,RPGRIP1L,TIAM1,TMEM67,TULP3,WDR11
GO: Cellular Component	GO:0098858	actin-based cell projection	GeneOntologyCellularComponent_GO:0098858_actin-based cell projection	.	.	.	.	.	.	.	4.86375	3.9433	1.25862	14	360	20584	ABI1,CFL1,CGN,IFT88,ITGA3,ITGA6,KITLG,LRP2,MKKS,MYH10,MYO10,SLC2A2,TIAM1,VASP	.	.	.	.	.	.	.	10	3.13303	28	360	20584	ABI1,CFL1,CGN,CTNNB1,CYFIP1,ENAH,FOLR1,FZD3,IFT88,ITGA3,ITGA6,ITGB1,KITLG,LRP2,MKKS,MTTP,MYH10,MYO10,PALLD,PDGFA,PDGFRA,RAC1,SLC19A1,SLC2A2,TGFB1,TIAM1,TRPM6,VASP
GO: Cellular Component	GO:0032279	asymmetric synapse	GeneOntologyCellularComponent_GO:0032279_asymmetric synapse	.	.	.	.	.	.	.	4.06816	3.33236	1.25862	14	426	20584	ABI1,EPHA7,HTT,MAP3K7,NCOA2,NF1,NUMB,PTPRF,PTPRS,SEMA4C,SNX1,TIAM1,TSC1,TSC2	.	.	.	.	.	.	.	4.91122	2.64763	28	426	20584	ABI1,ARFGEF2,AXIN1,CHRNA7,CNN3,CTNNB1,DVL1,EPHA7,FLRT3,GRIP1,HTT,MAP3K7,NCK2,NF1,NUMB,PAK2,PIP5K1C,PTCH1,PTPRF,PTPRS,RPL38,SCRIB,SEMA4C,SMO,SNX1,TIAM1,TSC1,TSC2
GO: Cellular Component	GO:0014069	postsynaptic density	GeneOntologyCellularComponent_GO:0014069_postsynaptic density	.	.	.	.	.	.	.	4.06816	3.33236	1.25862	14	426	20584	ABI1,EPHA7,HTT,MAP3K7,NCOA2,NF1,NUMB,PTPRF,PTPRS,SEMA4C,SNX1,TIAM1,TSC1,TSC2	.	.	.	.	.	.	.	4.91122	2.64763	28	426	20584	ABI1,ARFGEF2,AXIN1,CHRNA7,CNN3,CTNNB1,DVL1,EPHA7,FLRT3,GRIP1,HTT,MAP3K7,NCK2,NF1,NUMB,PAK2,PIP5K1C,PTCH1,PTPRF,PTPRS,RPL38,SCRIB,SEMA4C,SMO,SNX1,TIAM1,TSC1,TSC2
GO: Cellular Component	GO:0005911	cell-cell junction	GeneOntologyCellularComponent_GO:0005911_cell-cell junction	.	.	.	.	.	.	.	4.37509	3.20629	1.34253	16	506	20584	CFL1,CGN,EPCAM,GJA1,ITGA6,PKN2,PTK7,RAPGEF2,RPGRIP1L,SHROOM3,SLC2A2,SPECC1L,SPTAN1,TIAM1,VASP,VCL	.	.	.	.	.	.	.	4.36896	2.38825	30	506	20584	CFL1,CGN,CNN3,CSK,CTNNB1,EPCAM,FLRT3,GJA1,GRHL2,ITGA6,ITGB1,KRIT1,NCK1,PKN2,PTK7,RAPGEF2,RHOA,RPGRIP1L,SCRIB,SHROOM3,SLC2A1,SLC2A2,SPECC1L,SPTAN1,TIAM1,TRAF4,VANGL2,VASP,VCL,YBX3
GO: Cellular Component	GO:0015629	actin cytoskeleton	GeneOntologyCellularComponent_GO:0015629_actin cytoskeleton	.	.	.	.	.	.	.	5.80229	2.99333	1.18458	24	813	20584	ABI1,ABL2,CFL1,CGN,COBL,CORO1C,HDAC4,IFT88,ITGA3,ITGA6,KITLG,LRP2,MKKS,MYH10,MYO10,RARA,SHROOM3,SLC2A2,SPECC1L,SPTAN1,TIAM1,TSC1,VASP,VCL	.	.	.	.	.	.	.	10	2.5269	51	813	20584	ABI1,ABL1,ABL2,ARHGAP35,CFL1,CGN,CNN3,COBL,CORO1C,CTNNB1,CYFIP1,DLC1,EEF1A1,ENAH,FOLR1,FZD3,GAS2L2,HDAC4,IFT88,ITGA3,ITGA6,ITGB1,KITLG,LRP2,MAPK8,MARCKS,MKKS,MTTP,MYH10,MYO10,NCKAP1,PALLD,PDGFA,PDGFRA,PTPN11,RAC1,RARA,ROR1,SHROOM3,SLC19A1,SLC2A1,SLC2A2,SPECC1L,SPTAN1,TGFB1,TIAM1,TRPM6,TSC1,VANGL2,VASP,VCL
GO: Cellular Component	GO:0030054	cell junction	GeneOntologyCellularComponent_GO:0030054_cell junction	.	.	.	.	.	.	.	5.06203	2.32498	1.09908	31	1352	20584	ABI1,AGO2,BCL2L1,CALR,CFL1,CGN,CORO1C,CTBP2,DACT1,EPCAM,GJA1,HSPG2,ITGA3,ITGA6,NOTCH1,NUMB,PKN2,PSEN1,PTK7,PTPRS,RAPGEF2,RPGRIP1L,SEMA4C,SHROOM3,SLC2A2,SPECC1L,SPTAN1,TIAM1,TP53BP2,VASP,VCL	.	.	.	.	.	.	.	10	2.11539	71	1352	20584	ABI1,AGO2,ARFGEF2,BCL2L1,CALR,CCNF,CFL1,CGN,CHRNA7,CNN3,CORO1C,CSK,CTBP2,CTNNB1,CYFIP1,DACT1,DLC1,EFNA5,ENAH,EPCAM,EVL,FLRT3,FZD1,FZD2,GJA1,GRHL2,GRIP1,HSPG2,ITGA3,ITGA6,ITGB1,KRIT1,MARCKS,NCK1,NCKAP1,NOTCH1,NUMB,PALLD,PDGFRA,PDGFRB,PFN1,PIP5K1C,PKN2,PLPP3,PSEN1,PTK7,PTPN11,PTPRS,RAB23,RAC1,RALA,RAPGEF2,RHOA,RPGRIP1L,RPL38,SCRIB,SEMA4C,SHROOM3,SLC2A1,SLC2A2,SPECC1L,SPHK1,SPTAN1,TIAM1,TMEM163,TP53…
GO: Cellular Component	GO:0045202	synapse	GeneOntologyCellularComponent_GO:0045202_synapse	.	.	.	.	.	.	.	5.10346	2.25787	1.05151	33	1482	20584	ABI1,ABL2,BCL2L1,CELSR1,CFL1,CORO1C,CTBP2,DACT1,EPHA7,HDAC4,HTT,ITGA3,LAMA5,LRP6,MAP3K7,MDM2,MTHFR,MYH10,NCOA2,NF1,NUMB,PORCN,PRKACA,PSEN1,PTPRF,PTPRS,RAPGEF2,SEMA4C,SLC40A1,SNX1,TIAM1,TSC1,TSC2	.	.	.	.	.	.	.	10	2.14728	79	1482	20584	ABI1,ABL1,ABL2,ARFGEF2,AXIN1,BCL2L1,CELSR1,CFL1,CHRNA7,CNN3,CORO1C,CTBP1,CTBP2,CTNNB1,CYFIP1,DACT1,DVL1,DVL3,EFNA5,ENAH,EPHA7,EPN1,F2R,FKBP1A,FLRT3,FZD3,GRIP1,HDAC4,HTT,ITGA3,ITGB1,KIF3A,LAMA5,LAMC1,LPAR1,LRP6,MAP3K7,MAPK14,MARCKSL1,MDM2,MTHFR,MYH10,NCK2,NCKAP1,NF1,NUMB,PAK2,PFN1,PIP5K1C,PORCN,PRKACA,PSEN1,PSEN2,PTCH1,PTEN,PTPRF,PTPRS,QKI,RAC1,RAPGEF2,RHOA,ROR1,RPL24,RPL38,SCRIB,SEMA4C,SHH,SLC2A4…
GO: Molecular Function	GO:0008013	beta-catenin binding	GeneOntologyMolecularFunction_GO:0008013_beta-catenin binding	10	9.37465	1.25842	9	91	19242	DACT1,DVL1,DVL3,EP300,GLI3,PSEN1,SALL1,SUFU,VCL	10	10.4163	1.39825	10	91	19242	CTNNBIP1,DACT1,EP300,GLI3,MED12,NUMB,PSEN1,SALL1,TCF7L1,VCL	.	.	.	.	.	.	.	10	7.44952	18	91	19242	AR,AXIN1,AXIN2,CSNK2A1,CTNNBIP1,DACT1,DVL1,DVL3,EP300,GLI3,GRIP1,MED12,NUMB,PSEN1,SALL1,SUFU,TCF7L1,VCL
GO: Molecular Function	GO:0002039	p53 binding	GeneOntologyMolecularFunction_GO:0002039_p53 binding	4.96598	9.21552	1.03635	7	72	19242	EHMT1,EP300,HTT,SIRT1,SMARCA4,USP7,YBX1	10	13.165	1.4805	10	72	19242	EHMT2,EP300,HIF1A,HTT,MDM2,SIRT1,SMARCA4,TP53,TP53BP2,USP7	.	.	.	.	.	.	.	10	8.89229	17	72	19242	AXIN1,CREBBP,EHMT1,EHMT2,EP300,HIF1A,HTT,MDM2,MSX1,NUAK1,SIRT1,SMARCA4,STK11,TP53,TP53BP2,USP7,YBX1
GO: Molecular Function	GO:0061629	RNA Pol II-specific DNA-binding transcription factor binding	GeneOntologyMolecularFunction_GO:0061629_RNA polymerase II-specific DNA-binding transcription factor binding	5.23151	4.26699	1.13664	14	311	19242	ARID1A,BBS7,BCL10,BRCA1,CALR,CITED2,EP300,HIPK2,MED1,PARP1,RARG,SIRT1,SMARCA4,TBXT	10	4.87656	1.29902	16	311	19242	ARID1A,CALR,CITED2,CTBP2,DNMT1,EP300,HIF1A,LRP2,MED12,MKKS,NCOA2,RARG,SIRT1,SMARCA4,TBXT,TP53BP2	.	.	.	.	.	.	.	10	3.75404	31	311	19242	AR,ARID1A,BBS7,BCL10,BRCA1,CALR,CITED2,CREBBP,CTBP2,CTNNB1,DNMT1,EP300,FOXH1,GRIP1,HIF1A,HIPK2,JUN,LRP2,MAPK14,MED1,MED12,MED24,MKKS,PARP1,PITX2,RARG,SIRT1,SMARCA4,TBX4,TBXT,TP53BP2
GO: Molecular Function	GO:0140297	DNA-binding transcription factor binding	GeneOntologyMolecularFunction_GO:0140297_DNA-binding transcription factor binding	4.67252	3.59046	0.968019	15	396	19242	ARID1A,BBS7,BCL10,BRCA1,CALR,CITED2,EP300,HIPK2,MED1,PARP1,RARG,SIRT1,SMAD2,SMARCA4,TBXT	5.98797	4.06919	1.09709	17	396	19242	ARID1A,CALR,CITED2,CTBP2,DNMT1,EP300,HDAC4,HIF1A,LRP2,MED12,MKKS,NCOA2,RARG,SIRT1,SMARCA4,TBXT,TP53BP2	.	.	.	.	.	.	.	10	3.70908	39	396	19242	AR,ARID1A,BBS7,BCL10,BRCA1,CALR,CITED2,CREBBP,CTBP1,CTBP2,CTNNB1,DNMT1,EP300,FOXH1,GRIP1,HDAC4,HIF1A,HIPK2,JUN,LRP2,MAPK14,MED1,MED12,MED24,MKKS,MYC,PARP1,PITX2,RARG,SIRT1,SKI,SMAD2,SMARCA4,TBX4,TBXT,TCF12,TCF3,TP53BP2,TWIST1
GO: Molecular Function	GO:0050839	cell adhesion molecule binding	GeneOntologyMolecularFunction_GO:0050839_cell adhesion molecule binding	4.91311	3.24988	1.33245	18	525	19242	CALR,CGN,DHX29,EPCAM,FGFR1,ITGA3,ITGA6,LAMA5,NCK1,PKN2,PSEN1,PTPRF,SCRIB,SNX1,SNX2,SPTAN1,TENM4,VCL	10	3.61098	1.4805	20	525	19242	ABI1,CALR,CGN,DHX29,EDIL3,EPCAM,EPN2,FGFR1,ITGA3,ITGA6,LAMA5,NUMB,PKN2,PSEN1,PTPRF,SNX1,SPTAN1,TENM4,VASP,VCL	.	.	.	.	.	.	.	5.0773	2.43903	34	525	19242	ABI1,CALR,CGN,CNN3,CTNNB1,DDX3X,DHX29,EDIL3,EPCAM,EPN2,FGFR1,ITGA3,ITGA6,ITGB1,LAMA5,NCK1,NUMB,PAK2,PFN1,PKN2,PLPP3,PSEN1,PTPN11,PTPRF,RANBP1,RPL24,SCRIB,SFRP2,SNX1,SNX2,SPTAN1,TENM4,VASP,VCL
GO: Molecular Function	GO:0001012	RNA Pol II regulatory region DNA binding	GeneOntologyMolecularFunction_GO:0001012_RNA polymerase II regulatory region DNA binding	5.8547	2.86236	#VALUE!	26	.	19242	ALX1,DEAF1,DLX6,EP300,FBXW7,GLI2,GLI3,HES1,JARID2,KDM6A,LMX1A,MED1,NOTCH1,PARP1,PAX1,RARG,SALL1,SIRT1,SMAD2,SMARCA4,SMARCC1,SOX11,TBXT,YBX1,ZIC3,ZIC5	4.41503	2.53209	#VALUE!	23	861	19242	ALX1,EHMT2,EP300,GBX2,GLI3,HDAC4,HIF1A,JARID2,MED12,NCOA2,NOTCH1,PAX1,PLAGL1,RARA,RARG,SALL1,SALL2,SIRT1,SMARCA4,SMARCC1,SOX4,TBXT,TP53	.	.	.	.	.	.	.	.	.	.	.	.	.
GO: Molecular Function	GO:0044212	transcription regulatory region DNA binding	GeneOntologyMolecularFunction_GO:0044212_transcription regulatory region DNA binding	10	2.85008	#VALUE!	31	.	19242	ALX1,BRCA1,DEAF1,DLX6,E2F1,EP300,FBXW7,GLI2,GLI3,HES1,JARID2,KDM6A,LMX1A,MED1,NOTCH1,PARP1,PAX1,PSEN1,RARG,SALL1,SIRT1,SMAD2,SMARCA4,SMARCC1,SOX11,TBXT,TRAF6,YBX1,ZIC3,ZIC5,ZNF568	5.42447	2.57427	#VALUE!	28	1031	19242	AGO2,ALX1,EHMT2,EP300,GBX2,GLI3,HDAC4,HIF1A,JARID2,MED12,NCOA2,NOTCH1,OVOL2,PAX1,PLAGL1,PSEN1,RARA,RARG,SALL1,SALL2,SIRT1,SMARCA4,SMARCC1,SOX4,TBXT,TCF7L1,TEAD2,TP53	.	.	.	.	.	.	.	.	.	.	.	.	.
GO: Molecular Function	GO:0044877	protein-containing complex binding	GeneOntologyMolecularFunction_GO:0044877_protein-containing complex binding	10	2.65435	1.07461	38	1357	19242	ABL1,ACVR1B,AP1G1,ARID1A,BAG6,CALR,CRB2,DHX29,EP300,EPCAM,F2R,FGFR1,GLI3,HES1,ITGA3,ITGA6,JMJD6,LAMA5,LRP6,MARCKS,MED1,MYH10,MYO10,NCK2,PDGFRA,PHIP,PSEN1,PTCH1,PTPRF,SALL1,SIRT1,SMARCA4,SMARCC1,SNX1,SNX2,SPTAN1,TULP3,VCL	10	2.93375	1.18773	42	1357	19242	ABL2,AP1G1,ARID1A,BCL2L1,CALR,CFL1,CORO1C,CTBP2,DHX29,EDIL3,EP300,EPCAM,FGFR1,GLI3,GNAZ,HIF1A,HIRA,ITGA3,ITGA6,LAMA5,LRP2,LRP6,MDM2,MTHFR,MYH10,MYO10,NCOA2,PHIP,PRKACA,PSEN1,PTPRF,SALL1,SALL2,SHROOM3,SIRT1,SLC2A2,SMARCA4,SMARCC1,SNX1,SPTAN1,TP53,VCL	.	.	.	.	.	.	.	10	2.47006	89	1357	19242	ABL1,ABL2,ACVR1B,AP1G1,ARHGAP35,ARID1A,ATMIN,BAG6,BCL2L1,CALR,CASP3,CFL1,CORO1C,CRB2,CSNK2A1,CTBP2,CTNNB1,CYFIP1,DDX3X,DHX29,EDIL3,EP300,EPCAM,F2R,F2RL1,FADD,FGFR1,FKBP1A,GAS2L2,GLI3,GNAZ,GNB1,HES1,HIF1A,HIRA,ITGA3,ITGA6,ITGB1,JMJD6,KIF3A,KIF3B,LAMA5,LIN28A,LRP2,LRP6,MARCKS,MDM2,MED1,MTHFR,MYC,MYH10,MYO10,NCK2,NOG,PDGFA,PDGFRA,PLPP3,PRKACA,PSEN1,PSMG1,PTCH1,PTEN,PTPN11,PTPRF,RAC1,SALL1,SALL2,SERP…
GO: Molecular Function	GO:0008092	cytoskeletal protein binding	GeneOntologyMolecularFunction_GO:0008092_cytoskeletal protein binding	4.26254	2.3228	1.18978	26	1061	19242	ABL1,ADNP,AP1G1,BRCA1,BRCA2,CGN,COBL,EP300,HTT,KATNAL2,KIF20B,KIF7,MAPK8,MARCKS,MIB2,MYH10,MYO10,NCK1,NCK2,NF1,OPA1,SETD2,SMAD2,SPTAN1,TIAM1,VCL	4.29919	2.3228	1.18978	26	1061	19242	ABI1,ABL2,AP1G1,BRCA2,CFL1,CGN,COBL,CORO1C,EP300,GJA1,HTT,IFT88,KIF20B,MIB2,MYH10,MYO10,NF1,OPA1,RARA,SETD2,SHROOM3,SPTAN1,TIAM1,TMEM67,VASP,VCL	.	.	.	.	.	.	.	4.8643	1.95229	55	1061	19242	ABI1,ABL1,ABL2,ADNP,AP1G1,ARFGEF2,BRCA1,BRCA2,CFL1,CGN,CNN3,COBL,CORO1C,CYFIP1,DLC1,ENAH,EP300,EVL,GAS2L2,GJA1,GNB1,HTT,IFT88,ITGB1,KATNAL2,KIF20B,KIF3A,KIF3B,KIF7,KRIT1,MAPK8,MARCKS,MARCKSL1,MIB2,MYH10,MYO10,NCK1,NCK2,NF1,OPA1,PALLD,PFN1,PHACTR4,PIP5K1C,RALA,RARA,RHOA,SETD2,SHROOM3,SMAD2,SPTAN1,TIAM1,TMEM67,VASP,VCL
GO: Molecular Function	GO:0097108	hedgehog family protein binding	GeneOntologyMolecularFunction_GO:0097108_hedgehog family protein binding	4.94344	56.8729	2.51685	3	5	19242	B9D1,HHIP,PTCH1	.	.	.	.	.	.	.	.	.	.	.	.	.	.	3.65522	22.5969	3	5	19242	B9D1,HHIP,PTCH1
GO: Molecular Function	GO:0042813	Wnt-activated receptor activity	GeneOntologyMolecularFunction_GO:0042813_Wnt-activated receptor activity	4.48449	21.064	1.4382	4	18	19242	FZD1,FZD3,FZD7,LRP6	.	.	.	.	.	.	.	.	.	.	.	.	.	.	10	14.6461	7	18	19242	FZD1,FZD2,FZD3,FZD6,FZD7,LRP6,ROR1
GO: Molecular Function	GO:0032452	histone demethylase activity	GeneOntologyMolecularFunction_GO:0032452_histone demethylase activity	4.92002	16.3428	1.79775	5	29	19242	JARID2,JMJD6,KDM2A,KDM6A,KDM8	.	.	.	.	.	.	.	.	.	.	.	.	.	.	4.87364	9.09069	7	29	19242	CTNNB1,JARID2,JMJD6,KDM2A,KDM2B,KDM6A,KDM8
GO: Molecular Function	GO:0032451	demethylase activity	GeneOntologyMolecularFunction_GO:0032451_demethylase activity	4.27162	12.1523	1.57303	5	39	19242	JARID2,JMJD6,KDM2A,KDM6A,KDM8	.	.	.	.	.	.	.	.	.	.	.	.	.	.	4.92988	7.72543	8	39	19242	ALKBH1,CTNNB1,JARID2,JMJD6,KDM2A,KDM2B,KDM6A,KDM8
GO: Molecular Function	GO:0019199	transmembrane receptor protein kinase activity	GeneOntologyMolecularFunction_GO:0019199_transmembrane receptor protein kinase activity	4.52113	6.59396	1.6779	8	115	19242	ACVR1B,FBXW7,FGFR1,NCK2,PDGFRA,PDGFRB,PSEN1,PTK7	.	.	.	.	.	.	.	.	.	.	.	.	.	.	3.95816	3.92989	12	115	19242	ACVR1B,EPHA7,FBXW7,FGFR1,NCK2,PDGFRA,PDGFRB,PSEN1,PSEN2,PTK7,ROR1,ROR2
GO: Molecular Function	GO:1990841	promoter-specific chromatin binding	GeneOntologyMolecularFunction_GO:1990841_promoter-specific chromatin binding	.	.	.	.	.	.	.	5.83069	13.5412	1.49351	7	54	19242	DNMT1,EHMT2,EP300,HDAC4,PCGF1,TP53,TRIM28	.	.	.	.	.	.	.	10	9.06664	13	54	19242	DNMT1,EGR1,EHMT2,EP300,FOXC1,FOXC2,GLI2,HDAC4,PCGF1,SOX10,SUZ12,TP53,TRIM28
GO: Molecular Function	GO:0001085	RNA polymerase II transcription factor binding	GeneOntologyMolecularFunction_GO:0001085_RNA polymerase II transcription factor binding	.	.	.	.	.	.	.	10	10.8329	1.4382	8	70	19242	DACT1,EP300,GBX2,HDAC4,SALL1,TBXT,TEAD2,TP53	.	.	.	.	.	.	.	10	7.53229	14	70	19242	AR,CREBBP,CTNNB1,DACT1,EP300,GBX2,HDAC4,PITX2,RERE,SALL1,TBXT,TEAD1,TEAD2,TP53
GO: Molecular Function	GO:0042826	histone deacetylase binding	GeneOntologyMolecularFunction_GO:0042826_histone deacetylase binding	.	.	.	.	.	.	.	5.07506	6.66479	1.19219	9	128	19242	DACT1,DNMT1,GLI3,HDAC4,HIF1A,KAT2A,PKN2,RARA,TP53	.	.	.	.	.	.	.	10	5.59037	19	128	19242	DACT1,DNMT1,DNMT3B,GLI3,HDAC4,HES1,HIC1,HIF1A,KAT2A,MAPK8,PARP1,PKN2,RAC1,RAD9A,RARA,SKI,SP2,TP53,TRAF6
GO: Molecular Function	GO:0035257	nuclear hormone receptor binding	GeneOntologyMolecularFunction_GO:0035257_nuclear hormone receptor binding	.	.	.	.	.	.	.	10	6.53712	1.58959	12	174	19242	ARID1A,CALR,CTBP2,DNMT1,EP300,HIF1A,LRP2,MED12,NCOA2,RARG,SIRT1,SMARCA4	.	.	.	.	.	.	.	10	4.11246	19	174	19242	AR,ARID1A,BRCA1,CALR,CTBP2,CTNNB1,DNMT1,EP300,FOXH1,GRIP1,HIF1A,LRP2,MED1,MED12,MED24,PARP1,RARG,SIRT1,SMARCA4
GO: Molecular Function	GO:0051427	hormone receptor binding	GeneOntologyMolecularFunction_GO:0051427_hormone receptor binding	.	.	.	.	.	.	.	5.69482	5.49497	1.51011	12	207	19242	ARID1A,CALR,CTBP2,DNMT1,EP300,HIF1A,LRP2,MED12,NCOA2,RARG,SIRT1,SMARCA4	.	.	.	.	.	.	.	5.67333	3.63879	20	207	19242	AR,ARID1A,BRCA1,CALR,CTBP2,CTNNB1,DNMT1,EP300,FOXH1,GRIP1,HIF1A,LRP2,MED1,MED12,MED24,PARP1,PTPN11,RARG,SIRT1,SMARCA4
GO: Molecular Function	GO:0008022	protein C-terminus binding	GeneOntologyMolecularFunction_GO:0008022_protein C-terminus binding	.	.	.	.	.	.	.	4.23309	4.2558	1.31835	11	245	19242	AGO2,AP1G1,BRCA2,DYNLL1,EP300,HSPG2,MED12,PCGF1,SIRT1,TP53,USP7	.	.	.	.	.	.	.	5.10142	3.22812	21	245	19242	ABL1,AGO2,AP1G1,AXIN1,BCL10,BRCA2,CSK,CTBP1,CTNNB1,DYNLL1,EP300,FIGN,GRIP1,HSPG2,IFT46,MAPK14,MED12,PCGF1,SIRT1,TP53,USP7
GO: Molecular Function	GO:0016491	oxidoreductase activity	GeneOntologyMolecularFunction_GO:0016491_oxidoreductase activity	.	.	.	.	.	.	.	4.40958	3.09765	1.72025	25	983	19242	ABL2,ALDH1A2,ALDH2,ALKBH1,BBOX1,CBS,COQ6,CTBP2,CYP26C1,DYNLL1,GLDC,HDAC4,HIF1A,HTT,KDM2A,KDM8,MTHFD1,MTHFD1L,MTHFR,NUP133,NUP50,PHGDH,POR,PSEN1,TP53	.	.	.	.	.	.	.	3.41785	1.8007	47	983	19242	ABL1,ABL2,ALDH1A2,ALDH2,ALKBH1,BBOX1,BMP2,CBS,COQ6,COQ7,COX4I1,CPOX,CTBP1,CTBP2,CYCS,CYP26A1,CYP26C1,DHFR,DYNLL1,GLDC,GLRX3,HDAC4,HIF1A,HSD17B2,HTT,JMJD6,KDM2A,KDM2B,KDM6A,KDM8,MTHFD1,MTHFD1L,MTHFR,MYC,NUP133,NUP50,PHGDH,PLOD3,POR,PSEN1,SOD1,SOD2,SPHK2,SRD5A3,TET1,TP53,TXN2
Pathway	1269636	Hedgehog 'off' state	Pathway_1269636_Hedgehog 'off' state	10	8.25597	1.52476	14	104	12450	DYNC2H1,FUZ,GLI2,GLI3,GPR161,IFT172,IFT57,KIF7,PTCH1,RPGRIP1L,SMO,SUFU,TULP3,WDR19	4.77742	5.30741	0.980205	9	104	12450	DYNC2H1,GLI3,IFT172,IFT57,IFT88,MKS1,NUMB,PRKACA,RPGRIP1L	.	.	.	.	.	.	.	10	5.41459	23	104	12450	DYNC2H1,FUZ,GLI2,GLI3,GPR161,IFT122,IFT140,IFT172,IFT57,IFT88,INTU,KIF3A,KIF7,MKS1,NUMB,PRKACA,PRKACB,PTCH1,RPGRIP1L,SMO,SUFU,TULP3,WDR19
Pathway	1269633	Signaling by Hedgehog	Pathway_1269633_Signaling by Hedgehog	10	6.95944	1.48443	16	141	12450	DYNC2H1,FUZ,GLI2,GLI3,GPR161,HHIP,IFT172,IFT57,KIF7,PTCH1,RPGRIP1L,SMO,SMURF2,SUFU,TULP3,WDR19	4.48904	4.34965	0.927766	10	141	12450	DYNC2H1,GLI3,HHIP,IFT172,IFT57,IFT88,MKS1,NUMB,PRKACA,RPGRIP1L	.	.	.	.	.	.	.	10	4.6883	27	141	12450	DYNC2H1,FUZ,GLI2,GLI3,GPR161,HHIP,IFT122,IFT140,IFT172,IFT57,IFT88,INTU,KIF3A,KIF7,MKS1,NUMB,PRKACA,PRKACB,PTCH1,RPGRIP1L,SHH,SMO,SMURF1,SMURF2,SUFU,TULP3,WDR19
Pathway	1268846	Cilium Assembly	Pathway_1268846_Cilium Assembly	5.68071	4.15256	1.12292	13	192	12450	B9D1,BBS7,C2CD3,CC2D2A,CLUAP1,DYNC2H1,DYNLL1,IFT172,IFT57,NPHP3,RPGRIP1L,SMO,WDR19	10	5.11084	1.38205	16	192	12450	B9D1,C2CD3,CC2D2A,CEP41,CLUAP1,DYNC2H1,DYNLL1,IFT172,IFT57,IFT88,MKKS,MKS1,NPHP3,PRKACA,RPGRIP1L,TMEM67	.	.	.	.	.	.	.	10	3.69801	29	192	12450	ARL13B,B9D1,BBS7,C2CD3,CC2D2A,CEP41,CLUAP1,DYNC2H1,DYNC2LI1,DYNLL1,IFT122,IFT140,IFT172,IFT43,IFT46,IFT57,IFT88,INPP5E,KIF3A,KIF3B,MKKS,MKS1,NPHP3,PRKACA,RPGRIP1L,SMO,TCTN2,TMEM67,WDR19
Pathway	1268838	Organelle biogenesis and maintenance	Pathway_1268838_Organelle biogenesis and maintenance	4.79411	2.87766	1.11332	16	341	12450	B9D1,BBS7,C2CD3,CC2D2A,CHCHD1,CLUAP1,DYNC2H1,DYNLL1,IFT172,IFT57,MED1,NPHP3,RPGRIP1L,SMO,TFB1M,WDR19	5.14203	3.05751	1.1829	17	341	12450	B9D1,C2CD3,CC2D2A,CEP41,CLUAP1,DYNC2H1,DYNLL1,IFT172,IFT57,IFT88,MKKS,MKS1,NCOA2,NPHP3,PRKACA,RPGRIP1L,TMEM67	.	.	.	.	.	.	.	10	2.58475	36	341	12450	ARL13B,B9D1,BBS7,C2CD3,CC2D2A,CEP41,CHCHD1,CLUAP1,CREBBP,CYCS,DYNC2H1,DYNC2LI1,DYNLL1,IFT122,IFT140,IFT172,IFT43,IFT46,IFT57,IFT88,INPP5E,KIF3A,KIF3B,MAPK11,MAPK14,MED1,MKKS,MKS1,NPHP3,PRKACA,RPGRIP1L,SMO,TCTN2,TFB1M,TMEM67,WDR19
Pathway	PW:0000200	the planar cell polarity Wnt signaling	Pathway_PW:0000200_the planar cell polarity Wnt signaling	10	28.6207	1.46123	7	15	12450	CELSR1,DVL1,FZD3,FZD7,MAPK8,PTK7,SCRIB	.	.	.	.	.	.	.	.	.	.	.	.	.	.	10	19.5867	12	15	12450	CELSR1,DVL1,DVL2,FZD3,FZD6,FZD7,MAPK8,PRICKLE1,PTK7,RHOA,SCRIB,VANGL2
Pathway	83063	Hedgehog signaling pathway	Pathway_83063_Hedgehog signaling pathway	10	11.7441	1.50298	9	47	12450	GLI2,GLI3,GPR161,HHIP,KIF7,PTCH1,SMO,SMURF2,SUFU	.	.	.	.	.	.	.	.	.	.	.	.	.	.	10	7.81384	15	47	12450	GLI2,GLI3,GPR161,HHIP,KIF3A,KIF7,LRP2,PRKACA,PRKACB,PTCH1,SHH,SMO,SMURF1,SMURF2,SUFU
Pathway	M11792	Sonic Hedgehog (Shh) Pathway	Pathway_M11792_Sonic Hedgehog (Shh) Pathway	5.7744	19.1656	1.78926	5	16	12450	GLI2,GLI3,PTCH1,SMO,SUFU	.	.	.	.	.	.	.	.	.	.	.	.	.	.	10	10.7115	7	16	12450	GLI2,GLI3,PRKACB,PTCH1,SHH,SMO,SUFU
Pathway	1269640	Hedgehog 'on' state	Pathway_1269640_Hedgehog 'on' state	5.49884	6.20192	1.73421	9	89	12450	GLI2,GLI3,GPR161,HHIP,KIF7,PTCH1,SMO,SMURF2,SUFU	.	.	.	.	.	.	.	.	.	.	.	.	.	.	4.71208	3.57622	13	89	12450	GLI2,GLI3,GPR161,HHIP,KIF3A,KIF7,NUMB,PTCH1,SHH,SMO,SMURF1,SMURF2,SUFU
Pathway	M9703	Role of BRCA1, BRCA2 and ATR in Cancer Susceptibility	Pathway_M9703_Role of BRCA1, BRCA2 and ATR in Cancer Susceptibility	5.13003	14.6024	2.18688	5	22	12450	BRCA1,BRCA2,FANCD2,HUS1,RAD9A	.	.	.	.	.	.	.	.	.	.	.	.	.	.	3.98241	6.67728	6	22	12450	BRCA1,BRCA2,FANCD2,HUS1,RAD9A,TP53
Pathway	M13968	HIV-I Nef: negative effector of Fas and TNF	Pathway_M13968_HIV-I Nef: negative effector of Fas and TNF	4.89983	7.4019	1.20929	7	56	12450	CASP7,CASP9,CHUK,MAPK8,PARP1,PSEN1,SPTAN1	.	.	.	.	.	.	.	.	.	.	.	.	.	.	10	6.12084	14	56	12450	APAF1,CASP3,CASP7,CASP9,CHUK,FADD,MAPK8,MDM2,PAK2,PARP1,PSEN1,PSEN2,SPTAN1,TNFRSF1A
Pathway	1268855	Diseases of signal transduction	Pathway_1268855_Diseases of signal transduction	4.89961	2.7952	1.09191	17	373	12450	CASP9,CHUK,EP300,FBXW7,FGF8,FGFR1,HES1,LRP6,MIB2,NF1,NOTCH1,PDGFRA,PDGFRB,PORCN,SMAD2,TSC2,VCL	.	.	.	.	.	.	.	.	.	.	.	.	.	.	10	2.55992	39	373	12450	AXIN1,CASP9,CDK8,CHUK,CREBBP,CSK,CTBP1,CTBP2,CTNNB1,EP300,FBXW7,FGF8,FGFR1,FKBP1A,FZD6,HDAC4,HDAC8,HES1,KAT2A,KITLG,LRP6,MDM2,MIB2,MYC,NF1,NOTCH1,PDGFA,PDGFRA,PDGFRB,PORCN,PSEN2,PTPN11,QKI,SHH,SMAD2,TGFB1,TSC2,VCL,WNT3A
Pathway	138019	p75(NTR)-mediated signaling	Pathway_138019_p75(NTR)-mediated signaling	4.753	7.03787	1.16899	7	61	12450	CASP9,CHUK,E2F1,FURIN,MAPK8,PSEN1,TRAF6	.	.	.	.	.	.	.	.	.	.	.	.	.	.	10	6.0205	15	61	12450	APAF1,CASP3,CASP9,CHUK,CYCS,E2F1,FURIN,IKBKB,MAPK8,MAPK9,PSEN1,RAC1,RHOA,TP53,TRAF6
Pathway	83118	Small cell lung cancer	Pathway_83118_Small cell lung cancer	4.75157	5.84096	1.17881	8	84	12450	CASP9,CHUK,E2F1,ITGA3,ITGA6,LAMA5,LAMC1,TRAF6	.	.	.	.	.	.	.	.	.	.	.	.	.	.	10	4.95497	17	84	12450	APAF1,BCL2L1,CASP9,CHUK,CYCS,E2F1,IKBKB,ITGA3,ITGA6,ITGB1,LAMA5,LAMC1,MYC,PTEN,TP53,TRAF4,TRAF6
Pathway	1270253	Laminin interactions	Pathway_1270253_Laminin interactions	4.73233	12.266	2.08747	5	25	12450	HSPG2,ITGA3,ITGA6,LAMA5,LAMC1	.	.	.	.	.	.	.	.	.	.	.	.	.	.	3.64747	5.87601	6	25	12450	HSPG2,ITGA3,ITGA6,ITGB1,LAMA5,LAMC1
Pathway	P00004	Alzheimer disease-presenilin pathway	Pathway_P00004_Alzheimer disease-presenilin pathway	4.64678	4.88469	1.18656	9	113	12450	DVL1,DVL3,FURIN,FZD1,FZD3,FZD7,LRP6,NOTCH1,PSEN1	.	.	.	.	.	.	.	.	.	.	.	.	.	.	10	4.11667	19	113	12450	CTNNB1,DVL1,DVL2,DVL3,FURIN,FZD1,FZD2,FZD3,FZD6,FZD7,LRP2,LRP6,NOTCH1,NOTCH4,PSEN1,PSEN2,TCF7L1,WNT1,WNT3A
Pathway	PW:0000206	transforming growth factor-beta signaling	Pathway_PW:0000206_transforming growth factor-beta signaling	4.61822	36.798	1.87873	3	5	12450	NF1,PDGFRB,TSC2	.	.	.	.	.	.	.	.	.	.	.	.	.	.	5.06869	19.5867	4	5	12450	CREBBP,NF1,PDGFRB,TSC2
Pathway	137912	Hedgehog signaling events mediated by Gli proteins	Pathway_137912_Hedgehog signaling events mediated by Gli proteins	4.57913	8.36319	1.15614	6	44	12450	GLI2,GLI3,IFT172,PTCH1,SMO,SUFU	.	.	.	.	.	.	.	.	.	.	.	.	.	.	10	7.23372	13	44	12450	CREBBP,GLI2,GLI3,GNB1,IFT172,IFT88,KIF3A,PRKACA,PTCH1,RAB23,SHH,SMO,SUFU
Pathway	M16173	Presenilin action in Notch and Wnt signaling	Pathway_M16173_Presenilin action in Notch and Wnt signaling	4.53024	17.5229	1.43141	4	14	12450	DVL1,FZD1,NOTCH1,PSEN1	.	.	.	.	.	.	.	.	.	.	.	.	.	.	10	12.2417	7	14	12450	AXIN1,CTNNB1,DVL1,FZD1,NOTCH1,PSEN1,WNT1
Pathway	946598, KEGG:04919	Thyroid hormone signaling pathway	Pathway_946598_Thyroid hormone signaling pathway, KEGG:04919	.	.	.	.	.	.	.	10	5.66916	#VALUE!	11	119	12450	BMP4,EP300,HIF1A,KAT2A,MDM2,MED12,NCOA2,NOTCH1,PRKACA,TP53,TSC2	.	.	.	.	.	.	.	.	.	.	.	.	.
Pathway	1268847; REAC:R-HSA-5620912	Anchoring of the basal body to the plasma membrane-cilium	Pathway_1268847_Anchoring of the basal body to the plasma membrane	.	.	.	.	.	.	.	4.91597	5.69042	#VALUE!	9	97	12450	B9D1,C2CD3,CC2D2A,CEP41,DYNLL1,MKS1,PRKACA,RPGRIP1L,TMEM67	.	.	.	.	.	.	.	.	.	.	.	.	.
Pathway	1269530	Signaling by NOTCH	Pathway_1269530_Signaling by NOTCH	.	.	.	.	.	.	.	5.33806	5.42744	1.13862	10	113	12450	AGO2,EP300,HDAC4,HIF1A,KAT2A,MIB2,NOTCH1,NUMB,TMED2,TP53	.	.	.	.	.	.	.	10	4.76667	22	113	12450	AGO2,CDK8,CREBBP,E2F1,EP300,FBXW7,FURIN,HDAC4,HDAC8,HES1,HIF1A,JUN,KAT2A,MIB2,MYC,NOTCH1,NOTCH4,NUMB,PSEN2,TFDP1,TMED2,TP53
GO: Biological Process	GO:0060831	SMO signaling pathway involved in dorsal/ventral NT patterning	GeneOntologyBiologicalProcess_GO:0060831_smoothened signaling pathway involved in dorsal/ventral neural tube patterning	10	49.6207	1.46832	7	14	20146	GLI2,GLI3,GPR161,PTCH1,SUFU,TULP3,WDR19	5.04201	28.3547	0.839039	4	14	20146	GLI3,MKS1,PRKACA,TBC1D32	.	.	.	.	.	.	.	10	33.7942	12	14	20146	GLI2,GLI3,GPR161,IFT122,MKS1,PRKACA,PRKACB,PTCH1,SUFU,TBC1D32,TULP3,WDR19
GO: Biological Process	GO:2000095	regulation of Wnt signaling pathway, PCP pathway	GeneOntologyBiologicalProcess_GO:2000095_regulation of Wnt signaling pathway, planar cell polarity pathway	10	27.567	1.25856	5	18	20146	ABL1,DACT1,LRP6,NPHP3,ZNRF3	10	38.5939	1.76198	7	18	20146	ABL2,DACT1,LRP6,MKS1,NPHP3,SFRP5,ZNRF3	.	.	.	.	.	.	.	10	21.9037	10	18	20146	ABL1,ABL2,DACT1,LRP6,MKS1,NPHP3,SFRP1,SFRP2,SFRP5,ZNRF3
GO: Biological Process	GO:2000050	regulation of non-canonical Wnt signaling pathway	GeneOntologyBiologicalProcess_GO:2000050_regulation of non-canonical Wnt signaling pathway	10	22.0536	1.37297	6	27	20146	ABL1,DACT1,LRP6,NPHP3,TIAM1,ZNRF3	10	29.4049	1.83063	8	27	20146	ABL2,DACT1,LRP6,MKS1,NPHP3,SFRP5,TIAM1,ZNRF3	.	.	.	.	.	.	.	10	16.0627	11	27	20146	ABL1,ABL2,DACT1,LRP6,MKS1,NPHP3,SFRP1,SFRP2,SFRP5,TIAM1,ZNRF3
GO: Biological Process	GO:0007405	neuroblast proliferation	GeneOntologyBiologicalProcess_GO:0007405_neuroblast proliferation	10	14.3828	1.25856	10	69	20146	FGFR1,FZD3,GLI3,HHIP,LRP6,MAPK8,NF1,NOTCH1,PLXNB2,SMO	10	12.9445	1.1327	9	69	20146	FGFR1,GLI3,HHIP,HIF1A,LRP6,NF1,NOTCH1,NUMB,TP53	.	.	.	.	.	.	.	10	11.428	20	69	20146	CTNNB1,FGFR1,FOXG1,FZD3,GLI3,HHIP,HIF1A,LRP6,MAPK8,NF1,NOTCH1,NUMB,PAX6,PLXNB2,SHH,SMO,SOX10,TGFB1,TP53,WNT3A
GO: Biological Process	GO:0021549	cerebellum development	GeneOntologyBiologicalProcess_GO:0021549_cerebellum development	10	8.66393	1.31849	11	126	20146	ABL1,CBS,GLI2,LMX1A,LRP6,MYH10,PSEN1,PTPRS,RERE,RPGRIP1L,SMO	10	7.8763	1.19863	10	126	20146	ABL2,CBS,GBX2,LRP6,MYH10,PSEN1,PTPRS,RPGRIP1L,SEMA4C,TP53	.	.	.	.	.	.	.	10	6.5711	21	126	20146	ABL1,ABL2,CBS,FOXC1,GBX2,GLI2,LMX1A,LPAR1,LRP6,MYH10,NR2C2,PSEN1,PTPN11,PTPRS,RERE,RPGRIP1L,SEMA4C,SMO,TP53,USP9X,WNT1
GO: Biological Process	GO:0061512	protein localization to cilium	GeneOntologyBiologicalProcess_GO:0061512_protein localization to cilium	10	4.42626	1.06278	19	426	20146	B9D1,BBS7,C2CD3,CC2D2A,CLUAP1,DYNC2H1,DYNLL1,FUZ,HTT,IFT172,IFT57,KIAA0586,LAMA5,NOTCH1,NPHP3,PIBF1,RPGRIP1L,TULP3,WDR19	10	5.3581	1.28653	23	426	20146	B9D1,C2CD3,CC2D2A,CEP41,CLUAP1,DYNC2H1,DYNLL1,HTT,IFT172,IFT57,IFT88,KIAA0586,LAMA5,MKKS,MKS1,NOTCH1,NPHP3,PRKACA,RPGRIP1L,STIL,TBC1D32,TMEM107,TMEM67	.	.	.	.	.	.	.	10	4.16478	45	426	20146	ARHGAP35,ARL13B,ATMIN,B9D1,BBS7,C2CD3,CC2D2A,CEP41,CLUAP1,DNAAF2,DYNC2H1,DYNC2LI1,DYNLL1,FUZ,HTT,IFT122,IFT140,IFT172,IFT43,IFT46,IFT57,IFT88,INPP5E,INTU,KIAA0586,KIF3A,KIF3B,LAMA5,MKKS,MKS1,NOTCH1,NPHP3,PIBF1,PRKACA,RAB23,RPGRIP1L,STIL,TBC1D32,TCTN2,TMEM107,TMEM67,TULP3,VANGL2,WDR11,WDR19
GO: Biological Process	GO:0060271	cilium assembly	GeneOntologyBiologicalProcess_GO:0060271_cilium assembly	10	4.36759	1.05368	18	409	20146	B9D1,BBS7,C2CD3,CC2D2A,CLUAP1,DYNC2H1,DYNLL1,FUZ,HTT,IFT172,IFT57,KIAA0586,LAMA5,NOTCH1,NPHP3,PIBF1,RPGRIP1L,WDR19	10	5.58081	1.34636	23	409	20146	B9D1,C2CD3,CC2D2A,CEP41,CLUAP1,DYNC2H1,DYNLL1,HTT,IFT172,IFT57,IFT88,KIAA0586,LAMA5,MKKS,MKS1,NOTCH1,NPHP3,PRKACA,RPGRIP1L,STIL,TBC1D32,TMEM107,TMEM67	.	.	.	.	.	.	.	10	4.1451	43	409	20146	ARHGAP35,ARL13B,ATMIN,B9D1,BBS7,C2CD3,CC2D2A,CEP41,CLUAP1,DNAAF2,DYNC2H1,DYNC2LI1,DYNLL1,FUZ,HTT,IFT122,IFT140,IFT172,IFT43,IFT46,IFT57,IFT88,INTU,KIAA0586,KIF3A,KIF3B,LAMA5,MKKS,MKS1,NOTCH1,NPHP3,PIBF1,PRKACA,RAB23,RPGRIP1L,STIL,TBC1D32,TCTN2,TMEM107,TMEM67,VANGL2,WDR11,WDR19
GO: Biological Process	GO:0035082	axoneme assembly	GeneOntologyBiologicalProcess_GO:0035082_axoneme assembly	10	4.36759	1.05368	18	409	20146	B9D1,BBS7,C2CD3,CC2D2A,CLUAP1,DYNC2H1,DYNLL1,FUZ,HTT,IFT172,IFT57,KIAA0586,LAMA5,NOTCH1,NPHP3,PIBF1,RPGRIP1L,WDR19	10	5.58081	1.34636	23	409	20146	B9D1,C2CD3,CC2D2A,CEP41,CLUAP1,DYNC2H1,DYNLL1,HTT,IFT172,IFT57,IFT88,KIAA0586,LAMA5,MKKS,MKS1,NOTCH1,NPHP3,PRKACA,RPGRIP1L,STIL,TBC1D32,TMEM107,TMEM67	.	.	.	.	.	.	.	10	4.1451	43	409	20146	ARHGAP35,ARL13B,ATMIN,B9D1,BBS7,C2CD3,CC2D2A,CEP41,CLUAP1,DNAAF2,DYNC2H1,DYNC2LI1,DYNLL1,FUZ,HTT,IFT122,IFT140,IFT172,IFT43,IFT46,IFT57,IFT88,INTU,KIAA0586,KIF3A,KIF3B,LAMA5,MKKS,MKS1,NOTCH1,NPHP3,PIBF1,PRKACA,RAB23,RPGRIP1L,STIL,TBC1D32,TCTN2,TMEM107,TMEM67,VANGL2,WDR11,WDR19
GO: Biological Process	GO:1905349	ciliary transition zone assembly	GeneOntologyBiologicalProcess_GO:1905349_ciliary transition zone assembly	10	4.36759	1.05368	18	409	20146	B9D1,BBS7,C2CD3,CC2D2A,CLUAP1,DYNC2H1,DYNLL1,FUZ,HTT,IFT172,IFT57,KIAA0586,LAMA5,NOTCH1,NPHP3,PIBF1,RPGRIP1L,WDR19	10	5.58081	1.34636	23	409	20146	B9D1,C2CD3,CC2D2A,CEP41,CLUAP1,DYNC2H1,DYNLL1,HTT,IFT172,IFT57,IFT88,KIAA0586,LAMA5,MKKS,MKS1,NOTCH1,NPHP3,PRKACA,RPGRIP1L,STIL,TBC1D32,TMEM107,TMEM67	.	.	.	.	.	.	.	10	4.1451	43	409	20146	ARHGAP35,ARL13B,ATMIN,B9D1,BBS7,C2CD3,CC2D2A,CEP41,CLUAP1,DNAAF2,DYNC2H1,DYNC2LI1,DYNLL1,FUZ,HTT,IFT122,IFT140,IFT172,IFT43,IFT46,IFT57,IFT88,INTU,KIAA0586,KIF3A,KIF3B,LAMA5,MKKS,MKS1,NOTCH1,NPHP3,PIBF1,PRKACA,RAB23,RPGRIP1L,STIL,TBC1D32,TCTN2,TMEM107,TMEM67,VANGL2,WDR11,WDR19
GO: Biological Process	GO:0035735	intraciliary transport involved in cilium assembly	GeneOntologyBiologicalProcess_GO:0035735_intraciliary transport involved in cilium assembly	10	4.36759	1.05368	18	409	20146	B9D1,BBS7,C2CD3,CC2D2A,CLUAP1,DYNC2H1,DYNLL1,FUZ,HTT,IFT172,IFT57,KIAA0586,LAMA5,NOTCH1,NPHP3,PIBF1,RPGRIP1L,WDR19	10	5.58081	1.34636	23	409	20146	B9D1,C2CD3,CC2D2A,CEP41,CLUAP1,DYNC2H1,DYNLL1,HTT,IFT172,IFT57,IFT88,KIAA0586,LAMA5,MKKS,MKS1,NOTCH1,NPHP3,PRKACA,RPGRIP1L,STIL,TBC1D32,TMEM107,TMEM67	.	.	.	.	.	.	.	10	4.1451	43	409	20146	ARHGAP35,ARL13B,ATMIN,B9D1,BBS7,C2CD3,CC2D2A,CEP41,CLUAP1,DNAAF2,DYNC2H1,DYNC2LI1,DYNLL1,FUZ,HTT,IFT122,IFT140,IFT172,IFT43,IFT46,IFT57,IFT88,INTU,KIAA0586,KIF3A,KIF3B,LAMA5,MKKS,MKS1,NOTCH1,NPHP3,PIBF1,PRKACA,RAB23,RPGRIP1L,STIL,TBC1D32,TCTN2,TMEM107,TMEM67,VANGL2,WDR11,WDR19
GO: Biological Process	GO:0097712	vesicle targeting, trans-Golgi to periciliary membrane compartment	GeneOntologyBiologicalProcess_GO:0097712_vesicle targeting, trans-Golgi to periciliary membrane compartment	10	4.36759	1.05368	18	409	20146	B9D1,BBS7,C2CD3,CC2D2A,CLUAP1,DYNC2H1,DYNLL1,FUZ,HTT,IFT172,IFT57,KIAA0586,LAMA5,NOTCH1,NPHP3,PIBF1,RPGRIP1L,WDR19	10	5.58081	1.34636	23	409	20146	B9D1,C2CD3,CC2D2A,CEP41,CLUAP1,DYNC2H1,DYNLL1,HTT,IFT172,IFT57,IFT88,KIAA0586,LAMA5,MKKS,MKS1,NOTCH1,NPHP3,PRKACA,RPGRIP1L,STIL,TBC1D32,TMEM107,TMEM67	.	.	.	.	.	.	.	10	4.1451	43	409	20146	ARHGAP35,ARL13B,ATMIN,B9D1,BBS7,C2CD3,CC2D2A,CEP41,CLUAP1,DNAAF2,DYNC2H1,DYNC2LI1,DYNLL1,FUZ,HTT,IFT122,IFT140,IFT172,IFT43,IFT46,IFT57,IFT88,INTU,KIAA0586,KIF3A,KIF3B,LAMA5,MKKS,MKS1,NOTCH1,NPHP3,PIBF1,PRKACA,RAB23,RPGRIP1L,STIL,TBC1D32,TCTN2,TMEM107,TMEM67,VANGL2,WDR11,WDR19
GO: Biological Process	GO:0042073	intraciliary transport	GeneOntologyBiologicalProcess_GO:0042073_intraciliary transport	10	4.2838	1.05368	18	417	20146	B9D1,BBS7,C2CD3,CC2D2A,CLUAP1,DYNC2H1,DYNLL1,FUZ,HTT,IFT172,IFT57,KIAA0586,LAMA5,NOTCH1,NPHP3,PIBF1,RPGRIP1L,WDR19	10	5.47375	1.34636	23	417	20146	B9D1,C2CD3,CC2D2A,CEP41,CLUAP1,DYNC2H1,DYNLL1,HTT,IFT172,IFT57,IFT88,KIAA0586,LAMA5,MKKS,MKS1,NOTCH1,NPHP3,PRKACA,RPGRIP1L,STIL,TBC1D32,TMEM107,TMEM67	.	.	.	.	.	.	.	10	4.06557	43	417	20146	ARHGAP35,ARL13B,ATMIN,B9D1,BBS7,C2CD3,CC2D2A,CEP41,CLUAP1,DNAAF2,DYNC2H1,DYNC2LI1,DYNLL1,FUZ,HTT,IFT122,IFT140,IFT172,IFT43,IFT46,IFT57,IFT88,INTU,KIAA0586,KIF3A,KIF3B,LAMA5,MKKS,MKS1,NOTCH1,NPHP3,PIBF1,PRKACA,RAB23,RPGRIP1L,STIL,TBC1D32,TCTN2,TMEM107,TMEM67,VANGL2,WDR11,WDR19
GO: Biological Process	GO:0044782	cilium organization	GeneOntologyBiologicalProcess_GO:0044782_cilium organization	10	4.14465	1.02973	18	431	20146	B9D1,BBS7,C2CD3,CC2D2A,CLUAP1,DYNC2H1,DYNLL1,FUZ,HTT,IFT172,IFT57,KIAA0586,LAMA5,NOTCH1,NPHP3,PIBF1,RPGRIP1L,WDR19	10	5.29594	1.31577	23	431	20146	B9D1,C2CD3,CC2D2A,CEP41,CLUAP1,DYNC2H1,DYNLL1,HTT,IFT172,IFT57,IFT88,KIAA0586,LAMA5,MKKS,MKS1,NOTCH1,NPHP3,PRKACA,RPGRIP1L,STIL,TBC1D32,TMEM107,TMEM67	.	.	.	.	.	.	.	10	4.02499	44	431	20146	ARHGAP35,ARL13B,ATMIN,B9D1,BBS7,C2CD3,CC2D2A,CEP41,CLUAP1,DNAAF2,DYNC2H1,DYNC2LI1,DYNLL1,FUZ,HTT,IFT122,IFT140,IFT172,IFT43,IFT46,IFT57,IFT88,INTU,KIAA0586,KIF3A,KIF3B,LAMA5,MKKS,MKS1,NOTCH1,NPHP3,PIBF1,PRKACA,RAB23,RPGRIP1L,STIL,TBC1D32,TCTN2,TMEM107,TMEM67,VANGL2,WDR11,WDR19,ZIC2
GO: Biological Process	GO:0099118	microtubule-based protein transport	GeneOntologyBiologicalProcess_GO:0099118_microtubule-based protein transport	10	4.10654	1.05368	18	435	20146	B9D1,BBS7,C2CD3,CC2D2A,CLUAP1,DYNC2H1,DYNLL1,FUZ,HTT,IFT172,IFT57,KIAA0586,LAMA5,NOTCH1,NPHP3,PIBF1,RPGRIP1L,WDR19	10	5.24725	1.34636	23	435	20146	B9D1,C2CD3,CC2D2A,CEP41,CLUAP1,DYNC2H1,DYNLL1,HTT,IFT172,IFT57,IFT88,KIAA0586,LAMA5,MKKS,MKS1,NOTCH1,NPHP3,PRKACA,RPGRIP1L,STIL,TBC1D32,TMEM107,TMEM67	.	.	.	.	.	.	.	10	3.89734	43	435	20146	ARHGAP35,ARL13B,ATMIN,B9D1,BBS7,C2CD3,CC2D2A,CEP41,CLUAP1,DNAAF2,DYNC2H1,DYNC2LI1,DYNLL1,FUZ,HTT,IFT122,IFT140,IFT172,IFT43,IFT46,IFT57,IFT88,INTU,KIAA0586,KIF3A,KIF3B,LAMA5,MKKS,MKS1,NOTCH1,NPHP3,PIBF1,PRKACA,RAB23,RPGRIP1L,STIL,TBC1D32,TCTN2,TMEM107,TMEM67,VANGL2,WDR11,WDR19
GO: Biological Process	GO:0098840	protein transport along microtubule	GeneOntologyBiologicalProcess_GO:0098840_protein transport along microtubule	10	4.10654	1.05368	18	435	20146	B9D1,BBS7,C2CD3,CC2D2A,CLUAP1,DYNC2H1,DYNLL1,FUZ,HTT,IFT172,IFT57,KIAA0586,LAMA5,NOTCH1,NPHP3,PIBF1,RPGRIP1L,WDR19	10	5.24725	1.34636	23	435	20146	B9D1,C2CD3,CC2D2A,CEP41,CLUAP1,DYNC2H1,DYNLL1,HTT,IFT172,IFT57,IFT88,KIAA0586,LAMA5,MKKS,MKS1,NOTCH1,NPHP3,PRKACA,RPGRIP1L,STIL,TBC1D32,TMEM107,TMEM67	.	.	.	.	.	.	.	10	3.89734	43	435	20146	ARHGAP35,ARL13B,ATMIN,B9D1,BBS7,C2CD3,CC2D2A,CEP41,CLUAP1,DNAAF2,DYNC2H1,DYNC2LI1,DYNLL1,FUZ,HTT,IFT122,IFT140,IFT172,IFT43,IFT46,IFT57,IFT88,INTU,KIAA0586,KIF3A,KIF3B,LAMA5,MKKS,MKS1,NOTCH1,NPHP3,PIBF1,PRKACA,RAB23,RPGRIP1L,STIL,TBC1D32,TCTN2,TMEM107,TMEM67,VANGL2,WDR11,WDR19
GO: Biological Process	GO:0001578	microtubule bundle formation	GeneOntologyBiologicalProcess_GO:0001578_microtubule bundle formation	10	4.07841	1.02973	18	438	20146	B9D1,BBS7,C2CD3,CC2D2A,CLUAP1,DYNC2H1,DYNLL1,FUZ,HTT,IFT172,IFT57,KIAA0586,LAMA5,NOTCH1,NPHP3,PIBF1,RPGRIP1L,WDR19	10	5.21131	1.31577	23	438	20146	B9D1,C2CD3,CC2D2A,CEP41,CLUAP1,DYNC2H1,DYNLL1,HTT,IFT172,IFT57,IFT88,KIAA0586,LAMA5,MKKS,MKS1,NOTCH1,NPHP3,PRKACA,RPGRIP1L,STIL,TBC1D32,TMEM107,TMEM67	.	.	.	.	.	.	.	10	3.96066	44	438	20146	ARHGAP35,ARL13B,ATMIN,B9D1,BBS7,C2CD3,CC2D2A,CEP41,CLUAP1,DNAAF2,DYNC2H1,DYNC2LI1,DYNLL1,FUZ,GAS2L2,HTT,IFT122,IFT140,IFT172,IFT43,IFT46,IFT57,IFT88,INTU,KIAA0586,KIF3A,KIF3B,LAMA5,MKKS,MKS1,NOTCH1,NPHP3,PIBF1,PRKACA,RAB23,RPGRIP1L,STIL,TBC1D32,TCTN2,TMEM107,TMEM67,VANGL2,WDR11,WDR19
GO: Biological Process	GO:0099111	microtubule-based transport	GeneOntologyBiologicalProcess_GO:0099111_microtubule-based transport	10	3.69614	1.07111	20	537	20146	B9D1,BBS7,C2CD3,CC2D2A,CLUAP1,DYNC2H1,DYNLL1,FUZ,HTT,IFT172,IFT57,KIAA0586,LAMA5,MEGF8,NOTCH1,NPHP3,OPA1,PIBF1,RPGRIP1L,WDR19	10	4.62018	1.33889	25	537	20146	B9D1,C2CD3,CC2D2A,CEP41,CLUAP1,DYNC2H1,DYNLL1,HIF1A,HTT,IFT172,IFT57,IFT88,KIAA0586,LAMA5,MKKS,MKS1,NOTCH1,NPHP3,OPA1,PRKACA,RPGRIP1L,STIL,TBC1D32,TMEM107,TMEM67	.	.	.	.	.	.	.	10	3.45075	47	537	20146	ARHGAP35,ARL13B,ATMIN,B9D1,BBS7,C2CD3,CC2D2A,CEP41,CLUAP1,DNAAF2,DYNC2H1,DYNC2LI1,DYNLL1,FUZ,HIF1A,HTT,IFT122,IFT140,IFT172,IFT43,IFT46,IFT57,IFT88,INTU,KIAA0586,KIF3A,KIF3B,LAMA5,MEGF8,MKKS,MKS1,NOTCH1,NPHP3,OPA1,PIBF1,PRKACA,RAB23,RPGRIP1L,SOD1,STIL,TBC1D32,TCTN2,TMEM107,TMEM67,VANGL2,WDR11,WDR19
GO: Biological Process	GO:0030705	cytoskeleton-dependent intracellular transport	GeneOntologyBiologicalProcess_GO:0030705_cytoskeleton-dependent intracellular transport	10	3.66881	1.07111	20	541	20146	B9D1,BBS7,C2CD3,CC2D2A,CLUAP1,DYNC2H1,DYNLL1,FUZ,HTT,IFT172,IFT57,KIAA0586,LAMA5,MYO10,NOTCH1,NPHP3,OPA1,PIBF1,RPGRIP1L,WDR19	10	4.76946	1.39245	26	541	20146	B9D1,C2CD3,CC2D2A,CEP41,CLUAP1,DYNC2H1,DYNLL1,HIF1A,HTT,IFT172,IFT57,IFT88,KIAA0586,LAMA5,MKKS,MKS1,MYO10,NOTCH1,NPHP3,OPA1,PRKACA,RPGRIP1L,STIL,TBC1D32,TMEM107,TMEM67	.	.	.	.	.	.	.	10	3.42523	47	541	20146	ARHGAP35,ARL13B,ATMIN,B9D1,BBS7,C2CD3,CC2D2A,CEP41,CLUAP1,DNAAF2,DYNC2H1,DYNC2LI1,DYNLL1,FUZ,HIF1A,HTT,IFT122,IFT140,IFT172,IFT43,IFT46,IFT57,IFT88,INTU,KIAA0586,KIF3A,KIF3B,LAMA5,MKKS,MKS1,MYO10,NOTCH1,NPHP3,OPA1,PIBF1,PRKACA,RAB23,RPGRIP1L,SOD1,STIL,TBC1D32,TCTN2,TMEM107,TMEM67,VANGL2,WDR11,WDR19
GO: Biological Process	GO:0010970	transport along microtubule	GeneOntologyBiologicalProcess_GO:0010970_transport along microtubule	5.75929	3.57796	1.03968	19	527	20146	B9D1,BBS7,C2CD3,CC2D2A,CLUAP1,DYNC2H1,DYNLL1,FUZ,HTT,IFT172,IFT57,KIAA0586,LAMA5,NOTCH1,NPHP3,OPA1,PIBF1,RPGRIP1L,WDR19	10	4.70785	1.368	25	527	20146	B9D1,C2CD3,CC2D2A,CEP41,CLUAP1,DYNC2H1,DYNLL1,HIF1A,HTT,IFT172,IFT57,IFT88,KIAA0586,LAMA5,MKKS,MKS1,NOTCH1,NPHP3,OPA1,PRKACA,RPGRIP1L,STIL,TBC1D32,TMEM107,TMEM67	.	.	.	.	.	.	.	10	3.44141	46	527	20146	ARHGAP35,ARL13B,ATMIN,B9D1,BBS7,C2CD3,CC2D2A,CEP41,CLUAP1,DNAAF2,DYNC2H1,DYNC2LI1,DYNLL1,FUZ,HIF1A,HTT,IFT122,IFT140,IFT172,IFT43,IFT46,IFT57,IFT88,INTU,KIAA0586,KIF3A,KIF3B,LAMA5,MKKS,MKS1,NOTCH1,NPHP3,OPA1,PIBF1,PRKACA,RAB23,RPGRIP1L,SOD1,STIL,TBC1D32,TCTN2,TMEM107,TMEM67,VANGL2,WDR11,WDR19
GO: Biological Process	GO:0030198	ECM extracellular matrix organization	GeneOntologyBiologicalProcess_GO:0030198_extracellular matrix organization	10	3.48215	1.21516	14	399	20146	ABL1,FURIN,HSPG2,ITGA3,ITGA6,LAMA5,LAMC1,NF1,NOTCH1,PDGFRA,PLOD3,SCUBE1,SPINT1,SPINT2	10	1.9898	0.694377	8	399	20146	COLGALT1,HSPG2,ITGA3,ITGA6,LAMA5,NF1,NOTCH1,SCUBE1	.	.	.	.	.	.	.	5.72322	2.86559	29	399	20146	ABL1,ABL2,COLGALT1,FOXC1,FOXC2,FURIN,GREM1,HSPG2,ITGA3,ITGA6,ITGB1,LAMA5,LAMC1,NF1,NOTCH1,NPHP3,PDGFA,PDGFRA,PLOD3,SCUBE1,SERPINH1,SFRP2,SMARCA4,SPINT1,SPINT2,TFAP2A,TGFB1,TNFRSF1A,WNT3A
GO: Biological Process	GO:0007018	microtubule-based movement	GeneOntologyBiologicalProcess_GO:0007018_microtubule-based movement	10	3.40172	1.13517	23	671	20146	APOB,B9D1,BBS7,C2CD3,CC2D2A,CLUAP1,DYNC2H1,DYNLL1,FUZ,HTT,IFT172,IFT57,KIAA0586,KIF20B,KIF7,LAMA5,MEGF8,NOTCH1,NPHP3,OPA1,PIBF1,RPGRIP1L,WDR19	10	3.99332	1.33259	27	671	20146	APOB,B9D1,C2CD3,CC2D2A,CEP41,CLUAP1,DYNC2H1,DYNLL1,HIF1A,HTT,IFT172,IFT57,IFT88,KIAA0586,KIF20B,LAMA5,MKKS,MKS1,NOTCH1,NPHP3,OPA1,PRKACA,RPGRIP1L,STIL,TBC1D32,TMEM107,TMEM67	.	.	.	.	.	.	.	10	2.99666	51	671	20146	APOB,ARHGAP35,ARL13B,ATMIN,B9D1,BBS7,C2CD3,CC2D2A,CEP41,CHRNA7,CLUAP1,DNAAF2,DYNC2H1,DYNC2LI1,DYNLL1,FUZ,HIF1A,HTT,IFT122,IFT140,IFT172,IFT43,IFT46,IFT57,IFT88,INTU,KIAA0586,KIF20B,KIF3A,KIF3B,KIF7,LAMA5,MEGF8,MKKS,MKS1,NOTCH1,NPHP3,OPA1,PIBF1,PRKACA,RAB23,RPGRIP1L,SOD1,STIL,TBC1D32,TCTN2,TMEM107,TMEM67,VANGL2,WDR11,WDR19
GO: Biological Process	GO:0007017	microtubule-based process	GeneOntologyBiologicalProcess_GO:0007017_microtubule-based process	10	3.24318	1.12948	35	1071	20146	ABL1,AP1G1,APOB,B9D1,BBS7,BRCA1,BRCA2,C2CD3,CC2D2A,CGN,CLUAP1,DICER1,DVL1,DYNC2H1,DYNLL1,FIGN,FUZ,HTT,IFT172,IFT57,KATNAL2,KIAA0586,KIF20B,KIF7,LAMA5,MAPK8,MEGF8,NOTCH1,NPHP3,OPA1,PIBF1,RPGRIP1L,SETD2,SPECC1L,WDR19	10	3.24318	1.12948	35	1071	20146	AP1G1,APOB,B9D1,BRCA2,C2CD3,CC2D2A,CEP41,CGN,CLUAP1,DICER1,DYNC2H1,DYNLL1,GEN1,HIF1A,HTT,IFT172,IFT57,IFT88,KAT2A,KIAA0586,KIF20B,LAMA5,MKKS,MKS1,NOTCH1,NPHP3,OPA1,PRKACA,RPGRIP1L,SETD2,SPECC1L,STIL,TBC1D32,TMEM107,TMEM67	.	.	.	.	.	.	.	10	2.87141	78	1071	20146	ABL1,AP1G1,APOB,ARHGAP35,ARL13B,ATMIN,AXIN1,B9D1,BBS7,BRCA1,BRCA2,C2CD3,CC2D2A,CCNF,CEP41,CGN,CHRNA7,CLUAP1,CTNNB1,DICER1,DNAAF2,DVL1,DYNC2H1,DYNC2LI1,DYNLL1,EFNA5,FIGN,FUZ,GADD45A,GAS2L2,GEN1,HIF1A,HTT,IFT122,IFT140,IFT172,IFT43,IFT46,IFT57,IFT88,INTU,KAT2A,KATNAL2,KIAA0586,KIF20B,KIF3A,KIF3B,KIF7,LAMA5,MAPK8,MEGF8,MKKS,MKS1,NOTCH1,NPHP3,OPA1,PAX6,PIBF1,PRKACA,RAB23,RAC1,RANBP1,RHOA,RPGRIP1L,SET…
GO: Biological Process	GO:0021910	SMO signaling pathway involved in ventral spinal cord patterning	GeneOntologyBiologicalProcess_GO:0021910_smoothened signaling pathway involved in ventral spinal cord patterning	10	70.8867	2.0976	5	7	20146	GLI2,GLI3,SMO,SUFU,TULP3	.	.	.	.	.	.	.	.	.	.	.	.	.	.	10	33.7942	6	7	20146	GLI2,GLI3,IFT122,SMO,SUFU,TULP3
GO: Biological Process	GO:0001839	neural plate morphogenesis	GeneOntologyBiologicalProcess_GO:0001839_neural plate morphogenesis	10	49.6207	1.43835	4	8	20146	DVL1,FGF8,HTT,TBXT	.	.	.	.	.	.	.	.	.	.	.	.	.	.	10	34.4983	7	8	20146	DVL1,DVL2,FGF8,HTT,NOG,TBXT,VANGL2
GO: Biological Process	GO:0048570	notochord morphogenesis	GeneOntologyBiologicalProcess_GO:0048570_notochord morphogenesis	10	45.1097	2.0976	5	11	20146	CRB2,GLI2,KDM6A,NCKAP1,TBXT	.	.	.	.	.	.	.	.	.	.	.	.	.	.	10	21.5054	6	11	20146	CRB2,GLI2,KDM6A,NCKAP1,NOG,TBXT
GO: Biological Process	GO:0042074	cell migration involved in gastrulation	GeneOntologyBiologicalProcess_GO:0042074_cell migration involved in gastrulation	10	33.0805	2.15753	6	18	20146	CRB2,FGF8,LRP6,MEGF8,NCKAP1,TBXT	.	.	.	.	.	.	.	.	.	.	.	.	.	.	10	15.3326	7	18	20146	CER1,CRB2,FGF8,LRP6,MEGF8,NCKAP1,TBXT
GO: Biological Process	GO:0030903	notochord development	GeneOntologyBiologicalProcess_GO:0030903_notochord development	10	27.0658	1.51027	6	22	20146	COBL,CRB2,GLI2,KDM6A,NCKAP1,TBXT	.	.	.	.	.	.	.	.	.	.	.	.	.	.	10	17.9212	10	22	20146	COBL,CRB2,GLI2,KDM6A,NCKAP1,NOG,STIL,TBXT,TEAD1,TEAD2
GO: Biological Process	GO:0045879	negative regulation of smoothened signaling pathway	GeneOntologyBiologicalProcess_GO:0045879_negative regulation of smoothened signaling pathway	10	26.2698	1.88784	9	34	20146	GLI3,GPR161,HHIP,KIF7,MEGF8,PTCH1,SALL1,SUFU,TULP3	.	.	.	.	.	.	.	.	.	.	.	.	.	.	10	13.9153	12	34	20146	GLI3,GPR161,HHIP,IFT122,KIF7,MEGF8,PRKACA,PRKACB,PTCH1,SALL1,SUFU,TULP3
GO: Biological Process	GO:0021522	spinal cord motor neuron differentiation	GeneOntologyBiologicalProcess_GO:0021522_spinal cord motor neuron differentiation	10	18.7754	1.46832	7	37	20146	DICER1,DYNC2H1,GLI2,GLI3,IFT172,PTCH1,SUFU	.	.	.	.	.	.	.	.	.	.	.	.	.	.	10	12.787	12	37	20146	DICER1,DYNC2H1,GLI2,GLI3,IFT172,LBX1,LMO4,PAX6,PTCH1,SHH,SOX4,SUFU
GO: Biological Process	GO:0045168	cell-cell signaling involved in cell fate commitment	GeneOntologyBiologicalProcess_GO:0045168_cell-cell signaling involved in cell fate commitment	10	15.4375	1.25856	7	45	20146	BMP2,FGF8,FGFR1,HES1,HIPK1,HIPK2,SALL1	.	.	.	.	.	.	.	.	.	.	.	.	.	.	10	12.2661	14	45	20146	AR,BMP2,BMP4,CTNNB1,FGF8,FGFR1,HES1,HIPK1,HIPK2,MESP1,SALL1,TFAP2A,WNT1,WNT3A
GO: Biological Process	GO:2000648	positive regulation of stem cell proliferation	GeneOntologyBiologicalProcess_GO:2000648_positive regulation of stem cell proliferation	10	14.1773	1.17465	7	49	20146	EPCAM,FZD3,GLI3,MAPK8,NOTCH1,SMO,SOX11	.	.	.	.	.	.	.	.	.	.	.	.	.	.	10	12.0694	15	49	20146	BMP4,CTNNB1,EPCAM,FOXG1,FZD3,GLI3,HIF1A,KITLG,MAPK8,NOTCH1,PAX6,SHH,SMO,SOX10,SOX11
GO: Biological Process	GO:0045687	positive regulation of glial cell differentiation	GeneOntologyBiologicalProcess_GO:0045687_positive regulation of glial cell differentiation	10	13.6214	1.76198	7	51	20146	BMP2,DICER1,ENPP2,HES1,NOTCH1,SPINT1,TENM4	.	.	.	.	.	.	.	.	.	.	.	.	.	.	10	7.73071	10	51	20146	BMP2,DICER1,ENPP2,HES1,NOTCH1,QKI,SHH,SPINT1,TENM4,TGFB1
GO: Biological Process	GO:0021517	ventral spinal cord development	GeneOntologyBiologicalProcess_GO:0021517_ventral spinal cord development	10	13.1074	1.35537	7	53	20146	DICER1,DYNC2H1,GLI2,GLI3,IFT172,PTCH1,SUFU	.	.	.	.	.	.	.	.	.	.	.	.	.	.	10	9.67068	13	53	20146	DICER1,DYNC2H1,GLI2,GLI3,IFT172,LBX1,LMO4,PAX6,PTCH1,SHH,SOX1,SOX4,SUFU
GO: Biological Process	GO:0014013	regulation of gliogenesis	GeneOntologyBiologicalProcess_GO:0014013_regulation of gliogenesis	10	6.90921	1.25856	11	158	20146	BMP2,DICER1,E2F1,ENPP2,HES1,NF1,NOTCH1,SOX11,SPINT1,TENM4,TIAM1	.	.	.	.	.	.	.	.	.	.	.	.	.	.	10	5.48978	22	158	20146	BMP2,BMP4,CTNNB1,DICER1,E2F1,ENPP2,HES1,LIN28A,LRP2,MYC,NF1,NOG,NOTCH1,QKI,SHH,SKI,SOX10,SOX11,SPINT1,TENM4,TGFB1,TIAM1
GO: Biological Process	GO:0030155	regulation of cell adhesion	GeneOntologyBiologicalProcess_GO:0030155_regulation of cell adhesion	10	3.32082	1.07287	26	777	20146	ABL1,BCL10,BMP2,CALR,CITED2,ENPP2,EPCAM,FZD7,GLI2,GLI3,GLMN,HES1,ITGA3,ITGA6,LAMA5,MYO10,NCK1,NCK2,NF1,NOTCH1,PCSK5,PLXNB2,RC3H1,SPINT2,TRAF6,TSC2	.	.	.	.	.	.	.	.	.	.	.	.	.	.	10	3.09527	61	777	20146	ABL1,ABL2,BCL10,BMP2,BMP4,BMP7,CALR,CASP3,CFL1,CITED2,CORO1C,CSK,DLC1,EDIL3,EFNA5,ENPP2,EPCAM,EPHA7,FADD,FOXC2,FZD7,GLI2,GLI3,GLMN,GREM1,HES1,ITGA3,ITGA6,ITGB1,LAMA5,MAPK14,MEN1,MYO10,NCK1,NCK2,NF1,NOTCH1,NUAK1,PAK2,PCSK5,PLPP3,PLXNB2,PTEN,PTPN11,RAC1,RARA,RC3H1,RHOA,SFRP1,SFRP2,SHB,SHH,SNAI2,SPINT2,TGFB1,TRAF6,TSC1,TSC2,TWSG1,WNT1,WNT3A
GO: Biological Process	GO:0098609	cell-cell adhesion	GeneOntologyBiologicalProcess_GO:0098609_cell-cell adhesion	10	3.2681	1.27989	30	911	20146	ABL1,ATP2C1,BCL10,BMP2,CELSR1,CITED2,CRB2,EPCAM,FLRT3,GLI2,GLI3,GLMN,HES1,ITGA6,LAMA5,LRP6,MYO10,NCK1,NCK2,PDGFRA,PLXNB2,PSEN1,PTPRF,PTPRS,RC3H1,SCRIB,SPINT2,TENM4,TRAF6,VCL	.	.	.	.	.	.	.	.	.	.	.	.	.	.	10	2.55343	59	911	20146	ABL1,ABL2,ATP2C1,BCL10,BMP2,BMP4,BMP7,CASP3,CELSR1,CITED2,CNN3,CRB2,CSK,CTNNB1,EFNA5,EPCAM,EPHA7,ERF,FADD,FLRT3,GLI2,GLI3,GLMN,HES1,ITGA6,ITGB1,LAMA5,LRP6,MAPK14,MYO10,NCK1,NCK2,PAK2,PALLD,PDGFRA,PIP5K1C,PLPP3,PLXNB2,PSEN1,PTPN11,PTPRF,PTPRS,RAC1,RARA,RC3H1,RHOA,SCRIB,SHB,SHH,SNAI2,SPINT2,TENM4,TGFB1,TRAF6,TWSG1,VCL,WNT1,WNT3A,ZFP36L1
GO: Biological Process	GO:0048384	retinoic acid receptor signaling pathway	GeneOntologyBiologicalProcess_GO:0048384_retinoic acid receptor signaling pathway	.	.	.	.	.	.	.	10	19.8483	2.07662	6	33	20146	ALDH1A2,CALR,CTBP2,CYP26C1,RARA,RARG	.	.	.	.	.	.	.	5.6519	9.55797	8	33	20146	ALDH1A2,CALR,CTBP2,CYP26A1,CYP26C1,RARA,RARG,TGIF1
GO: Biological Process	GO:0097711	ciliary basal body-plasma membrane docking	GeneOntologyBiologicalProcess_GO:0097711_ciliary basal body-plasma membrane docking	.	.	.	.	.	.	.	10	9.40181	2.2654	9	95	20146	B9D1,C2CD3,CC2D2A,CEP41,DYNLL1,MKS1,PRKACA,RPGRIP1L,TMEM67	.	.	.	.	.	.	.	3.57259	4.15017	10	95	20146	B9D1,C2CD3,CC2D2A,CEP41,DYNLL1,MKS1,PRKACA,RPGRIP1L,TCTN2,TMEM67
GO: Biological Process	GO:0050768	negative regulation of neurogenesis	GeneOntologyBiologicalProcess_GO:0050768_negative regulation of neurogenesis	.	.	.	.	.	.	.	10	4.49819	1.08848	16	353	20146	BMP4,CALR,DICER1,EPHA7,GLI3,MDM2,NF1,NOTCH1,PSEN1,PTPRS,RAPGEF2,RGMA,SEMA4C,TP53,TSC1,TSC2	.	.	.	.	.	.	.	10	4.13253	37	353	20146	BMP4,BMP7,CALR,CTNNB1,DICER1,EPHA7,FOXG1,GLI3,HES1,ITGB1,LBX1,LIN28A,LMX1A,LPAR1,MDM2,MED1,NF1,NOG,NOTCH1,PAX6,PSEN1,PTEN,PTPN9,PTPRS,RAPGEF2,RGMA,RHOA,SEMA4C,SHH,SKI,SOX10,SOX11,TGFB1,TP53,TSC1,TSC2,WNT3A
GO: Biological Process	GO:0060039	pericardium development	GeneOntologyBiologicalProcess_GO:0060039_pericardium development	10	24.8103	2.20248	7	28	20146	BMP2,FLRT3,LRP6,NOTCH1,RPGRIP1L,SETD2,SMAD2	.	.	.	.	.	.	.	.	.	.	.	.	.	.	10	11.2647	8	28	20146	BMP2,BMP7,FLRT3,LRP6,NOTCH1,RPGRIP1L,SETD2,SMAD2
GO: Biological Process	GO:0001702	gastrulation with mouth forming second	GeneOntologyBiologicalProcess_GO:0001702_gastrulation with mouth forming second	10	20.432	1.76198	7	34	20146	CELSR1,CRB2,DACT1,LRP6,MEGF8,TBXT,TENM4	.	.	.	.	.	.	.	.	.	.	.	.	.	.	10	11.5961	10	34	20146	CELSR1,CRB2,CTNNB1,DACT1,LRP6,MEGF8,OTX2,PLPP3,TBXT,TENM4
GO: Biological Process	GO:0030325	adrenal gland development	GeneOntologyBiologicalProcess_GO:0030325_adrenal gland development	10	19.8483	2.51712	6	30	20146	CITED2,NF1,PDGFRA,PDGFRB,SALL1,SMAD2	.	.	.	.	.	.	.	.	.	.	.	.	.	.	3.86384	7.88532	6	30	20146	CITED2,NF1,PDGFRA,PDGFRB,SALL1,SMAD2
GO: Biological Process	GO:0072078	nephron tubule morphogenesis	GeneOntologyBiologicalProcess_GO:0072078_nephron tubule morphogenesis	10	11.9568	1.25856	10	83	20146	BMP2,CITED2,FGF8,GLI3,GREB1L,HES1,LAMA5,PTCH1,SALL1,SMO	.	.	.	.	.	.	.	.	.	.	.	.	.	.	10	9.50039	20	83	20146	BMP2,BMP4,CITED2,CTNNB1,CTNNBIP1,FGF8,GLI3,GREB1L,GREM1,HES1,LAMA5,MYC,NOG,PAX2,PTCH1,SALL1,SHH,SMO,TGFB1,WNT1
GO: Biological Process	GO:0072088	nephron epithelium morphogenesis	GeneOntologyBiologicalProcess_GO:0072088_nephron epithelium morphogenesis	10	11.6755	1.25856	10	85	20146	BMP2,CITED2,FGF8,GLI3,GREB1L,HES1,LAMA5,PTCH1,SALL1,SMO	.	.	.	.	.	.	.	.	.	.	.	.	.	.	10	9.27685	20	85	20146	BMP2,BMP4,CITED2,CTNNB1,CTNNBIP1,FGF8,GLI3,GREB1L,GREM1,HES1,LAMA5,MYC,NOG,PAX2,PTCH1,SALL1,SHH,SMO,TGFB1,WNT1
GO: Biological Process	GO:0061333	renal tubule morphogenesis	GeneOntologyBiologicalProcess_GO:0061333_renal tubule morphogenesis	10	11.2774	1.25856	10	88	20146	BMP2,CITED2,FGF8,GLI3,GREB1L,HES1,LAMA5,PTCH1,SALL1,SMO	.	.	.	.	.	.	.	.	.	.	.	.	.	.	10	8.96059	20	88	20146	BMP2,BMP4,CITED2,CTNNB1,CTNNBIP1,FGF8,GLI3,GREB1L,GREM1,HES1,LAMA5,MYC,NOG,PAX2,PTCH1,SALL1,SHH,SMO,TGFB1,WNT1
GO: Biological Process	GO:0061180	mammary gland epithelium development	GeneOntologyBiologicalProcess_GO:0061180_mammary gland epithelium development	10	10.633	1.41588	9	84	20146	BRCA2,CHUK,DEAF1,GLI2,LRP6,MED1,PTCH1,SCRIB,SMO	.	.	.	.	.	.	.	.	.	.	.	.	.	.	10	7.50983	16	84	20146	AR,BRCA2,CHUK,DEAF1,FOXB1,GLI2,HIF1A,LRP6,MED1,MSX1,MSX2,PTCH1,PYGO2,SCRIB,SMO,TGFB1
GO: Biological Process	GO:0072080	nephron tubule development	GeneOntologyBiologicalProcess_GO:0072080_nephron tubule development	10	10.4967	1.31849	11	104	20146	BMP2,CITED2,FGF8,GLI3,GREB1L,HES1,LAMA5,NOTCH1,PTCH1,SALL1,SMO	.	.	.	.	.	.	.	.	.	.	.	.	.	.	10	7.96114	21	104	20146	BMP2,BMP4,CITED2,CTNNB1,CTNNBIP1,FGF8,GLI3,GREB1L,GREM1,HES1,LAMA5,MYC,NOG,NOTCH1,PAX2,PTCH1,SALL1,SHH,SMO,TGFB1,WNT1
GO: Biological Process	GO:0008630	intrinsic apoptotic signaling pathway in response to DNA damage	GeneOntologyBiologicalProcess_GO:0008630_intrinsic apoptotic signaling pathway in response to DNA damage	10	10.3556	1.43835	12	115	20146	ABL1,BAG6,BRCA1,BRCA2,CASP9,E2F1,EP300,HIPK1,HIPK2,MBD4,RAD9A,SIRT1	.	.	.	.	.	.	.	.	.	.	.	.	.	.	10	7.19964	21	115	20146	ABL1,BAG6,BCL2L1,BRCA1,BRCA2,CASP9,E2F1,EP300,HIC1,HIPK1,HIPK2,MBD4,MYC,RAD9A,SFRP2,SIRT1,SNAI1,SNAI2,SOD2,TNFRSF1A,TP53
GO: Biological Process	GO:0061326	renal tubule development	GeneOntologyBiologicalProcess_GO:0061326_renal tubule development	10	10.1079	1.31849	11	108	20146	BMP2,CITED2,FGF8,GLI3,GREB1L,HES1,LAMA5,NOTCH1,PTCH1,SALL1,SMO	.	.	.	.	.	.	.	.	.	.	.	.	.	.	10	7.66629	21	108	20146	BMP2,BMP4,CITED2,CTNNB1,CTNNBIP1,FGF8,GLI3,GREB1L,GREM1,HES1,LAMA5,MYC,NOG,NOTCH1,PAX2,PTCH1,SALL1,SHH,SMO,TGFB1,WNT1
GO: Biological Process	GO:0014015	positive regulation of gliogenesis	GeneOntologyBiologicalProcess_GO:0014015_positive regulation of gliogenesis	10	9.81508	1.41588	9	91	20146	BMP2,DICER1,E2F1,ENPP2,HES1,NOTCH1,SPINT1,TENM4,TIAM1	.	.	.	.	.	.	.	.	.	.	.	.	.	.	10	6.93215	16	91	20146	BMP2,DICER1,E2F1,ENPP2,HES1,LRP2,MYC,NOG,NOTCH1,QKI,SHH,SOX10,SPINT1,TENM4,TGFB1,TIAM1
GO: Biological Process	GO:0035270	endocrine system development	GeneOntologyBiologicalProcess_GO:0035270_endocrine system development	10	8.0466	1.37297	12	148	20146	BMP2,CITED2,FGF8,GLI2,HES1,NF1,PAX1,PDGFRA,PDGFRB,SALL1,SMAD2,SMO	.	.	.	.	.	.	.	.	.	.	.	.	.	.	10	5.86071	22	148	20146	ALDH1A2,BMP2,BMP4,CITED2,FGF8,GCM2,GLI2,HES1,MEN1,MSX1,NF1,NOG,PAX1,PAX6,PDGFRA,PDGFRB,PITX2,SALL1,SHH,SMAD2,SMO,SOX4
GO: Biological Process	GO:0060041	retina development in camera-type eye	GeneOntologyBiologicalProcess_GO:0060041_retina development in camera-type eye	10	6.96431	1.31328	12	171	20146	HIPK1,HIPK2,JMJD6,LRP6,MED1,MYH10,OPA1,PDGFRA,PDGFRB,PSEN1,RARG,SMARCA4	.	.	.	.	.	.	.	.	.	.	.	.	.	.	10	5.30299	23	171	20146	GNB1,HIF1A,HIPK1,HIPK2,IFT140,JMJD6,LRP6,MED1,MYH10,OPA1,PAX2,PAX6,PDGFRA,PDGFRB,PSEN1,RARG,RPL24,SKI,SMARCA4,TBC1D32,TFAP2A,TGIF1,TGIF2
GO: Biological Process	GO:2000058	regulation of ubiquitin-dependent protein catabolic process	GeneOntologyBiologicalProcess_GO:2000058_regulation of ubiquitin-dependent protein catabolic process	10	6.90921	1.25856	11	158	20146	BAG6,BBS7,DVL1,FBXW7,GLMN,HIPK2,MAPK8,PSEN1,SMARCC1,SUFU,USP7	.	.	.	.	.	.	.	.	.	.	.	.	.	.	10	5.48978	22	158	20146	AXIN1,BAG6,BBS7,CSNK2A1,DVL1,FBXW7,GLMN,HIPK2,MAPK8,MAPK9,MDM2,PRICKLE1,PSEN1,PSEN2,PTEN,RYBP,SHH,SMARCC1,SMURF1,SUFU,USP7,WNT1
GO: Biological Process	GO:0097193	intrinsic apoptotic signaling pathway	GeneOntologyBiologicalProcess_GO:0097193_intrinsic apoptotic signaling pathway	10	5.32209	1.18864	17	317	20146	ABL1,BAG6,BRCA1,BRCA2,CASP9,E2F1,EP300,FBXW7,HIPK1,HIPK2,MBD4,NCK1,NCK2,OPA1,PARP1,RAD9A,SIRT1	.	.	.	.	.	.	.	.	.	.	.	.	.	.	10	4.47747	36	317	20146	ABL1,APAF1,BAG6,BCL2L1,BRCA1,BRCA2,CASP3,CASP9,DDX3X,E2F1,EP300,FBXW7,HIC1,HIF1A,HIPK1,HIPK2,MBD4,MDM2,MSX1,MYC,NCK1,NCK2,OPA1,PARP1,RAD9A,SFRP2,SIRT1,SNAI1,SNAI2,SOD1,SOD2,STK11,TNFRSF1A,TP53,TP53BP2,YBX3
GO: Biological Process	GO:0031647	regulation of protein stability	GeneOntologyBiologicalProcess_GO:0031647_regulation of protein stability	10	4.86477	1.1799	15	306	20146	BAG6,BMP2,CALR,DACT1,DVL1,DVL3,EP300,FBXW7,HTT,KDM8,NCKAP1,SIRT1,SMO,STK3,USP7	.	.	.	.	.	.	.	.	.	.	.	.	.	.	10	4.12304	32	306	20146	BAG6,BMP2,CALR,CASP3,CREBBP,DACT1,DVL1,DVL3,EP300,FBXW7,HDAC8,HTT,IFT46,KAT2A,KDM8,MDM2,MDM4,MSX1,NCKAP1,PFN1,PLPP3,PTEN,SIRT1,SMO,SOX4,STK3,STK4,TCF3,TP53,TSC1,USP7,USP9X
GO: Biological Process	GO:0043410	positive regulation of MAPK cascade	GeneOntologyBiologicalProcess_GO:0043410_positive regulation of MAPK cascade	10	3.43339	1.03646	21	607	20146	ABL1,BCL10,BMP2,BMPER,DVL3,F2R,FBXW7,FGF8,FGFR1,FZD7,HIPK2,MAP3K4,NDST1,NOTCH1,PDGFRA,PDGFRB,PSEN1,RAPGEF2,STK3,TIAM1,TRAF6	.	.	.	.	.	.	.	.	.	.	.	.	.	.	10	3.31262	51	607	20146	ABL1,ABL2,AR,AXIN1,BCL10,BMP2,BMP4,BMPER,CHRNA7,CSK,CTNNB1,DVL2,DVL3,F2R,F2RL1,FBXW7,FGF8,FGFR1,FZD7,GADD45A,HIPK2,JUN,KITLG,LPAR1,MAP3K4,MAP3K7,MAPK11,MAPK14,MDFI,NDST1,NOTCH1,PDGFA,PDGFC,PDGFRA,PDGFRB,PSEN1,PTEN,PTPN11,RAPGEF2,RARA,ROR2,SEMA4C,SOD1,SPHK1,STK3,TGFB1,TIAM1,TRAF4,TRAF6,VANGL2,ZEB2
GO: Biological Process	GO:0061156	pulmonary artery morphogenesis	GeneOntologyBiologicalProcess_GO:0061156_pulmonary artery morphogenesis	.	.	.	.	.	.	.	10	56.7094	2.51712	4	7	20146	BMP4,CITED2,LRP2,SEC24B	.	.	.	.	.	.	.	4.74448	22.5295	4	7	20146	BMP4,CITED2,LRP2,SEC24B
GO: Biological Process	GO:0036342	post-anal tail morphogenesis	GeneOntologyBiologicalProcess_GO:0036342_post-anal tail morphogenesis	.	.	.	.	.	.	.	10	22.9019	1.25856	6	26	20146	LRP6,MED12,PALB2,SFRP5,TBXT,TMED2	.	.	.	.	.	.	.	10	18.1969	12	26	20146	AXIN1,FZD3,LRP6,MED12,PALB2,SCRIB,SFRP2,SFRP5,TBXT,TMED2,VANGL2,WNT3A
GO: Biological Process	GO:0002066	columnar/cuboidal epithelial cell development	GeneOntologyBiologicalProcess_GO:0002066_columnar/cuboidal epithelial cell development	.	.	.	.	.	.	.	10	12.5799	1.61815	9	71	20146	BMP4,DICER1,FGFR1,HIF1A,RARA,RARG,SEC24B,SHROOM3,TYMS	.	.	.	.	.	.	.	10	7.77426	14	71	20146	BMP4,DICER1,FGFR1,HIF1A,PAX6,RAC1,RARA,RARG,SCRIB,SEC24B,SHROOM3,SMO,SOD1,TYMS
GO: Biological Process	GO:0048640	negative regulation of developmental growth	GeneOntologyBiologicalProcess_GO:0048640_negative regulation of developmental growth	.	.	.	.	.	.	.	10	7.96829	1.31849	11	137	20146	BMP4,CFL1,CITED2,EPHA7,GJA1,JARID2,PTPRS,RGMA,SEMA4C,SFRP5,STK4	.	.	.	.	.	.	.	10	6.0435	21	137	20146	BMP4,CFL1,CITED2,EPHA7,GJA1,JARID2,MAPK11,MEN1,NOG,PTCH1,PTEN,PTPRS,RGMA,SEMA4C,SFRP1,SFRP2,SFRP5,STK3,STK4,WNT3A,YY1
GO: Biological Process	GO:0006606	protein import into nucleus	GeneOntologyBiologicalProcess_GO:0006606_protein import into nucleus	.	.	.	.	.	.	.	10	7.81902	1.72224	13	165	20146	ADAR,BMP4,CFL1,GLI3,NF1,NUP133,NUP50,PHIP,PRICKLE1,PSEN1,TP53,TRIM28,TSC2	.	.	.	.	.	.	.	10	4.54003	19	165	20146	ADAR,BMP4,CFL1,GLI3,MAPK14,MED1,NF1,NUP133,NUP50,PRICKLE1,PSEN1,RAB23,SHH,SMO,SUFU,TGFB1,TP53,TRIM28,TSC2
GO: Biological Process	GO:0060968	regulation of gene silencing	GeneOntologyBiologicalProcess_GO:0060968_regulation of gene silencing	.	.	.	.	.	.	.	10	7.2777	1.98125	11	161	20146	ADAR,AGO2,BMP4,DNMT1,HIRA,NUP133,NUP50,SIRT1,TP53,TRIM28,TRIM71	.	.	.	.	.	.	.	4.43692	3.67329	15	161	20146	ADAR,AGO2,ASF1A,BMP4,DNMT1,HIRA,LIN28A,NUP133,NUP50,SIRT1,TET1,TGFB1,TP53,TRIM28,TRIM71
GO: Biological Process	GO:0051170	import into nucleus	GeneOntologyBiologicalProcess_GO:0051170_import into nucleus	.	.	.	.	.	.	.	10	6.93623	1.72224	13	186	20146	ADAR,BMP4,CFL1,GLI3,NF1,NUP133,NUP50,PHIP,PRICKLE1,PSEN1,TP53,TRIM28,TSC2	.	.	.	.	.	.	.	10	4.02745	19	186	20146	ADAR,BMP4,CFL1,GLI3,MAPK14,MED1,NF1,NUP133,NUP50,PRICKLE1,PSEN1,RAB23,SHH,SMO,SUFU,TGFB1,TP53,TRIM28,TSC2
[truncated: 228 more rows]

## Sheet: Supplementary Table 5
Title: Human Myelomeningocele Risk and Ultra-rare Deleterious Variants in Genes Associated with Cilium, WNT-Signaling, ECM, Cytoskeleton and Cell Migration
[truncated: 4,756 more rows]

## Sheet: Supplementary Table 6
Title: Human Myelomeningocele Risk and Ultra-rare Deleterious Variants in Genes Associated with Cilium, WNT-Signaling, ECM, Cytoskeleton and Cell Migration
[truncated: 25 more rows]
